# Supplementary material for: Leveraging Network-Based Transcriptome Analysis from Mouse Tumor Models and Explainable Artificial Intelligence to Advance the Understanding of the Antitumor Activity of Lenvatinib
Source: Cancers (Basel). 2026 Mar 25;18(7):1067. doi: 10.3390/cancers18071067 (PMC13072315; doi:10.3390/cancers18071067)
Supplement: Supplementary file 1 [file cancers-18-01067-s001.zip]

Archive with 7 entries (7 files):
- cancers-4086555-supplementary.pdf
- cancers-4086555-supplementary_revised.pdf
- Eisai_TME_LEN-paper_TableS1.pdf
- Eisai_TME_LEN-paper_TableS2.xlsx
- Eisai_TME_LEN-paper_TableS4_tracked.pdf
- Eisai_TME_LEN-paper_TableS5.xlsx
- Eisai_TME_LEN-paper_TableS6.xlsx
