# Supplementary material for: Leveraging Network-Based Transcriptome Analysis from Mouse Tumor Models and Explainable Artificial Intelligence to Advance the Understanding of the Antitumor Activity of Lenvatinib
Source: Cancers (Basel). 2026 Mar 25;18(7):1067. doi: 10.3390/cancers18071067 (PMC13072315; doi:10.3390/cancers18071067)
Supplement: Supplementary file 1 [file cancers-18-01067-s001.zip › Eisai_TME_LEN-paper_TableS2.xlsx]

## Sheet: Human genes
gene_id	LI0050_NT_318	LI0050_NT_331	LI0050_NT_353	LI0334_NT_3696	LI0334_NT_3709	LI0334_NT_3735	LI0574_NT_7091	LI0574_NT_7106	LI0574_NT_7172	LI0752_NT_2547	LI0752_NT_2578	LI0752_NT_2589	LI0801_NT_5695	LI0801_NT_5722	LI0801_NT_5727	LI1025_NT_4116	LI1025_NT_4122	LI1025_NT_4126	LI1035_NT_8209	LI1035_NT_8213	LI1035_NT_8229	LI1037_NT_3763	LI1037_NT_3772	LI1037_NT_3773	LI1054_NT_8250	LI1054_NT_8262	LI1054_NT_8267	LI1068_NT_8923	LI1068_NT_8928	LI1068_NT_8950	LI2169_NT_381	LI2169_NT_398	LI2169_NT_414	LI3205_NT_4143	LI3205_NT_4148	LI3205_NT_4159	LI6293_NT_2829	LI6293_NT_2854	LI6293_NT_2865	LI6610_NT_432	LI6610_NT_443	LI6610_NT_453	LI6611_NT_2881	LI6611_NT_2899	LI6611_NT_2906	LI6617_NT_1730	LI6617_NT_1752	LI6617_NT_1759	LI6619_NT_3793
ENSG00000000003	50.55	64.48	57.76	24.6	17.98	29.02	38.32	36.23	30.58	26.28	26.37	50.77	9.47	6.4	9.15	17.35	16.79	18.87	41.67	39.92	35.19	17.36	17.28	11.33	16.51	15.49	12.74	47.29	51.23	36.14	5.1	9.58	6.22	7.93	7.61	9.64	19.39	15.44	15.73	32.23	23.6	27.63	7.23	6.45	6.02	31.96	38.43	28.05	18.7
ENSG00000000005	0	0	0.12	0.18	0	0	0.14	0	0.23	0.08	0	0.19	0	0	0	0	0	0	0	0	0.32	0	0	0	0.13	0	0	0	0.31	0	0	0	0	0.21	0.09	0.1	0.09	0.06	0	0	0	0	0.34	0	0	0.21	0.11	0.08	0.09
ENSG00000000419	47.01	48.11	55.89	18.65	16.2	19.49	36.79	37.63	28.7	14.99	12.4	25.03	32.83	29.15	26.01	22.85	19.07	26.26	20.27	18.34	22.64	20.38	25.41	8.18	24.3	28.55	26.08	21.55	27.58	24.4	25.53	23.58	29.8	37.3	27.44	40.42	34.98	37.33	35.41	46.14	40.25	34.98	13.31	17.94	17.98	35.88	38.98	35.2	18.96
ENSG00000000457	6.83	6.51	8.3	9.37	6.61	9.32	5.31	5.93	6.47	4.61	3.44	6.1	10.1	9.36	9.34	8.59	7.25	9.76	17.8	18.22	16.61	8.03	6.24	5.38	10.83	10.43	11.31	5.85	6.71	6.89	20.51	21.6	15.14	6.43	6.29	6.98	6.83	7.66	6.4	7.16	7.14	5.05	6.44	7.64	7.68	11.05	10.11	10.31	9.49
ENSG00000000460	11.55	16.83	15.12	12.61	8.87	16.68	21.18	18.71	12.87	16.48	10.21	19.33	13.29	11.25	11.36	14.11	12.02	15.61	23.63	18.41	22.91	16.15	17.02	8.11	10.02	7.95	11.78	13.81	17.24	9.94	61.74	55.34	50.94	14.65	13.46	15.36	14.38	11.32	11.59	26.88	28.68	20.11	6.02	8.49	9.19	20.63	17.88	16.98	16.37
ENSG00000000938	0.15	0	0.26	0	0	0	0.48	0	0.06	0	0	0	0	0	0	0	0	0	0	0.04	0	2.52	1.34	1.81	0	0	0	0	0.26	0.06	0.06	0	0	0	0	0.03	0.05	0.15	0.49	0.24	0.24	0.09	0	0.03	0.34	0.64	0.12	0.18	0.17
ENSG00000000971	44.25	37.95	40.43	486.15	294.62	334.99	0.65	0.47	0.73	0.05	0.05	0.06	520.62	417.15	435.8	62.47	67.54	79.78	0.16	0.45	0.29	69.01	74.49	39.45	188.48	169.64	215.88	65.11	82.46	50.72	345.79	331.89	216.77	73.42	50.42	94.47	83.78	73.54	63.23	0.71	0.15	1.73	260.09	344.28	273.23	0.14	0.02	0.07	3.88
ENSG00000001036	46.2	47.14	47.07	83.36	86.5	91.33	83.83	84.14	64.12	23	16.04	27.42	49.02	41.23	69.3	114.43	113.98	119.42	34.36	35.38	32.31	55.7	60.7	85.19	32.4	46.5	29.91	58.64	54.52	69.22	57.57	65.59	58.72	45.08	34.11	50.55	36.01	38.6	38.47	48.65	38.82	40.24	26.82	35.94	31.96	51.09	61.12	49.97	41.49
ENSG00000001084	40.02	35.27	33	99.33	97.06	93.56	38.14	34.69	26.89	27.77	16.06	31.89	26.41	25.05	22.96	188.98	137.62	199.9	37.13	44.01	39.01	46.45	50.92	39.24	184.75	136.15	100.08	85.22	76.22	125.09	391.8	337	332.44	37.33	46.94	57.36	465.84	676.58	518.02	79.21	85.53	71.05	48.46	76.34	61	53.52	64.25	55.37	48.5
ENSG00000001167	24.01	27.4	26.82	13.61	15.37	12.45	20.27	20.84	17.33	12.28	9.88	20.64	17.51	15.63	12.98	18.28	15.51	18.64	64.79	63.74	59.57	18.43	21.4	9.68	22.94	23.29	18.53	25.56	22.71	22.04	20.97	18.49	17.23	25.32	28.48	31.11	23.07	27.87	22.86	28.15	22.47	22.38	11.52	13.59	13.36	12.91	13.61	14.11	25.64
ENSG00000001460	6.66	5.32	7.26	2.9	3.74	4.2	4.99	3.66	4.23	2.86	2.24	4.66	5.98	3.43	4.36	5.58	4.63	6.56	2.07	2.49	1.02	5.01	5.87	2.9	11.65	12.26	9.65	2.99	3.47	1.95	3.58	3	2.82	10.17	5.77	11.09	2.75	3.95	2.11	8.64	8.82	5.72	5.24	7.38	7.35	6.7	5.87	9.31	4.62
ENSG00000001461	16.86	16.27	15.92	7.16	8.24	7.73	6.32	6.7	5.66	8.5	4.22	6.92	15.61	9.74	15.76	7.35	5.8	9.3	5.27	4.95	4.65	11.63	10.7	9.5	25.16	26.17	25.11	7.92	9.18	7.91	6	4.23	3.71	18.45	9.44	18.63	5.19	5.24	5.16	6.46	8.6	7.66	10.23	9.52	7.78	13.05	14.58	15.55	10.51
ENSG00000001497	23.89	23.54	21.46	9.63	16.71	7.69	12.1	15.07	12.28	26.68	19.3	33.17	28.88	25.45	28.47	8.71	6.88	6.49	19.05	23.81	27.07	11.56	15.71	14.12	16.16	17.78	15.99	18.03	16.66	18.44	13.96	15.18	12.96	15.96	14.86	14.31	16.28	21.84	24.25	17.1	17.09	23.15	7.54	9.5	10.36	16.21	21.7	21.59	7.07
ENSG00000001561	3.64	5.84	5.09	3.07	2.62	3.42	0.13	0.07	0.05	2.94	2.76	4.73	0.84	0.75	0.44	0.34	0.4	0.38	1.43	1.46	0.88	12.8	14.52	3.8	7.38	7.72	5.47	9.41	12.71	10.61	7.78	7.46	6.15	0.01	0.01	0.05	10.25	10.63	8.66	7.98	5.19	5.33	2.9	3.16	2.46	9.43	9.14	8.21	6
ENSG00000001617	8.8	9.79	7.54	4.85	3.53	5.84	12.91	12.6	10.92	3.29	7.64	5.84	0.02	0	0.95	0.25	0.24	0.41	1.46	2.74	3.01	2.09	1.55	0.68	0.26	0.2	0.42	4.79	5.86	1.56	0.45	0.45	0.38	2.42	1.81	2.59	0.37	0.65	0.5	15.14	16.74	20.7	0.18	0.07	0.37	1.1	0.13	0.3	7.22
ENSG00000001626	0.04	0	0	1.2	0.29	1.28	0	0	0	0.02	0.05	0.02	5.11	5.59	4.08	6.91	6.01	6.01	0	0	0	1.58	3.24	0.78	1.38	1.52	0.61	3.19	5.15	0.59	3.8	6.03	3.73	2.63	1.64	1.48	0.3	0.13	0.28	0.22	0.14	0.21	0.02	0.01	0.01	14.17	14.24	14.34	0.03
ENSG00000001629	36.45	44.65	38.62	24.06	23.33	26.54	30.41	30.28	24.6	23.44	16.02	25.03	55.1	50.33	46.16	47.96	42.31	42.64	45.29	39.5	32.51	41.11	38.49	27.21	30.86	37.08	30.31	33.08	39.26	37.36	36.88	39.2	27.42	42.22	32.35	44.07	14.02	15.42	14.95	34.65	31.93	29.59	31.66	43.35	42.49	22.89	25.5	24.31	30.51
ENSG00000001630	61.62	60.04	69.18	106.12	63.58	116	407.32	337.63	281.28	16.69	12.7	21.8	51.19	49.55	51.58	136.72	116.61	142.9	130	113.14	120.7	188.19	219.81	170.32	83.86	74.01	76.13	65.62	67.07	66.64	78.52	74.64	57.15	100.95	65.35	106.81	50.26	54.85	48.59	72.41	58.37	85.24	43.48	71.61	67.27	18.27	27.06	21.62	63.69
ENSG00000001631	46.09	44.79	38.28	21.23	27.77	25.73	44.36	35.06	33.37	20.2	15.86	18.97	50.63	38.48	45.41	30.22	30.03	29.49	39.85	38.83	48.69	32.1	49.15	57.61	28.54	32.44	32.43	52.43	59.64	56.82	45.31	41.62	36.73	24.7	29.77	24.32	15.3	18.13	17.75	45.02	42.44	37.83	49.01	37.43	35.87	16.5	21.51	16.78	37.85
ENSG00000002016	17.76	19.5	19.49	8.75	10.58	12.24	14.47	12.48	13.04	29.16	22.09	30.55	26.21	24.96	23.46	16.24	14.63	15.04	25.49	23.1	28.92	10.34	13.18	11.64	23.46	22.63	18.8	24.9	22.08	8.99	12.03	10.62	14.91	18.82	24.47	27.7	21.58	23.39	28.05	20.59	16.28	18.44	26.21	24.92	21.52	41.68	38.76	41.56	21.08
ENSG00000002079	0.61	0.38	0.34	0.14	0.05	0.55	0.63	0.38	0.32	0.14	0.22	0.1	1.54	0.38	2.61	0.12	1.12	0.17	0.44	0.22	0.09	0.64	0.35	0.64	0.18	0.46	0.43	0.11	0.31	0.09	0.57	0.53	0.79	0.52	0	0.08	0.07	0.1	0.57	0.16	0.24	0.05	0.19	0.58	0.7	0.02	0.05	0.14	0.58
ENSG00000002330	22.44	17.34	18.3	22.15	30.94	15.46	9	14.23	14.69	17.36	12.66	18.69	46.18	40.9	59.98	31.34	39.8	37.68	29.1	23.47	21.51	23.97	24.02	36.36	46.3	45.33	49.31	47.33	33.26	44.37	61.81	56.95	54.87	38.52	31.77	41.85	22.7	19.92	32.14	11.06	15.33	10.18	22.48	27.82	20.38	51.78	55.89	50.31	17.25
ENSG00000002549	24.83	29.51	31.56	35.41	28.85	27.33	30.45	34.92	29.72	7.87	5.7	10.97	21.28	18.43	25.21	12.99	12.69	13.66	21.3	24.54	24.31	15.79	17.33	33.48	18.71	19.17	17.67	41.9	38.21	43.01	30.72	34.69	32.44	28.96	21.81	33.67	16.39	23.45	18.81	41.61	34.99	44.42	17.89	25.12	21.06	15.69	19.71	16.84	21.26
ENSG00000002586	24.84	28.74	24.68	69.23	71.97	58.22	69.88	76.95	63.04	94.45	92.3	146.08	74.83	64.9	84.7	67.05	64.56	72.23	99.36	98.95	84.9	87.42	74.36	110.44	161.85	173.82	170.6	262.14	239.84	215.95	242.42	211.79	191.32	305.28	287.03	363.4	202.37	248.01	249.84	72.88	74.59	96.73	14.66	16.38	28.48	82.44	94.32	85.06	139.81
ENSG00000002587	1.95	0.93	1.29	0.01	0.1	0.18	1.03	1.18	1.07	0.54	0.04	0.09	10.2	7.23	8.88	0.19	1.52	0.73	1.73	2.67	0.96	0.01	0.54	0.29	4.48	4.62	4.39	0.39	0.49	0.78	3.85	2.94	2.19	0.05	0.06	0.04	0	0	0	8.19	8.76	8.25	12.41	4.75	9.56	1.2	2.22	2.74	12.28
ENSG00000002726	0.19	0.25	0.15	0.68	0.85	0.27	0.39	0.52	0.53	0.12	0.12	0.09	50.47	46.12	63.09	1.02	0.99	1.38	0	0	0	0.7	0.24	0.56	76.8	63.1	19.94	11.7	10.92	36.92	19.59	18.18	11.94	0.26	0.11	0.29	65.31	58.5	72.58	6.47	5.97	10.31	0.33	0.53	0.68	0.04	0.08	0.16	0.13
ENSG00000002745	0.05	0.08	0.25	0.02	0.14	0.17	0.05	0.17	0.05	0	0.2	0.07	0.24	0.18	0.14	0	0.14	0.05	0	0	0	0.07	0.28	0	0.23	0.16	0.2	0.15	0.2	0.18	0	0.04	0	0.29	0.2	0.21	0.22	0.31	0.12	0.4	0.47	0.33	0.25	0.08	0.2	0.06	0.13	0.18	0.13
ENSG00000002746	0.77	0.14	0.61	0.01	0.04	0.03	2.28	1.76	2.66	0.47	0.24	0.44	2.02	2.29	1.88	4.17	2.19	3.37	0.11	0.03	0.05	0.39	1.02	0.22	44.41	40.55	21.21	7.83	7.2	2.2	13.79	16.98	17.36	0.03	0.02	0.15	0.01	0.25	0.03	0.34	0.03	0.03	10.42	14.83	6.15	0.11	0.03	0.07	26.38
ENSG00000002822	21.83	23.09	15.02	31.38	48.95	32.05	33.61	28.55	26.91	30.1	27.29	32	29.41	21.38	24.23	26.94	27.51	21.4	47.9	41.67	60.15	15.69	27.71	51.24	14.21	16.81	17.82	27.83	31.1	28.62	37.2	36.26	45.05	96.78	47.56	77.52	16.52	14.12	33.19	21.78	16.31	28.06	35.41	31.49	20.7	10.66	12.43	14.82	22.48
ENSG00000002834	108.98	112.27	105.64	90.54	119.95	71.33	36.52	38.61	31.7	60.97	39.95	75.13	134.6	129.75	135.12	209.54	154.22	204.18	51.35	52.08	47.32	113.17	120.63	92.34	291.86	279.51	186.77	172.44	153.01	149.19	333.84	373.32	303.33	101.55	84.27	110	167.88	188.81	213.4	59.65	53.31	60.73	126.58	168.7	139.86	152.64	165.49	152.6	59.55
ENSG00000002919	10.67	9.64	11.15	13.51	19.81	12.08	5.52	5.26	7.56	9.69	6.1	7.51	11.26	9.99	13.12	17.95	14.64	14.03	6.44	9.34	9.67	15.1	12.47	16.22	13.68	15.24	14.39	10.34	14.76	15.21	17.86	18.67	15.19	10.26	9.37	10.79	12.47	11.6	13.92	8.64	10.85	9.54	14.52	11.44	13.35	16.47	16.03	17.87	4.92
ENSG00000002933	55.55	29.34	28.27	332.56	266.42	350.23	247.07	218.41	270.58	3.51	2.55	4.09	180.47	170.4	269.47	7.84	15.79	10.93	5.08	6.64	4.78	350.65	254.49	187.12	162.09	154.81	125.04	338.7	284.03	362.61	91	170.26	50.15	0.19	0.11	0.25	303.27	271.35	258.01	6.03	5.63	8.96	1.03	3.5	2.02	0	0	0.09	64.11
ENSG00000003056	52.16	65.44	53.22	38.84	35.06	41.21	43.43	31.46	29.8	43.25	25.81	46.17	98.3	95.03	125.6	86.83	72.59	90.87	76.61	61.89	57.12	64.44	57.33	52.84	62.32	64.72	69.02	145.08	162.7	156.63	57.46	54.92	42.49	52.37	33.79	59.32	105.69	103.45	95.26	91.71	65.79	63.9	54.52	69.45	68.34	148.57	149.89	149.55	64.82
ENSG00000003096	1.62	1.15	1.56	0.01	0	0	3.99	3.46	3.88	7.55	7.89	10.94	0	0	0	4.44	5.6	6	8.26	6.95	6.94	0.31	0.08	0.57	1.21	1.45	1.11	8.33	7.03	7.53	6.02	8.51	6.04	0	0.02	0	13.79	17.64	12.05	1.17	1.28	1.69	0.18	0.57	0.08	6.58	8.48	6.21	0.14
ENSG00000003137	29.49	24.73	21.58	9.46	14.59	8.9	11.79	17.26	9.42	0.17	0.39	0.41	5.52	7.59	8.34	4.6	5.42	4.55	11.99	12.04	7	15.79	21.21	31.98	43.69	43.76	35.62	0.32	0.82	1.54	13.76	11.11	15.19	23.61	33.36	22.78	4.51	7.54	11.75	0.33	0.28	0.76	16.68	22.17	21.77	8.32	10.5	15.61	21.01
ENSG00000003147	29.96	39.94	37.68	10.49	8.38	6.56	9.61	9.37	9.08	2.03	1.19	1.15	0	0	0	42.9	34.32	47.05	39.15	49.37	38.03	50.95	62.87	62.84	13.85	16.16	9.85	14.93	20.98	17.07	3.43	1.85	3.45	0	0.04	0.3	0.14	0	0	22.26	24.53	21.4	29.31	28.72	22.83	18.29	19.55	14.76	9.6
ENSG00000003249	6.42	7.14	6.52	3.65	5.01	2.78	1.79	4.68	2.02	0.15	0.27	0.37	0.95	0.77	1.28	6.57	8.51	6.37	3.74	3.59	2.75	6.94	7.65	7.55	50.71	42.16	44.67	10.22	9.73	5.48	8.22	9.27	5.74	1.22	1.03	1.83	3.41	4.98	3.74	9.24	7.65	7.7	11.12	14.52	15.31	16.25	21.29	21.35	6.82
ENSG00000003393	13.2	11.56	11.58	21.14	18.42	25.18	10.35	10.55	8.07	6.68	5.71	8.38	29.01	24.17	23.8	15.09	13.55	14.27	37.55	27.74	29.42	11.13	12.52	8.52	20.13	17.17	24.63	28.41	28.2	27.43	31.71	28.21	26.28	23.96	20.99	23.36	24.93	25.6	28.88	20.52	20.02	16.62	16.15	22.04	18.23	19.83	16.95	21.09	13.65
ENSG00000003400	13.26	11.17	12.11	7.91	8.96	11.08	17.46	14.85	13.86	4.36	2.74	3.75	15.22	11.64	18.72	6.18	4.74	7.08	14.83	14.72	9.91	5.23	6.71	6.01	14.13	14.12	12.77	8.97	9.63	15.19	7.99	8.53	6.89	0.06	0.16	0.19	0	0	0	5.88	3.28	3.71	2.74	2.63	3.73	13.95	10.83	15.05	10.1
ENSG00000003402	63.02	54.03	62.97	61.06	80.7	58.28	63.12	65.74	62.97	21.94	16.33	19.91	85.26	60.72	84.43	43.02	49.44	45.1	99.84	85.57	90.08	62.14	61.23	66.8	101.59	100.31	115.57	39.86	42.71	60.38	58.33	57.88	46.42	44.5	43.06	45.75	48.35	51.81	58.69	37.21	39.76	37.42	44.41	38.24	41.17	87.22	75.85	92.08	43.64
ENSG00000003436	159.23	181.6	171.89	95.81	83.49	135.37	204.35	194.44	124.19	5.41	5.17	5.73	108.67	105.69	104.61	85.17	94.89	101.05	26.72	21.66	16.09	46.09	64.51	14.19	47.88	55.61	47.4	36.03	36.96	64.9	65.12	63.23	28.07	16.21	11.2	14.91	461.11	556.09	461	60.66	72.16	82.52	63.06	79.56	131.18	33.08	49.29	28.23	98.92
ENSG00000003509	13.47	12.5	13.45	11.3	8.48	9.28	15.78	17.45	18.6	8.27	3.77	11.28	10.66	13	9.1	14.96	16.94	16.45	40.85	33.34	31.85	14.41	15.25	10.46	6.36	4.51	4.3	22.7	23.02	17.73	16.38	18.51	11.45	10.75	10.84	13.42	15.93	16.56	14.28	16.17	14.35	15.79	13.07	14.55	11.65	20.32	12.72	17.47	14.35
ENSG00000003756	134.11	154.47	131.84	43.33	48.49	44.93	60.68	66.55	47.98	97.25	70.79	115.65	94.3	69.06	88.27	113.82	107.89	117.41	194.55	182.94	196.35	88.92	95.48	69.87	129.69	113.64	131.13	120.25	127.2	83.79	133.55	122.11	97.18	110.32	183.13	132.99	118.2	130.01	145.32	83.79	88.93	87.17	71.91	68.37	66.29	94.83	108.89	111.53	106.64
ENSG00000003987	25.43	26.13	28.45	35.14	8.4	34.05	11.44	5.17	15.38	1.37	1.13	2.38	3.33	1.96	1.78	20.46	11.42	20.09	9.13	5.89	7.46	72.98	60.33	54.56	2.07	1.98	3.01	49.25	35.78	126.79	2.93	1.41	1.69	2.08	2.13	1.95	2.3	1.93	1.6	5.78	4.77	8.91	2.34	2.57	3.14	1.1	1.37	1.33	10.11
ENSG00000003989	35.37	40.23	35.82	19.49	8.48	21.62	35.39	30.45	44.21	29.58	14.88	36.72	44.21	35.57	55.38	37.04	32.99	37.37	65.79	58.97	51.28	134.72	129.2	83.04	3.36	3.04	13.19	55.14	57.26	110.27	58.97	43.61	35.05	4.95	5.15	6.08	17.46	16.43	15.55	0.3	0.49	0.3	40.48	32.16	35.75	0.01	0	0	54.83
ENSG00000004059	75.78	75.03	65.76	67.67	75.3	58.21	46.32	48.98	46.04	22.52	44.23	28.89	87.69	84.66	107.84	114.11	109.56	115.13	34.82	36.93	32.26	78.98	78.76	84.87	100.62	109.59	108.61	114.22	116	86.45	48.65	55.99	43.65	59.78	59.6	63.09	64.84	78.5	72.78	61.13	68.66	71.23	72.05	80.85	71.56	37.35	50.87	34.35	50.45
ENSG00000004139	8.39	6.44	7.62	3.56	6.15	2.04	1.3	1.66	1.77	12.69	10.65	15.92	5.44	4.1	4.96	3.39	2.52	3.21	4.91	4.7	6.99	4.51	4.24	5.38	1.83	0.96	2.57	6.66	7.84	8.56	7.46	7.74	6.84	4.16	2.17	3.75	17.48	16.98	21.5	2.96	3.91	2.67	14.61	12.24	9.65	79.84	67.7	88.26	14.1
ENSG00000004142	69.4	54.98	75.54	88.21	94.04	80.75	48.72	48.77	43.98	29.61	20.95	42.34	45.86	44.92	59.11	84.97	66.82	88.46	58.83	53.44	50.49	74.52	72.13	56.57	53.7	56.34	55.9	104.93	114.09	88.32	103.56	117.56	98.13	43.55	34.89	45.45	90.07	105.18	98.75	42.94	42.43	49.78	85.8	114.99	94.53	137.1	154.1	144.25	62.61
ENSG00000004399	41.45	50.78	38.27	13.41	13.03	16.06	53.74	59.68	35.93	29.83	29.64	33.08	47.77	38.41	55.15	88.22	75.34	72.16	37.18	40.48	31.88	26.73	25.61	28.47	47.65	41.16	39.04	51.61	50.13	38.82	28.13	34.88	27.54	190.52	285.62	208.73	15.52	22.33	21.8	30.56	37.42	32.67	13.14	10.55	11.78	56.37	47.77	56.52	36.07
ENSG00000004455	127.53	133.81	131.67	126.33	123.04	103.89	106.29	113.15	97.15	74.97	42.32	85.07	116.09	106.42	148.67	102.49	78.59	93.73	57.27	66.82	68.9	104.02	126.71	147.41	150.33	141.46	144.53	264.37	272.89	256.85	156.04	141.93	150.04	124.29	121.5	135.24	79.53	90.56	100.37	59.18	63.96	63.39	119.06	127.4	117.65	243.28	261.96	230.02	108.11
ENSG00000004468	2.16	2.58	2.3	1.2	1.71	1.43	0.02	0	0	0.07	0.01	0.03	0.05	0.02	0.15	0.04	0.09	0.04	0	0	0.01	17.72	29.21	32.3	0	0.02	0	1.45	1.94	1.2	3.19	3.5	3.4	0.01	0	0.04	0.28	0.55	0.3	0.36	0.26	0.13	1.33	0.81	0.41	0.19	0	0.21	2.6
ENSG00000004478	24.24	47.09	29.52	36.24	53.47	31.77	34.23	28	43.93	26.09	27.49	38.28	59.42	54.91	62.73	46.18	34.22	39.42	56.81	55.08	61.86	24.25	26.17	31.77	108.05	103.3	95.68	93.86	127.52	49.85	48.14	50.31	48.33	46.41	39.34	62.21	149.06	191.73	195.37	35.49	25.68	28.16	51.9	71.98	78.46	81.34	102.76	95.29	43.59
ENSG00000004487	76.97	84.53	88.34	30.63	39.24	44.9	46.84	41.66	34.77	36.88	25.24	51.74	39.15	37.26	37.15	31.46	27.72	30.81	25.01	26.49	25.75	30.94	30.61	28.26	40.05	36.76	44.77	57.05	60.63	30.11	24.19	21.7	18.71	60.22	58.68	70.81	22.43	19.91	19.82	40.05	35.27	34.54	21.45	25.9	25.26	32.08	27.83	33.72	60.63
ENSG00000004534	62.19	78.16	61.05	24.93	39.11	27.61	33.11	30.75	30.69	45.71	30.79	60.24	70.18	46.88	56.59	67.09	54.83	58.05	156.95	144.01	165.23	40.73	42.78	44.38	65.31	57.75	72.93	79.59	76.42	59.04	50.44	54.3	42.86	68.5	113.56	66.95	69.86	78.62	92.61	42.79	56.48	45.14	43.64	34.64	35.78	57.51	61.89	71.83	50.57
ENSG00000004660	0.22	0.15	0.1	0.04	0.1	0.03	0.13	0.23	0.19	3.29	2.5	2.54	1.1	1	1.4	0.37	0.18	0.35	0.35	0.44	0.45	0	0.07	0.06	0.3	0.55	1.11	1.28	0.75	0.63	0.06	0.01	0.15	4.42	2.56	3.57	5.86	8.01	9.33	1.44	1.78	1.67	0.08	0.13	0.14	1.62	1.9	2.46	0.19
ENSG00000004700	22.78	17.2	24.64	11.63	15.25	15.11	13.08	12.67	12.31	10.23	7.56	12.08	32.06	25.57	35.78	11.47	11.22	12.32	16.06	14.01	14.48	20.35	20.9	14.81	14.36	18.16	17.55	32.03	40.83	20.52	9.07	7.96	9.36	34.17	24.62	42.75	29.53	30.05	25.52	14.49	12.96	12.79	16.29	15.74	17.2	32.72	40.41	34.42	14.41
ENSG00000004766	19.23	17.92	17.08	14.61	10.4	13.78	18.61	17.35	9.14	9.35	6.93	12.57	20.63	20.05	16.9	18.86	18.86	16.78	20.06	16.5	17.11	15.4	18.73	9.38	10.96	12.56	13.49	17.66	20.22	21.65	14.49	14.65	14.68	12.66	13.08	14.41	10.72	9.43	9.03	25.49	25.4	18.13	13.7	13.41	16.19	12.29	15.89	9.15	17.14
ENSG00000004776	17.22	16.27	18.13	0.94	1.21	0.5	7.92	6.59	2.91	9.18	8.12	9.35	46.8	48.63	58.73	0.54	0.49	0.09	19.19	15.75	13.11	5.21	2.91	9.02	0.32	0.45	0.74	3.18	2.54	0.74	0.52	0.41	0.61	3.72	2.25	2.67	1.9	1.7	4.6	0.42	0.19	0.32	0.56	0.83	0.78	0.52	1.07	0	8.94
ENSG00000004777	12.09	8.21	6.83	5.15	5.97	6.05	28.44	29.41	20.56	42.62	43.03	33.74	11.47	5.55	9.37	0.29	0.41	0.6	63.7	59.96	62.57	17.98	14	21.13	10.77	8.14	12.01	25.06	20.05	31.11	20.04	15.02	14.53	16.73	26.47	12.86	45.12	52.95	64.73	3.54	4.24	4.68	12.28	9.06	8.67	11.15	7.16	14.08	29.96
ENSG00000004779	62.13	71.18	75.56	75.77	64.56	69.74	78.21	64.97	65.15	18.7	17.59	33.1	41.55	37.15	52.34	97.98	86.59	99.61	13.29	11.48	14.55	42.14	44.27	46.67	24.04	34.28	26.8	67.19	83.9	74.07	86.51	95.96	113.78	43.53	37.87	48.39	47.17	46.53	41.73	51.83	36.53	49.74	47.25	63.25	56.1	84.8	91.99	70.96	79.4
ENSG00000004799	3.91	5.12	5.59	22.58	11.8	18.29	4.22	3.65	6.7	136.39	51.94	138.97	8.74	7.34	8.72	121.87	89.7	80.26	14.16	11.52	14.53	6.59	4.84	4.24	16.41	14.81	14.15	4.09	7.8	4.53	10.83	9.35	8.65	0	0	0.05	1.34	1.37	1.02	14.42	7.94	7.43	4.89	5.28	8.39	9.58	6.82	4.74	3.71
ENSG00000004809	0.46	0.14	0.89	0	0	0.11	0.23	0.2	0.75	0	0.08	0.24	0.1	0.23	0.08	0.11	0	0	0.05	0	0	0	0	0	0.22	0.05	0	1.35	1.55	1.19	0.34	0.23	0.03	0	0	0.06	0.03	0	0	0.18	0.76	0.25	0	0.07	0	0	0	0	0.79
ENSG00000004838	2.55	2.54	2.6	0.4	1.19	0.37	0.43	0.43	0.51	0.74	0.91	1.46	3.65	2.18	2.21	1.12	0.39	0.83	0.67	0.86	0.58	0.52	0.41	0.3	1.43	0.84	1.22	0.7	0.46	0.33	2.15	2.9	0.71	2.28	0.91	1.4	1.94	1.91	3.14	2.31	1.29	1.91	2.19	0.5	0.75	3.52	3.76	4.93	0.13
ENSG00000004846	0.22	0.28	0.57	0.35	0.28	0.55	0.27	0.27	0.17	0.45	0.25	0.26	0.01	0.01	0.02	0.08	0.15	0	0.03	0.05	0.01	0.1	0.07	0.08	0.63	0.71	0.57	0	0.13	0.02	0.74	0.74	0.58	0.46	0.44	0.12	6.8	10.11	5.81	2.21	1.66	1.76	0	0.01	0	0.04	0.43	0.07	2.95
ENSG00000004848	0	0.03	0.03	0.05	0	0.02	0.04	0	0	0.07	0.03	0	0	0.03	0	0.05	0.05	0.04	0	0	0.07	0	0	0	0	0	0.02	0.21	0	0.02	0	0	0	0.02	0	0.02	0.97	0.82	2.07	0.04	0.03	0.04	0.02	0.02	0	0	0	0	0
ENSG00000004864	80.74	70.28	79.32	77.56	41.06	81.78	126.69	108.23	96.27	21.66	8.23	24.31	41.34	36.85	39.19	78.99	54.81	77.53	60.48	53.22	55.54	113.55	108.88	56.79	38.52	38.36	39	83.54	89.72	80.42	35.87	33.09	34.92	11.05	9.89	8.53	47.18	43.22	33.96	74.63	70.14	70.5	20.96	25.27	28.2	18.47	17.06	15	79.73
ENSG00000004866	22.65	16.31	20.29	15.74	8.7	20.21	32.11	24.24	17.35	7.81	9.76	11.71	24.24	21.55	23.42	28.97	27.62	36.2	12.79	11.09	12.68	22.18	22.58	9.26	15.6	13.47	12.2	20.58	24.07	23.45	19	16.03	13.01	19.21	33.57	29.48	19.48	30.18	22.39	14.82	8.28	11.06	7.51	14.8	13.94	15.5	9.78	14.39	11.06
ENSG00000004897	30.65	45.91	42.98	38.2	49.71	51.9	34.82	19.03	25.78	27.98	15.98	42.03	30.13	24.99	26.91	46.21	36.1	47.68	50.89	43.06	45.78	37.5	35.49	16.38	39.03	32.98	42.62	61.18	62.29	53.27	69.62	72.39	68.92	67.54	47.87	62.99	78.26	81.14	82.6	38.85	33.15	31.03	33.15	37.89	44.45	80.76	75.9	77.69	37.97
ENSG00000004939	0	0	0.05	0.05	0	0.1	0	0	0	0.03	0.47	0	0	0.02	0.04	0	0.04	0	0	0	0	0	0	0.08	0	0	0	0	0.05	0	0	0.01	0	0	0	0.03	0.08	0.14	0.23	0.13	0	0	0	0	0	0.02	0	0.05	0
ENSG00000004948	0.92	1.13	0.52	1.77	0.52	1.53	0.04	0.05	0.02	0.07	0.11	0.09	1.96	1.66	2.35	4.08	3.58	2.8	0	0	0	0.13	0.23	0.26	7.22	6.1	6.98	0.2	0.32	0.5	2.51	1.02	1.72	0	0	0	1.29	2.29	0.85	0.16	0.12	0.05	0.49	0.6	0.72	0	0	0	0.2
ENSG00000004961	15.86	11.69	15.37	19.04	15.82	18.45	13.45	12.58	10.34	12.99	11.33	17.54	16.55	16.81	18.49	25.28	31.33	24	8.78	9.96	9.93	15.5	15	10.15	16.96	15.45	14.83	18.14	21.96	18.23	18.25	19.74	19.6	15.7	11	16.93	17.73	18.88	22.9	17.74	19.64	16.13	4.61	7.69	6.04	27.29	31.71	26.18	7.97
ENSG00000004975	25.47	27.25	25.89	24.5	35.24	21.64	26.33	34.7	33.29	44.25	22.96	45.75	39.74	34.44	47.44	28.16	25.96	28.03	68.15	68	79.89	28.53	32.08	47.63	31.06	28.17	29.18	53.61	45.14	42.21	52.73	48.1	38.85	90.26	95.95	93.02	37.92	50.42	54.47	31.28	29.69	36.62	47.9	50.59	49.84	32.59	35.75	37.77	44.25
ENSG00000005001	0.23	0.26	0.08	0	0	0	0	0	0	0	0	0	0.07	0	0.34	18.9	40.38	27.83	0.63	0.49	0.24	6.64	5.96	4.6	1.48	1.43	0.64	0.43	1.22	0.44	0.08	0	0	0	0	0	0.24	0.11	0	3.55	3.99	2.47	30.39	23.45	29.14	0.7	2.07	0.74	0
ENSG00000005007	81.28	90.21	71.87	16.82	23.78	14.11	78.33	84.42	75.91	40.57	36.71	52.64	54.31	50.19	60.78	30.21	29.15	25.59	47.93	46.85	49.02	25.42	27.53	42.12	29.89	31.14	28.12	46.57	46.61	36.97	31.06	32.35	30.01	37.12	33.09	43.64	19.38	24.4	31.36	27.99	29.11	39.6	20.04	24.47	18.86	21.86	28.77	30.51	41.73
ENSG00000005020	6.09	6.7	11.14	3.71	1.74	3.84	6.33	3.83	4.24	0.86	1.14	0.63	21.59	27.34	20.2	26.12	23.09	27.19	11.79	12.7	10.86	20.45	20.45	5.93	15.82	15.89	10.95	35.64	33.57	33.08	69.29	76.75	68.24	15.82	16.58	18.28	15.51	18.89	23.2	12.45	14.64	11.11	0.03	0.02	0	13.62	8.22	10.85	10.16
ENSG00000005022	214.26	218.52	241.43	276.67	296.99	327.49	195.9	195.26	182.8	97.18	78.71	152.87	75.86	70.07	98.67	224.27	192.58	241.42	112.76	110.91	97.38	234.49	209.96	169.02	186.52	200.08	186.51	474.24	468.77	360.68	193.5	201.87	192.78	83.05	56.48	96.83	159.53	165.17	150.57	246.93	193.13	205.98	75.22	87.85	75.18	231.14	268.92	206.31	180.14
ENSG00000005059	1.16	1.84	0.76	2.21	2.33	2.09	0.12	0.12	0.03	0.79	0.71	0.45	6	2.61	4.81	7.29	12.35	10.03	1.14	1.18	0.98	4.92	6.27	14.56	7	8.16	8.29	4.49	2.4	12.41	6.38	5.29	9.36	9.95	8.22	9.12	5.87	3.32	5.36	0.88	0.58	0.67	2.19	2.66	2.72	10.7	8.64	8.04	1.37
ENSG00000005073	0.93	0.62	1.31	1.43	1.17	1.01	0	0	0	0.05	0	0	5.73	6.18	7.17	4.62	4.21	5.5	0	0	0	2.74	4.02	4.1	2.69	1.51	1.2	0.55	1.29	1.46	0.84	0.92	0.94	1.86	1.28	2.72	0.03	0	0	0	0	0	0	0.03	0	0	0	0	0
ENSG00000005075	45.26	41.97	57.99	44.71	32.17	49.18	39.22	43.4	42.7	16.64	12.85	24.15	54.42	50.76	52.47	45.62	42.07	49.14	31.06	30.79	30.23	68.73	72.22	42.45	36.85	37.08	27.31	54.3	67.67	50.24	46.53	46.15	42.18	25.63	21.09	25.39	64.37	73.98	75.23	34.08	44.89	29.42	22.85	30.41	32.19	28.92	22.44	24.62	56.15
ENSG00000005100	14.26	11.39	12.6	8.44	8.13	8.48	12.14	11.97	11.45	17.62	8.15	17.77	8.4	8.15	8.63	10.27	5.17	10.59	22.05	21.08	19.02	9.5	8.23	6.34	5.11	5.28	5.33	6.14	7.02	5.77	7.47	6.93	5.96	16.15	19.64	19.63	17.95	26.07	21.24	12.1	12.9	11.74	9.7	11.77	10.45	9.96	11.13	9.39	14.44
ENSG00000005102	0.22	0.29	0.2	0	0.11	0.03	0.09	0.09	0.17	1.32	0.2	0.45	0.03	0	0	0	0.04	0.15	0.08	0.04	0.06	0	0	0	0.05	0	0	0.04	0.12	0.03	0.05	0.1	0	0.43	0.49	0.23	0.05	0.06	0.04	0	0.07	0.18	0	0	0.02	0	0.03	0.05	0.05
ENSG00000005108	4.23	4.39	3.71	2.54	0.6	1.35	0.15	0.04	0.13	3.27	2.09	1.9	28.43	24.63	37.13	0.91	0.58	1.22	14.17	17.91	15.03	3.83	1.93	2.84	10.9	19.21	11.26	2.17	4.85	1.33	16.55	17.28	12.4	3.92	13.82	7.2	0.37	0.52	0.19	0.03	0.04	0.44	3.67	5.7	4.18	2.93	1.74	4.23	3.03
ENSG00000005156	40.42	33.08	45.11	19.32	27.04	18.51	29.73	40.98	34.25	45.59	24.04	51.84	21.78	18.14	19.39	41.49	39.79	43	46.78	42.58	46.81	22.66	33.33	17.42	19.9	17.43	28.36	39.4	44.4	23.36	46.84	46.73	46.66	12.24	16.5	17.86	27.64	39.42	32.6	43.2	48.8	44.32	25.06	19.64	19.7	49.7	54.22	57.72	27.07
ENSG00000005175	29.11	24.73	25.27	18.68	12.79	22.56	23.97	26.31	23.29	26.1	21.83	29.38	27.87	31.16	25.44	24.85	22.87	27.48	22.11	19.97	18.92	19.53	21.14	10.88	19.95	18.48	22.82	48.87	57.79	25.6	23.9	26.38	28.09	12.57	12.44	15.13	24.21	28.37	22.82	34.16	39.12	20.59	15.96	22.85	19.68	16.16	20.56	20.86	23.12
ENSG00000005187	12.96	11.7	14.17	25.2	9.05	22.66	45.95	39.14	41.27	21.71	5.69	19.15	12.08	9.33	12.56	3.09	2.75	2.1	22.91	22.28	19.89	11.19	6.41	4.04	5.43	8.25	7.04	4.7	4.52	4.15	12.51	12.16	13.26	0.62	0	0.15	10.52	10.98	12.67	2.97	2.33	3.09	22.33	25.32	21.69	19.84	17.52	19.5	36.69
ENSG00000005189	18.7	17.48	20.95	16.5	14.65	19.13	15.51	13	13.63	9.15	4.86	6.88	9.6	8.27	6.25	5.14	3.68	4.9	10.05	6.36	11.97	11.61	11.42	11.59	6.93	5.59	5.5	12.62	13.6	11.43	15.03	14.22	19.28	6.76	4.6	5.33	7.53	5.77	5.49	5.28	4.15	4.61	8.94	9.1	6.47	12.55	11.77	14.48	28.89
ENSG00000005194	50.44	43.6	52.81	32.86	31.31	32.47	41.52	35.14	34.48	14.67	16.8	18.42	32.35	30.51	43.27	51.4	43.65	53.59	16.9	18.46	13.78	25.1	23.96	37.06	41.65	39.62	45.6	28.98	29.81	24.23	18.98	21.55	15.41	15.1	13.2	25.93	25.17	22.38	29.9	34.4	32.9	29.77	26.29	30.97	24.4	25.92	19.22	23.03	25.61
ENSG00000005206	70.29	69.09	59.39	9.65	26.75	10.47	15.04	17.24	16.12	27.35	15.23	32.23	35.39	28.21	39.2	41.1	36.66	38.15	53.11	52.13	65.17	21.15	31.85	55.23	34.76	32.89	31.63	40.32	38.77	37.28	31.81	27.5	25.76	51.77	59.91	58.8	19.34	29.34	41.73	23.29	22.59	37.65	53.36	52.23	44.29	36.11	49.75	51.58	24.24
ENSG00000005238	2.91	2.09	3.37	17.9	24.02	14.82	0.98	1.08	1.04	1.5	1.07	1.3	13.81	9.54	12.42	6.26	11.45	7.24	3.25	3.49	4.21	3.86	3.24	3.78	5.42	4.55	2.79	4.17	5.02	6.59	6.05	8.93	5.94	18.5	29.96	19.63	3.71	3.13	4.68	2.29	1.86	1.7	12.95	13.32	11.84	3.22	4.61	4.48	0.67
ENSG00000005243	6.51	3.42	5.84	13.09	4.8	8.57	0	0.53	0.23	0.16	0.38	0.9	6.95	2.9	9.47	6.14	10.58	6.15	8.78	9.04	7.65	2.75	1.84	0.43	1.18	1.77	1.44	16.38	16.55	18.21	8.89	13.16	6.24	74.19	34.72	80.89	41.58	37.71	33.88	2.37	0.86	2.64	4.97	1.58	1.93	3.92	8.7	5.85	0.39
ENSG00000005249	0.1	0.02	0.1	0.1	0.02	0.07	0	0	0	1.64	2.46	2.44	0.69	0.46	0.56	1.28	1.1	0.7	0	0	0.04	4.81	5.93	5.73	0	0	0	6.8	7.67	1.9	0.26	0.6	0.39	0.13	0.03	0.03	0.56	0.61	0.79	0.03	0.12	0	0	0	0	0	0	0	0.06
ENSG00000005302	22.86	16.23	19	11.62	14.84	10.46	7.31	6.86	6.88	17.1	8.45	18.16	25.15	19.4	17.48	10.76	11.18	9.35	18.82	19.55	14.75	6.46	7.86	7.37	13.75	12.73	12.37	11.04	11.83	14.34	3.96	4.36	2.93	15.98	18.28	19.7	11.19	15.84	13.94	13.66	17.41	13.8	7.82	5.78	9.63	33.03	34.89	33.81	5.75
ENSG00000005339	34.13	27.87	44.95	25.04	21.45	33.29	59.82	61.65	52.85	60.02	36.99	66.97	47.45	52.05	44.31	59.92	60.07	68.54	67.42	52.86	51.82	42.09	44.58	22.72	30.92	24.99	33.41	69.65	67.24	71.55	98.22	113.05	88.07	58.22	56.46	68.89	37.14	42	31.65	52.67	62.74	47.31	80.15	79.31	76.77	147.25	139.2	144.82	59.91
ENSG00000005379	9.51	8.6	7.22	1.67	3.17	0.77	2.75	2.07	3.35	11.65	4.37	9.97	7.75	6.5	7.37	0.67	1.67	0.34	25.96	22.19	25.51	1.44	4.28	3.74	0.19	0.31	0.29	4.24	3.45	6.15	0	0.16	0	9.53	7.7	6.93	6.9	9.6	13.11	3.39	1.74	2.32	0.22	0.01	0.13	5.8	4.35	8.1	2.81
ENSG00000005381	1.03	0.05	0.6	0.63	0.49	0.04	0.04	0	0	0	0	0	0	0	0	0.38	0	0.03	0.22	0.02	0.13	0.17	0.08	0	0.02	0	0	0.14	0.26	0.41	0	0	0	0	0	0	0	0	0.07	0.16	0.09	0.26	0.02	0	0	0	0	0	0.02
ENSG00000005421	14.61	7.93	15.98	120.46	42.79	141.43	0.7	0.6	0.2	0.51	0.62	3.23	98.27	116.85	122.17	29.17	45.69	37.86	3.87	2.49	2.67	17.92	21.11	11.9	38.72	29.21	39	22.48	18.09	35.95	54.6	62.21	38.37	0	0	0	22.54	23.71	13.77	13.5	3.18	11.52	13.67	39.96	20.72	1.23	0.37	0.94	7.86
ENSG00000005436	32.59	39.96	32.17	16.2	14.09	19.64	27.32	24.02	25.3	11.43	8.84	15.78	9.21	10.31	14.98	19.68	14.25	19.52	34.28	24.07	28.08	7.43	10.85	7.64	30.48	25.93	31.24	28.91	31	27.73	17.65	21.84	19.63	13.74	12.35	15.32	25.95	23.76	24.55	18.11	19.72	16.15	8.96	16.52	10.92	16.67	15.81	17.71	21.32
ENSG00000005448	17.13	16.33	10.42	2.66	4.43	5.12	13.94	14.24	9.26	5.7	2.76	7.24	13.62	18.2	18.09	4.15	3.62	3.86	12.69	14.09	10.22	8.01	9.98	8.67	8.2	4.68	12.84	8.21	10.2	2.73	3.83	5.11	5.31	11.24	4.53	11.84	3.78	4.09	5.58	16.42	18.68	16.51	30.25	23.73	28.05	17.57	17.01	22.26	10.88
ENSG00000005469	43.8	36.92	50.93	35.27	21.31	32.34	25.87	22.47	20.58	5.2	1.8	10.01	26.39	21.6	17.05	15.32	15.15	21.35	24.63	19.83	20.33	41.17	32.42	11.4	17.21	16.54	21.29	131.02	132.79	195.76	13.86	12.57	12.37	4.82	5.48	6.26	16.27	14.01	12.87	27.28	13.49	26.92	8.51	11.55	9.53	7.37	9.46	7.75	20.32
ENSG00000005471	22.33	9.39	10.96	50.12	26.6	45.34	60.09	59.07	47.39	3.19	2.24	4.84	18.24	16.37	15.88	1.78	1.97	2.75	19.05	20.33	21.82	30.19	26.63	13.18	16.2	19.65	11.04	14.97	15.93	33.33	8.09	10.02	6.33	2.23	5.21	2.13	8.43	7.34	6.74	3.52	1.93	3.16	3.67	6.38	4.73	0.14	0.37	0.19	26.54
ENSG00000005483	44.66	45.33	40.62	27.51	43.82	25.97	33.05	33.31	32.33	33.68	15.13	32.72	57.07	49.31	53.06	62.3	54.05	59.85	54.43	56.99	50.97	53.51	63.49	79.66	58.71	60.27	61.9	41.11	38.19	53.44	42.76	38.74	33.6	41.99	41.98	46.28	72.28	78.9	71.14	44.7	43.68	41.17	54.36	47.26	56.61	46.38	42	37.01	36.92
ENSG00000005486	30.2	31.8	34.36	35.85	48.85	47.97	47.44	38.74	31.82	10.68	9.84	15.79	66.46	73.09	91.67	24.8	22.04	26.65	36.53	38.87	32.36	106.78	94.03	71.7	53.93	42.98	46.15	43.13	47.32	67.34	32.05	42.23	27.4	36.46	28.84	44.82	27.36	19.54	29.09	37.15	35.87	28.26	37.09	51.49	42.46	13.77	12.47	14.36	46.78
ENSG00000005513	0.02	0.09	0	0	0	0	0	0	0	0.07	0	0	0	0	0	0	0	0	0	0	0	0	0	0	0	0	0.02	0	0	0	0	0	0	0	0	0.01	0	0	0	0.31	0.37	0.18	0	0	0	0	0	0	0
ENSG00000005700	36.03	34	34.74	25.54	20.12	26.52	31.03	24.08	21.73	14.75	9.5	15.97	16.29	12.8	14.24	41.11	37.99	42.35	18.77	18.5	17.59	19.41	19.53	8.56	12.49	14.19	16.47	31.09	30.37	36.81	37.98	34.73	32.49	16.03	12.97	17	34.84	33.43	30.6	30.4	22.2	24.02	17.07	18.87	21.86	35.12	37.1	34.46	24.47
ENSG00000005801	38.03	32.33	38.12	10.81	19.5	16.02	18.33	14.35	12.31	24.87	17.03	29.14	34.9	30.52	25.55	20.42	28.07	24.77	49.61	42.44	41.87	19.54	21.47	22.63	40.19	42.98	46.5	40.97	49.16	32.97	16.61	14.13	14.18	37.6	54.66	40.87	24.85	29.54	25.22	23.66	25.37	14.12	28.27	24.79	28.6	46.04	46.44	42.77	15.29
ENSG00000005810	41.01	38.53	34.38	5.48	8.93	8.01	11.16	13.21	11.2	14.83	8.41	17.77	47.25	41.27	50.93	19.08	17.45	16.15	20.5	15.46	21.59	16.25	19.26	25.41	21.49	16.04	17.34	27.73	24.99	28.23	35.72	37.59	40.32	44.09	44.65	51.24	31.26	33.78	52.46	19.79	13.13	24.26	9.43	9.76	6.46	14.66	18.1	16.84	10.12
ENSG00000005812	11.65	12.17	12.5	4.48	3.03	4.17	6.8	7.41	6.28	4.73	2.9	4.54	22.97	15.21	21.87	9.81	7.95	10.83	14.88	13.13	13.42	12.82	11.93	13.2	6.36	7.13	8.06	11.85	10.73	14.97	30.33	33.42	27.46	22.61	13.07	25.42	18.24	21.07	23.88	8.92	8.56	9.57	5.27	5.01	5.98	10.77	13.21	11.22	10.86
ENSG00000005844	9.04	6.76	8.67	9.56	6.04	7.46	15.48	15.24	26.75	0.87	0.03	1.5	0.96	2.09	1.04	2.06	1.94	0.68	0.77	1.73	1.49	34.59	47.55	30.1	0.35	0.61	0.69	9.58	23.76	22.04	3.73	10.98	5.27	0.15	0.25	0.48	6.01	7.35	8.28	4.31	7.16	10.49	0.34	0.66	0.07	3.99	3.1	1.64	63.03
ENSG00000005882	27.22	20.63	25.98	22.1	25.75	28.84	21.96	15.57	18.1	17.41	9.71	14.39	21.44	19.31	23.48	14.31	15	18.16	26.98	23.98	20.5	34.22	27.76	16.08	22.63	17.01	20.03	52.85	46.17	47.8	26.61	26.34	10.02	13.85	10.76	11.25	36.4	39.42	35.81	24.26	23.13	24.97	32.48	34.08	19.27	73.49	64.49	70.55	23.22
ENSG00000005884	0.86	1.71	1.78	2.45	2.05	1.25	0.54	0.36	0.15	0.28	0.04	0.17	26.76	20.68	38.78	43.12	64.25	50.59	0.09	0.19	0.38	5.57	6.6	8.02	20.84	36.68	32.8	26.66	27.65	19.25	16.93	19.8	13.01	57.43	12.19	40.14	3.28	3.6	7.31	10.27	14.74	9.83	268.81	218.37	298.77	105.35	135.91	111.84	3.11
ENSG00000005889	24.47	24.88	25.06	21.73	16.07	23.37	19.84	16.3	15.05	14.47	15.23	23.33	23.19	19.15	21.4	9.46	9.35	11.51	38.92	34.22	33.97	14.88	17.99	15.3	17.62	15.31	22.94	21.88	25.82	28.02	22.17	21.91	17.49	29.55	28.81	34.44	23.72	22.43	18.07	32.57	31.21	31.14	8.96	10.41	9.93	56.23	51.95	51.7	14.91
ENSG00000005893	23.6	30.77	30.71	102.18	80.99	107.22	46	36.2	31.46	20.41	15.92	32.34	27.7	28.34	28.42	32.45	31.54	41.81	73.94	74.63	68.52	62.92	58.45	15.48	53.39	47.72	55.64	71.21	66.63	102.61	44.77	53.22	38.66	146	105.17	159.02	86.25	89.71	67.86	182.68	127.08	141.9	36.38	37.81	41.5	182.46	196.42	165.66	20.72
ENSG00000005961	1.04	0.08	0.64	0	0	0.02	0.11	0.24	0.21	1.21	0.19	0.96	0.19	2.9	0.53	0.04	0.38	0.15	0.63	0.55	0.37	0.63	1.29	3.41	0	0.23	0.39	1.81	1.01	0.53	1.4	1.7	0.56	0.27	0	0	1.24	0.75	0.84	0.52	4.68	0.93	4.05	1.63	0.8	26.44	20.83	29.38	0.6
ENSG00000005981	0.35	0.16	1.7	0.45	0.08	0.13	3.57	1.54	1.29	10.49	6.92	17.38	0.4	0.4	0.59	216.03	212.53	255.19	0.16	0.1	0.17	0.25	0.2	0.07	0	0	0.04	0.06	0.28	0.15	1.87	2.1	1.22	0.04	0	0	0.38	0.57	0.17	16.84	6.85	15.83	0.49	0.63	0.15	0.22	0	0.07	1.95
ENSG00000006007	29.34	30.15	41.89	38.17	24.6	49.08	24.12	24.69	17.01	7.57	5.7	12.88	38.15	26.26	43.04	41.84	49.99	46.62	9.18	10.61	8.84	19.24	20.73	11.26	15.95	12.06	14.67	14.93	17.03	20.38	28.34	24.6	21.5	26.05	16.47	30.05	18.81	17.09	15.84	18.46	11.06	12.09	24.3	28.65	25.71	38.87	31.33	32.19	24.33
ENSG00000006015	23.29	26.49	20.63	37.88	91.47	31.91	44.2	50.76	42.36	51.39	40.28	47.71	44.83	26.42	39.41	24.07	22.24	14.61	37.06	40.2	55.33	23.09	24.16	63.78	11.66	16.32	12.23	11.17	12.57	20.1	25.37	27.56	31.5	21.53	19.03	23.68	15.21	16.49	27.28	14.28	12.91	26.12	19.51	20.53	16.45	9.82	15.8	13.33	13.19
ENSG00000006016	163.34	348.62	245.55	4.24	12.11	4.48	185	249.07	89.57	8.51	5.33	6.83	4.24	3.98	5.13	2.77	7.66	3.37	3.17	2.98	5.9	3.58	2.94	4.65	0.88	0.98	1.97	1.74	0.98	2.58	3.34	1.14	2.15	4.28	4.89	7.19	0.9	1.79	3.18	1.5	2.58	1.88	1.38	1.11	0.88	2.69	3.02	2.98	2.5
ENSG00000006025	8.7	13.58	10.04	3.87	17.36	3.45	3	5.22	7.57	6.95	5.67	8.77	13.75	12.95	13.58	7.22	9.38	7.12	13.21	13.59	15.57	8.45	8.03	8.18	7.49	11.27	9.93	13.82	14.72	14.14	18.63	16.03	15.84	5.54	7.98	7.87	10.42	10.42	16.5	6.03	5.35	5.84	25.28	19.39	14.33	14.65	15.48	16.64	5.99
ENSG00000006042	31.71	21.8	35.78	37.67	43.07	29.75	84.03	80.81	70.26	39.6	21.71	46.92	0	0	0.25	47.5	37.89	59.19	42.97	43.23	44.54	46.74	39.66	51.65	37.91	34.79	29.94	61.24	71.35	66.05	82.92	84.47	68.54	1.17	3.97	4.54	36.48	37.13	39.02	47.19	42.74	57.26	22.13	21.49	15.49	67.71	70.64	83.48	58.16
ENSG00000006047	1.82	0.49	1.65	2.92	2.68	1.91	3.14	3.08	1.53	1.02	0.96	1.27	10.73	18.99	14.16	5.12	4.85	3.9	0.48	0.52	1.32	1	1.05	2.67	15.89	10.97	8.97	12.65	9.37	4.36	17.21	18.26	11.91	0.06	0.11	0.04	1.42	2.47	2.02	18.26	17.18	18.26	2.02	1.35	2.49	0.18	0.02	0.19	19.51
ENSG00000006059	0	0	0	0	0	0	0	0	0	0	0	0	0	0	0	0	0	0	0	0	0	0.05	0	0	0	0	0	0	0	0	0	0	0	0	0	0	0	0	0	0	0	0	0	0	0	0	0	0	0
ENSG00000006062	4.44	4.75	4.02	3.9	5.84	2.87	2.17	2.46	2.77	4.68	5.81	7.35	11.95	9.3	13.79	5.26	5.37	6	5.72	7.05	6.52	2.12	2.27	2.97	15.5	15.28	14.08	8	7.47	10.36	13.1	15.01	12.43	6.25	6	6.95	38.51	55.6	58.68	3.7	4.17	4.57	21.75	20.07	10.56	42.51	51.19	48.19	3.22
ENSG00000006071	0	0.48	0	0.29	0.86	0.3	0.02	0.13	0	50.34	33.24	51.21	0.23	0	0	0	0	0	0.04	0.27	0	0.29	0	0	2.61	1.23	0.88	0	0.07	0	0.42	0.09	0.02	0	0	0.1	0	0.09	0.26	4.03	3.41	2.09	0	0	0.15	0	0	0	0.43
ENSG00000006116	0	0	0	0	0	0	0	0	0	0	0	0	0	0	0	0	0	0	0	0	0	0	0.08	0	0	0	0	0	0	0	0	0	0	0	0	0	0	0	0	0.05	0	0.02	0	0	0	0	0	0	0
ENSG00000006118	13.43	30.8	21.02	7.1	19.64	7.11	9.2	10.57	9.46	28.62	21.29	41.62	40.93	36.84	50.44	52.36	69.63	48.99	63.68	69.66	72.64	10.02	15.57	54.46	3.87	3.84	7.52	6.54	9.96	3.46	17.47	12.48	13.5	20.7	30.92	27.43	5.45	4.86	11.43	18.29	13.64	14.64	30.99	25.27	31.77	52.45	80.25	78.09	26.49
ENSG00000006125	45.15	40.35	44.42	43.09	61.08	55.61	39.3	33.96	31.8	29.67	23.44	44.62	39.45	38.09	49.23	58.83	45.46	56.63	32.23	32.62	26.14	36.83	34.94	30.46	51.35	48.36	54.59	49.99	57.69	55.46	92.7	91.04	83.04	68.56	52.04	78.33	80.83	89.49	86.17	46.28	37.17	36.33	62.84	63.59	63.27	86.5	93.83	91.2	38.7
ENSG00000006128	0	0	0	0	0	0	0	0	0	0	0	0	0	0	0	0.17	0.09	0.06	0	0	0	0	0	0	0.44	0	0.15	0	0.06	0	0	0.14	0	0.57	0.32	0.68	0	0	0	0.81	1.55	1.59	0	0	0	0	0	0	0
ENSG00000006194	12.42	13.86	11.93	8.94	14.39	8.99	13.6	17.02	12.6	14.51	11.07	18.19	16.16	12.27	16.48	17.41	15.74	17.17	13.6	14.43	13.29	12.58	12.39	28.49	9.38	11.52	9.73	14.38	9.14	11.79	23.52	27.92	21.37	15.38	16.13	15.28	13.19	14.83	17.94	15.47	18.14	18.28	14.45	14.63	14.81	34.79	40.72	35.04	12.79
ENSG00000006210	31.48	25.87	30.05	13.18	26.05	14.3	12.65	14.01	13.27	12.33	7.2	14.15	15.51	13.59	17.47	2.35	2.95	2.93	16.59	15.86	13.62	7.76	5.49	10.01	25.6	22.03	27.04	9.91	13.2	6.87	5.47	7.32	5.28	0.44	0.04	0.13	5.97	5.16	5.21	4.45	5.54	6.21	8.06	8.15	9.28	28.99	28.26	25.92	2.06
ENSG00000006282	52.97	40.33	44.12	17.08	52.2	14.75	10.63	14.51	14.6	26.09	19	30.18	68.12	51.06	73.82	32.41	42.02	40.42	39.44	45.15	51.32	29.92	34.87	36.99	90.39	96.48	70.71	28.49	34.86	60.97	108.42	112.75	102.71	46.81	53.91	42.31	63.86	62.7	65.75	27.48	30.3	33.72	68.55	62.83	47	124.75	135.03	134.7	16.25
ENSG00000006283	0.12	0.22	0.03	0.06	0.06	0.06	0.03	0.01	0.01	0.07	0.01	0.09	0	0	0.01	0.18	0.11	0.25	0.11	0	0.01	0.09	0.08	0	0.7	1.31	0.83	0.02	0.24	0.07	0.86	0.25	0.54	11.07	21.6	18.42	0.74	0.96	1.27	0.16	0.08	0.04	0.15	0.11	0.11	0.12	0.7	0.04	0.01
ENSG00000006327	30.16	24.88	18.72	18.44	55.19	21.13	10.2	8.21	6.3	0.82	0.57	0.87	109.67	91.67	118.37	77.65	106.26	83.67	4.92	6.69	8.1	40.9	32.09	38.2	40.88	43.61	40.65	10.99	8.95	15.21	15.6	22.02	15.47	65.43	32.26	64.48	21.4	22.92	29.53	4.96	6.04	3.55	92.82	116.98	146.42	228.75	349.43	240.43	2.93
ENSG00000006377	0.42	0.58	0.34	2.85	2.65	2.76	1.86	2.12	1.39	0	0	0.14	0	0	0	0.15	0.14	0.09	0.03	0.39	0.12	5.64	5.61	2.38	0	0.04	2.84	0.13	0.56	0.27	0	0	0	0	0.1	0	3.11	2.8	3.1	9.95	7.09	6.74	0	0	0	0	0	0	6.65
ENSG00000006432	7.89	12.15	9.61	5.39	9.47	7.2	7.06	7.37	6.34	4.32	5.32	5.88	6.58	5.79	6.72	8.62	9.39	7.58	9.08	7.46	7.56	6.47	8.95	8.52	24.09	20.34	19.03	14.4	13.35	17.53	8.61	8.79	7.52	0.1	0.15	0.22	7.36	6.76	9.28	8.69	7.22	8.73	9.06	9.92	9.98	5.09	5.83	5.79	4.88
ENSG00000006451	19.42	15.55	14.73	15.15	7.53	13	23.2	23.28	17.31	27.07	17.68	22.85	18.94	22.76	21.37	40.36	39.52	42.41	14.75	15.05	19.73	21.35	21.77	28.79	21.47	25.97	18.79	37.35	31.25	19.94	18.7	25.46	24.51	34.31	28.58	40.47	15.29	17.96	19.49	16.95	20.96	15.39	16.86	19.75	17.18	16	14.69	16.43	19.54
ENSG00000006453	42.56	44.59	47.57	37.34	40.13	39.82	17.16	14.12	17.34	0.37	0.34	0.29	48.7	49.07	61.8	73.11	76.6	81.56	49.77	45.78	39.83	102.49	100.72	90.95	89.11	85.77	67.27	43.74	46.16	63.54	27.02	24.24	25.25	19.82	16.78	20.02	51.29	57.28	59.39	17.25	21.13	13.84	41.95	48.86	53.88	28.62	27.72	30.16	25.31
ENSG00000006459	9.04	12.78	10.16	7.29	7.14	10.85	9.88	9.26	7.47	3.79	2.59	3.56	9.54	10.03	8.32	7.06	9.19	8.3	3.68	2.87	3.77	16.66	23.12	12.72	17.91	13.59	15.27	9.68	9.4	20.35	9.35	6.36	4.66	4.44	6.74	5.72	5.43	4.62	4.55	18.7	27.72	12.64	5.33	6.9	6.54	2.97	2.73	2.3	11.06
ENSG00000006468	18.11	20.7	19.95	24.48	8.01	29.33	26.44	28.78	19.09	7.69	4.71	7.24	18.99	15.44	11.06	2.28	4.19	2.92	13.01	9.58	10.17	12.5	8.56	4.91	27.51	22.7	21.51	1.4	2.25	1.96	15.95	18.15	14.83	42.79	17.74	44.47	0.98	1.09	0.73	13.54	12.66	10.1	8.76	12.97	10.29	24.01	19.32	21.85	7.93
ENSG00000006530	27.35	25.83	28.95	14.22	12.39	15.21	18.32	14.79	14.97	15.09	8.07	16.66	23.46	20.29	20.77	21.13	19.24	23.27	13.55	14.4	11.7	28.58	25.74	12.88	23.59	21.07	23.64	29.05	29.34	26.59	18.82	22.71	18.81	10.7	13.34	12.76	24.47	26.53	26.37	17.95	19.64	17.36	13.29	12.22	13.86	14.95	12.21	13.62	13.61
ENSG00000006534	1.24	1.19	0.93	4.82	4.45	3.05	4.4	4.5	4.71	1.04	0.56	0.98	25.42	20.2	40.29	10.5	18.14	12.76	15.58	12.79	14.5	0.76	0.88	1.18	45.75	45.16	25.63	2.76	2.2	6.52	9.5	9.56	13.03	5.21	1.75	4.74	3.57	5.35	7.37	1.43	1.4	1.75	8.75	9.07	10.89	16.29	18.39	18.41	5.22
ENSG00000006555	5.56	6.9	5.41	7.17	17.29	6.7	2.37	1.68	1.91	1.65	0.87	1.87	3.55	3.39	3.24	12.93	11.93	10.28	2.34	2.57	1.68	4.93	7.5	10.12	35.09	33.22	19.04	15.55	18.48	17.48	8.8	7.32	7.66	0.06	0	0	10.7	13.21	14.37	1.67	1.72	1.46	4.46	6.14	4.55	10.15	14.11	11.65	7.36
ENSG00000006576	13.9	11.98	14.33	8.3	6.7	10.06	11.91	11.45	8.91	6.18	5.47	11.14	19.38	13.68	17.37	5.98	4.64	7.01	18.08	17.93	15.35	13.67	14.28	5.2	9.46	9.05	12.22	12.87	13.73	16.81	13.1	10.66	10.25	32.04	35.6	38.45	3.26	5.33	5.09	16.07	8.51	7.17	8.74	6.74	7.88	10.39	11.32	8.46	6.65
ENSG00000006606	0	0	0	0.57	1.86	0.33	0	0	0	0	0	0	7.85	6.17	6.54	0.17	0.4	0.79	0	0	0	687.82	390.78	52.07	1.34	2.43	0.58	0.95	0	1005.29	2.11	3.91	3.7	26.09	5.16	30.11	0	0	0.19	0.86	0.4	0.79	0.18	0	0.78	0.22	0	0	0
ENSG00000006607	11.78	11.73	11.54	28.17	18.27	27.23	26.11	29.24	21.81	9.39	4.15	10.53	48.23	34.71	41.46	23.99	21.75	25.98	42.14	45	44.07	17.73	13.1	12.27	42.71	43.94	44.45	16.73	18.94	35.17	27.42	32.89	19.33	49.78	49.63	54.12	25.53	19.56	23.98	38.31	46.36	33.35	16.52	26.92	18.11	69.91	63.99	66.56	31.49
ENSG00000006611	0.15	0	0.16	8.05	14.96	6.58	10.18	10.68	7.66	18.76	10.37	17.37	39.94	31.14	32.61	87.45	75.08	91.86	0	0	0	0.19	0.33	0.21	84.87	70.27	51.35	22.75	16.69	9.27	46.64	53	35.44	0	0.06	0	0	0	0	18.42	22.55	17.43	0	0.24	0	22.15	19.07	22.88	3.9
ENSG00000006625	31.86	25.31	34.6	46.26	30.57	44.66	47.42	46.2	34.97	23.8	16.66	30.36	19.18	18.89	18.6	70.45	65.85	69.3	45.45	44.49	48.05	73.34	87.3	62.21	33.97	39.54	36.98	76.46	76.64	70.74	20.94	18.2	24.08	13.82	11.42	13.8	28.91	37.25	39.68	34.98	35.17	32.72	20.81	30.62	29.3	27.78	22.95	23.95	31.87
ENSG00000006634	24.78	19.51	30.23	12.81	10.81	20.42	27.04	24.56	16.55	9.52	8.89	14.59	18.98	17.38	16.03	20.58	13.35	17.56	24.57	20.52	23.34	26.85	30.11	19.45	14.72	10.15	20.23	23.52	29.48	26.85	18.5	19.67	21.75	30.93	26.7	29.41	10.66	12.65	9.82	25.63	17.8	15.65	16.46	21.11	16.65	6.33	6.1	5.85	16.67
ENSG00000006638	0.04	0	0	0	0.11	0	0	0	0	0	0.04	0	0.19	0.31	0.42	1.32	0.76	1.17	0	0	0.04	0.07	0.05	0.15	0.08	0	0.1	0	0	0	0.44	0.52	0.3	30.25	34.05	33.05	0.15	0.03	0.06	0.04	0.09	0	0.11	0.11	0.14	0.45	0.87	0.29	0.07
ENSG00000006652	25.62	30	26.66	34.19	25.42	32.24	19.26	17.24	19.88	27.06	17.59	30.38	30.14	29.23	28.39	83.35	78.47	74.3	28.18	21.73	24.77	45.51	49.72	32.2	56.43	52.85	47.53	40.55	43.57	39.53	34.32	30.43	27.58	41.69	48.53	44.94	53.68	56.64	60.93	19.6	19.09	12.82	18.84	15.97	16.15	19.24	22.05	20.42	23.92
ENSG00000006659	3.48	5.32	3.17	0	0	0	0	0	0	0.56	0.34	1.31	0	0	0	0	0	0	0	0	0	0.35	0	0	0	0	0	2.77	1.64	0.43	0	0	0	0	0	0	0	0	0	0	0.49	0.28	0	0	0	0	0	0	7.92
ENSG00000006695	7.46	8.25	8.5	7.39	7.4	11.79	8.59	7.33	7.37	6.63	6.12	12.13	8.58	9.3	9.94	33.68	28.69	37.48	19.66	15.05	18.03	8.98	8.14	6.6	13.97	12.73	12.95	10.35	9.2	6.57	6.89	7.97	6.22	29.8	33.08	31.76	20.32	25.78	22.56	13.13	10.34	10.32	10.55	12.46	13.21	29.51	27.57	24.84	12.44
ENSG00000006704	10.09	9.7	10.18	11.22	14.87	9.83	11.68	13.86	12.94	10.2	6.36	9.15	17.71	16.8	18.31	7.25	9.21	11.28	11.52	10.53	12.42	26.98	28.82	24.7	11.36	11.57	14.36	16.96	16.55	16.69	21.07	15.46	15.57	9.59	14.11	12.57	11.67	14.59	15.06	10.74	12.82	13.33	17.86	20.41	20.46	12	11.71	12.22	19.08
ENSG00000006712	39.51	44.71	38.87	21.54	26.79	25.91	19.78	20.82	19.66	34.51	27.89	33.81	23.75	22.71	23.22	34.45	37.45	31.13	34.01	29.79	39.49	57.23	72.46	58.56	24.05	23.18	21.74	39.62	43.1	43.03	39.95	44.84	39.22	34.07	28.27	33.4	63.62	55.74	84.8	17.16	11.68	16.34	27.43	32.83	23.76	15.97	18.06	19.38	33.76
ENSG00000006715	35.3	27.68	27.06	27.31	34.67	16.97	16.1	15.37	20.61	23.43	20.52	27.34	38.61	32.46	35.33	68.17	52.32	64.24	45.45	34.72	36.91	30.59	33.03	24.62	28.59	27.79	36	37.13	41.42	48.85	34.45	31.57	30.17	33.52	30.4	35.79	24.33	26.01	25.74	30.5	30	36.7	45.76	38.85	36.98	33.13	25.73	33.08	26.62
ENSG00000006740	2.2	2.34	1.94	0.07	0.14	0.13	0.29	0.28	0.62	0.43	0.51	1.94	0.53	0.15	0.17	3.73	2.58	3.32	3.91	4.67	3.09	0.39	0.53	0.35	0.68	0.77	0.8	12.21	8.42	1.32	0.1	0.03	0.05	1.35	1.55	1.82	0.39	0.47	0.58	5.65	5.64	3.15	0.25	0.22	0.32	1.07	1.08	1.12	0.27
ENSG00000006744	22.19	22.73	27.1	20.19	20.8	12.67	28.12	21.34	19.01	32.24	19.09	41.48	23.38	28.78	27.96	57.47	42.73	58.7	60.68	60.97	61.32	29.4	28.15	37.63	41.17	35.78	42.02	35.6	37.76	32.43	23.33	21.18	20.16	64.13	59.87	67.41	58.26	65.41	61.28	23.31	25.92	23.36	24.29	26.27	22.93	31.12	27.64	34.36	26.16
ENSG00000006747	0.38	0.2	0.25	0.01	0	0	0	0	0	0.55	0	0.03	0.12	0.29	0.27	3.32	1.84	2.07	1.12	0.84	0.42	4	4.86	2.83	14.8	16.48	17.32	2.46	3.03	13.58	2.45	3.37	2.86	0.56	0.03	0.77	0.38	0.03	0.26	0.21	0.69	0.02	0.39	0.95	0.4	2.06	4.55	1.16	0
ENSG00000006756	16.15	15.84	16.79	11.46	12.17	9.64	10.02	9.31	6.95	2.79	3.69	3.48	23.81	18.47	23.77	0	0	0	9.4	9.16	10.13	17.43	14.54	16.17	12.03	11.22	14.15	6.86	9.31	15.79	18.73	15.81	11.31	2.67	2.31	4.88	22.27	22.32	27.1	17	20.78	15.34	7.07	8.87	5.34	9.51	14.54	13.75	4.43
ENSG00000006757	15.41	11.01	18.04	6.6	3.46	8.96	7.76	7.35	6.2	4.07	1.85	8.62	5.81	4.91	8.78	0	0	0	6.01	6.05	5.09	13.74	12.72	3.54	8.07	4.48	7.1	19.21	22.62	18.2	5.85	6.64	6.17	2.81	1.49	3.09	3.31	3.1	3.33	7.43	9.86	9.43	2.25	2.45	2.04	14.38	18.59	12.85	4.84
ENSG00000006788	0	0	0	0	0	0	0	0	0	0	0	0.06	0	0	0	0	0	0.01	0.22	0.24	0.21	0.01	0	0.02	0	0.01	0	0.03	0.11	0	0.11	0.08	0.1	0.1	0	0.03	0	0	0	0.01	0	0	0	0.03	0.01	0	0	0	0.04
ENSG00000006831	41.16	33.67	30.83	85.86	61.74	91.73	28.67	28.46	23.87	13.94	13.93	22.29	36.19	34.05	41.74	62.42	61.93	80.86	31.8	28.25	28.35	50.58	44.92	22.57	51.08	52.2	44.89	65.07	62.58	44.53	39.76	39.25	35.15	31.44	22.91	37.67	74.27	79.92	69.36	29.75	27.44	24.86	29.91	38.31	51.57	56.96	57.97	56.33	34.59
ENSG00000006837	0.41	0.9	1.72	0.19	0.06	0.23	0.95	0.43	1.86	0.53	1.13	0.32	0.32	0.85	0.49	1.45	0.07	0.23	0.7	0.33	0.5	0.86	0.3	0.87	0.07	0	0.06	1	1.27	0.17	0.66	0.93	0.9	1.36	1.39	1.34	1.59	2.61	1.65	0.89	0.8	0.66	0.94	0.7	1.22	1.32	2.25	0.86	0.43
ENSG00000007001	0.61	1.23	0.78	0.2	0.13	0.5	0.14	0.15	0.21	0	0	0	0.45	0.12	0.03	0	0	0	0.14	0.07	0.26	0.08	0.14	0.13	0.02	0.1	0.14	0.21	0.27	0.51	0.05	0.46	0.12	0.06	0	0.1	0.07	0.16	0.07	0.19	0.21	0.38	0.09	0.06	0.08	0.04	0.18	0.29	0.08
ENSG00000007038	0	0	0	0	0	0	7.44	6.92	11.66	18.35	4.03	21.24	0.39	0.2	0	73.28	79.03	69.95	0	0	0	13.46	13.8	17.8	0	0	0	4.87	6.59	0	35.14	14.32	36.2	0.13	0	0	0	0.26	0.31	0	0	0	0	0	0	0	0	0.41	0
ENSG00000007047	40.23	35.24	35.43	22.45	28.12	21.22	7.98	12.97	12.33	41.99	28.86	49.45	21.9	25.17	31.41	14.46	22.64	21.11	60.57	48.63	49.47	26.55	23.38	29.21	18.5	16.63	17.79	26.4	28.38	16.16	21.03	24.68	20.2	14.63	23.89	20.91	24.99	25.17	29.93	29.46	41.38	33.5	12	11.93	10.51	29.27	24.79	26.78	35.92
ENSG00000007062	41.47	44.03	40.96	3.32	5.42	3.04	0.12	0	0	1.28	1.22	1.51	0	0.28	0.79	6.53	11.14	7.89	2.22	4.27	1.06	15.45	19.87	28.47	44.88	37.01	62.49	0.68	3.14	0.88	0.23	0.87	0.38	0.15	0	0.04	0.16	0.11	0.13	24.65	19.98	16.69	0.34	0.45	0.38	84.17	81.02	81.07	10.72
ENSG00000007080	32.04	38.8	29.14	60.63	136.96	42.31	55.56	55.34	52.11	40.57	42.37	49.9	57.92	43.68	46.2	33.24	34.98	25.14	28.71	26.3	37.46	16.11	35.42	34.75	34.15	38.86	31.52	29.78	21.51	32.94	23.62	23.44	31.67	75.19	61.39	73.88	14.15	16.47	33.26	22.36	13.83	35.6	23.14	32.82	28.22	14.83	29.61	23.83	17.09
ENSG00000007129	0	0	0	0	0	0	0	0	0	0	0	0	0.05	0	0.05	0	0	0	0	0	0	0	0	0	0	0	0	0.6	1.23	0	0	0	0	0	0.06	0	0.06	0	0.34	0.04	0.17	0	0	0	0	0	0	0	0
ENSG00000007168	25.2	26.78	30.07	21.09	24.35	27.38	25.05	20.43	19.95	24.62	17.45	32.11	35.05	25.74	32.7	53.26	36.32	51.47	64.53	56.3	53.87	32.63	35.75	21.36	41.01	31.99	33.22	32.64	43.34	44.32	34.26	38.13	36.51	109.22	103.79	127.65	59.98	68.32	61.61	54.43	62.33	40.21	46.5	51.97	51.89	38.81	42.72	43.9	26
ENSG00000007171	0.11	0.08	0.03	0	0.07	0.02	0.04	0.02	0.02	0.39	0.37	0.4	0	0	0.02	0.02	0	0.01	0.02	0.02	0.02	0.2	0.15	0	1.15	0.83	0.22	0.23	0.42	0.99	0.39	0.91	1.09	0.32	0.15	0.2	6.27	11.88	9.37	0.59	0.7	0.42	0	0	0	0	0.06	0	0.89
ENSG00000007174	0.17	0.03	0	0	0	0.02	0.02	0.02	0.02	0	0.04	0.21	0	0	0.02	0	0	0	0.35	0.18	0.13	0	0	0	0	0	0.05	0.33	0.34	0.09	0.02	0.02	0.02	0.08	0.07	0.15	0.07	0.02	0	1.53	1.95	0.95	0	0	0	0.03	0.05	0	0.02
ENSG00000007202	106.16	110.31	121.24	66.24	84.98	97.31	81.17	72.1	78.94	75.99	51.38	104.26	90.34	85.21	106.32	135.11	109.58	149.07	124.07	110.27	113.75	84.2	94.12	102.19	106.92	104	107.15	107.61	100.24	123.93	153.43	132.93	138.2	90.65	78.11	96.06	102.22	110.27	103.13	100.93	102.06	90.2	142.45	131.89	122.35	181.75	192.84	186.29	112.54
ENSG00000007216	0.53	0.23	0.69	0.26	0.5	0.2	0.24	0.37	0.2	0.92	1.22	1.46	0.09	0.06	0.07	0.79	0.55	1.63	6.08	6.31	4.68	3.58	2.07	1.49	0	0	0.2	2.35	4.84	0.41	0.24	0.27	0.07	0	0	0	43.59	17.9	26.83	0.43	0.47	0.44	0.89	7.18	1.21	1.38	0.6	0	0.05
ENSG00000007237	0	0	0	0	0	0	0.02	0	0	8.42	4.73	10.05	0.09	0	0.35	0	0	0.13	81.04	94.28	62.19	0.14	0	0	0	0	0	9.22	11.39	0.01	0	0	0	0.89	0.24	0.17	0	0	0	0.66	1.49	1.6	0.29	0.15	0.26	4.65	3.95	6.67	0.02
ENSG00000007255	54.79	53.73	55.21	25.79	38.6	12.53	22.44	31.8	30.21	4.24	1.35	4.77	17.6	11.78	20.91	21.78	17.31	18.86	42.61	38.56	44.61	18.6	23.21	32.89	40.24	45.28	42.07	5.1	4.76	5.63	7.99	3.7	2.59	9.37	8.32	10.17	24.49	24.17	28.91	9.69	6.72	16.26	18.54	14.98	17.17	13	14.82	18.1	11.28
ENSG00000007264	0	0.2	0	0	0	0	0	0	0	0	0	0	0	0	0	0	0	0	0	0	0	0	0	0	0	0	0	0	0	1.09	0	0	0	0	0	0.13	0	0.12	0.11	0	0	0	0	0	0	0	0	0	0
ENSG00000007306	0	0	0	0	0	0	0	0	0	0	0	0	0	0	0	3.53	5.75	1.84	0	0	0	0	0	0	1.96	2.24	0.4	0	0	0	0	0	0	0.03	0	0	0	0	0	0	0	0	1.1	0.82	0.43	0	0	0	0
ENSG00000007312	0	0	0	0.07	0	0	0	0	0	0.19	0.07	0.15	0.75	0.81	0.69	0	0	0	0	0	0	0.33	0.18	0.1	0	0	0.15	0	0.27	0.3	1.01	0.4	1.24	0.12	0	0.06	0	0	0	0	0	0	0.53	0.23	0.59	0.08	0.37	0.41	0
ENSG00000007314	0.01	0.02	0.01	0.01	0	0.02	0	0	0.01	0.69	1.03	0.61	0.01	0	0.03	0.59	0.03	0.01	0.01	0	0.02	0.26	0.48	0.64	0.01	0.2	0	1.42	0.51	0.27	0.41	0.04	0.12	0.04	0.02	0.04	0	0.03	0.02	0.4	0.83	0.74	0.02	0	0.14	0.02	0.12	0.04	0.25
ENSG00000007341	17.29	15.27	18.85	11.61	9.87	13.65	18.06	19.47	13.24	9.5	9.76	11.68	16	12.38	13.66	10.66	7.87	11.87	16.53	9.54	12.7	11.67	13.72	9.43	16.4	10.78	16.91	11.8	18.51	16.16	15.63	14.81	10.63	24.78	18.72	26.91	19.97	24.74	25.13	16.79	9.74	10.02	8.66	7.91	6.14	32.59	28.92	35.01	22.27
ENSG00000007350	0	0	0	0	0	0	0.02	0.29	0.13	0	0	0.15	0	0	0	0.05	0	0	0	0.03	0.16	0.32	0.2	0	0.08	0	0.2	0.51	1.8	0	5	3.81	0.63	0.42	0.12	0.27	0	0.03	0	24.09	19.84	6.28	0	0	0	0	0	0	0
ENSG00000007372	0.15	0.26	0.22	0.04	0	0	0.01	0.03	0.04	0.14	0.13	0.15	0.16	0.12	0.33	0	0.06	0.04	0.02	0.28	0	0.48	2.5	2.14	5.43	7.39	7.2	0.07	0.19	0.12	0.12	0.01	0	0.46	0.36	1.33	1.91	4.32	2.37	0	0.15	0.01	0.1	0.34	0.08	10.38	8.68	13.74	0.08
ENSG00000007376	8.41	8.91	9.06	8.53	14.61	6.29	11.03	12.86	11.34	7.72	5.65	8.36	13.31	15.81	18.25	12.84	15.21	9.53	6.8	6.94	10.48	8.92	11.52	16.21	7.56	8.6	6.66	13.07	10.61	7.52	17.29	21.48	18.76	13.19	13.03	14.47	6.6	6.74	9.35	9.6	6.98	8.83	13.7	19.93	15.52	20.4	30.41	25.25	7.17
ENSG00000007384	2.98	4.12	4.6	1.67	4.29	1.75	3.37	1.36	2.67	1.3	0.56	1.13	26.97	24.72	25.24	13.9	11.99	13.71	10.64	13.59	12.21	9.47	10.04	6.69	8.08	5.9	6.76	6.66	5.5	6.3	22.52	28.26	15.67	14.4	19.3	15.29	12.27	13.49	15.02	8.91	17.13	7.03	6.8	9.25	7.36	33.66	39.02	36.13	2.73
ENSG00000007392	28.54	36.12	28.86	8.94	17.85	9.99	33.82	34.48	31.94	33.58	31.84	39.74	68.04	57.41	56.66	28.48	24.96	24.46	30.53	28.09	35.89	26.05	25.69	33.26	16.18	13.2	18.18	21.5	21.58	21.08	37	32.21	25.87	39.15	64.52	48.62	17.73	19.09	19.69	28.16	31.45	31.84	57.04	50.38	46.07	69.77	82.96	70.53	22.96
ENSG00000007402	9.93	14.74	11.46	0.32	1	0.5	0.22	0.13	0.02	3.22	5.01	5.85	0.68	0.15	0.68	0.2	0.28	0.06	1.06	0.58	1	0.22	0.15	0.43	0.71	0.46	0.84	2.21	3.39	1.21	0.18	0.38	0.36	0.26	0.27	0.23	1.09	1.15	1.89	1.81	3.26	2.18	0.11	0.26	0.12	0.47	0.37	0.16	0.11
ENSG00000007516	1.03	1.89	0.69	0.92	3.27	0.72	1.54	1.83	1.57	1.51	0.41	0.9	8.85	5.05	9.54	1.91	0.82	0.83	0.66	1.4	1.47	1.63	3.9	6.67	2.84	0.85	0.91	4.58	3.28	3.72	1.4	1.51	0.87	0.81	0.31	0.68	3.54	7.25	5.29	7.85	10.33	15.24	8.95	12.62	9.22	5.75	7.23	8.63	0.88
ENSG00000007520	16.52	12.29	13.54	15.59	20.92	11.59	31.22	36.16	33.53	20.28	16.55	22.79	34.17	29.89	44.57	32.45	41.61	25.57	14.48	12.67	17.41	16.47	18.91	40.03	18.53	21.05	17.92	32.65	23.81	21.99	45.78	46.06	49.72	37.84	25.95	35.52	14.87	16.29	27.82	15.92	10.14	22.78	33.97	44.82	39.24	26.23	49.9	43.71	14.56
ENSG00000007541	16.59	12.79	10.41	9.37	15.62	10.69	16.52	26.44	20.8	48.56	25.08	40.97	26.11	24.9	33.62	31.67	29.48	25.92	18.52	15.49	23.48	13.2	13.24	25.08	14.7	15.78	16.97	22.61	19.89	16.88	45.92	39.58	39.96	17.45	20.37	19.67	13.22	15.87	17.13	18.88	18.33	19.82	48.91	44.65	39.67	57.31	70.36	73.74	12.85
ENSG00000007545	12.95	11.92	11.5	5.42	6.18	8.05	14.54	11.61	10.23	15.4	8.34	12.96	16.61	19.48	17.79	9.08	10.54	9.64	20.63	15.98	17.28	11.25	13.27	11.76	12.65	10.77	9.78	12.61	12.21	11.99	21.33	18.98	16.25	13.25	16.21	16.25	5.09	5.51	6.69	13.71	13.63	13.87	20.03	17.52	18.4	23.77	20.28	30.05	14.59
ENSG00000007866	13.23	10.7	14.47	13.87	14.74	10.85	13.53	14.57	13.05	13.24	9.17	10.93	13.83	11.78	14.23	11.54	8.95	10.75	29.6	28.92	23.33	12.87	15.51	12.33	6.55	8.4	6.48	18.22	16.79	17.47	9.81	13.31	10.66	7.35	8.73	8.78	6.05	9.63	8.19	9.92	12.9	10.68	6.74	5.36	5.85	8.62	7.31	9.05	20.01
ENSG00000007908	0.02	0	0.02	0.49	0.09	0.85	0.28	0.06	0.16	0	0	0	0.7	0.34	0.63	0.05	0	0	0	0	0	0.04	0	0.03	0.11	0.11	0.1	0.04	0.05	0	2.54	3.79	2.5	0	0	0	0	0	0	2.61	1.65	1.66	0.02	0.06	0.04	0	0	0	0.05
ENSG00000007923	54.55	52.07	46.4	31.67	39.15	26.02	20.42	27.57	26.69	39.24	30.01	44.9	31.12	33.38	35.28	24.54	24.06	26.39	29.69	36.45	42.78	26.19	34.69	25.36	19.95	22.09	42.44	52.43	59.39	51.03	40.76	40.06	42.87	40.23	47.07	47.55	22.65	37.02	37.45	21.3	21.68	23.71	26.64	28.97	29.04	49.85	61.39	67.07	33.57
ENSG00000007933	11.29	6.29	7.82	189.87	88.9	173.43	5.53	4.05	4.21	1.08	0.86	0.88	6.5	6.31	5.62	28.29	23.01	38.7	9.88	7.62	7.5	48.41	45.97	31.98	205.06	156.47	72.57	23.02	13.38	85.6	291.06	316.65	202.9	3.39	5.24	3.95	117.89	107.91	77.29	0.91	0.72	1.1	14.34	16.05	7.81	38.81	42.24	34.98	20.47
ENSG00000007944	3.71	4.85	3.1	4.74	9.44	3.87	3.82	3.61	4.48	3.36	6.1	6.3	2.51	1.62	2.86	15.87	17.38	16.5	1.98	1.85	0.94	6.17	7.03	3.71	6.58	6.41	5.84	4.13	5.16	4.19	12.09	14.32	9.27	8.15	9.57	12.54	0.76	1.13	1.02	11.6	13.33	12.9	6.48	4.79	5.46	4.1	3.37	6.29	2.54
ENSG00000007952	0.18	0.05	0.04	0	0	0	0	0.12	0	0.04	0	0.05	0	0.27	0	0.64	0.19	0.3	0.03	0.03	0.06	0	0	0	2.76	3.01	0.33	0.13	0.08	1.25	0.02	0.09	0.21	0	0	0.1	2.11	0.89	2.1	0.03	0.03	0.05	0	0	0	0.04	0	0	0
ENSG00000007968	5.61	5.4	6.08	3.7	3.84	4.38	4.11	4.31	2.29	3.76	4.93	6.82	3.94	2.88	4.6	6.69	4.26	7.03	1.7	1.65	1.98	6.87	5.05	6.14	5.41	7.26	6.54	3.58	3.35	2.9	4.47	5.86	4.96	4.42	4.96	4.22	7.44	8.82	9.45	2.81	3.67	2.18	5.73	6.86	5.59	15.35	15.09	16.94	8.01
ENSG00000008018	110.98	105.55	127.38	88	72.86	78.85	112.62	106.66	85.6	29.39	27.9	42.59	48.3	45.07	56.02	97.78	86.79	101.54	31.18	30.31	31.97	75.47	72.19	57.71	33.12	47.26	40.49	104.04	119.84	100.16	124.5	140.84	145.22	82.91	62.07	83.78	53.5	43.3	47.53	108.31	98.02	94.92	51.73	51.19	61.5	79.36	80.61	69.86	81.79
ENSG00000008056	0.87	0.28	0.24	0.05	0.18	0.11	0.11	0.42	0.19	2.91	1.28	1.94	2.24	2	3.11	0.08	0.07	0.09	4.73	5.21	6.08	0.87	0.53	0.14	0.35	0.29	0.28	1.99	2.77	0.4	0	0.18	0.09	0.64	0.28	0.68	0.89	0.47	1.04	1.18	1.3	1.03	0.12	0.65	0.29	0.64	0.6	0.33	0.09
ENSG00000008083	10.44	9.06	8.74	4.15	5.95	3.15	9.15	9.78	7.47	5.55	5.41	7.99	3.58	3.59	3.02	7.28	5.52	5.81	7.85	6.97	6.93	9.49	11.88	9.76	6.03	6.95	4.65	9.39	9.49	8.47	2.17	2.29	1.8	9.63	12.03	12.52	2.15	2.13	2.75	12.59	13.41	11.65	3.68	3.02	3.21	5.27	5.31	7.35	9.69
ENSG00000008086	5.32	6.14	5.74	3.72	2.85	4.8	5	5.2	3.38	4.88	2.76	5.03	2.41	3.46	3.14	17.74	18.7	18.88	24.82	21.02	18.88	7.27	5.64	4.5	7.99	8.27	8.75	8.58	11.99	3.16	3.38	2.18	1.76	15.51	14.52	17.85	0.69	0.42	0.59	4.74	8.03	3.25	1.91	2.15	2.02	7.26	4.79	7.59	4.59
ENSG00000008118	0	0.04	0	0	0.2	0	0	0	0.02	0.22	0	0.4	0.08	0.03	0.09	0.03	0.13	0.11	0	0	0	0.07	0	0	0.31	0.33	0.09	0.09	0.14	0.06	0	0.09	0	0.16	0.26	0.13	0.02	0	0.03	0.02	0.03	0.03	0.38	0.16	0.34	0.24	0.18	0.22	0.07
ENSG00000008128	36.24	50.77	39.79	14.3	43.04	15.81	0.7	1.57	2.2	56.95	45.86	50.2	36.29	30.54	26.77	39.23	30.42	32.61	19.72	19.99	28.25	21.34	29.83	40.54	14.57	13.39	26.41	31.21	28.93	47.34	17.96	16.65	16.84	25.83	37.03	25.65	14.88	15.78	22.94	13.32	14.39	13.23	35.55	31.92	34.26	38.13	44.8	41.96	23.65
ENSG00000008130	73.04	74.54	57.9	61.52	72.91	45.89	34.04	43.58	45.11	34.57	31.67	45.92	45.77	37.75	49.18	61.26	57.31	56.62	26.87	32.04	38.18	50.33	57.78	84.07	49.84	49.64	93.5	63.26	49.03	79.38	83.83	75	79.36	46.95	49.43	55.69	41	48.23	60.35	30.01	24.85	43.76	49.44	61.44	49.1	70.78	85.92	100.37	47.15
ENSG00000008196	0	0.39	0	0	0	0	0	0	0	0	0	0	0	0	0	0	0	0	0	0	0	0.08	0.1	1.05	0	0	0	0	0.28	0	0	0	0	0.47	0.82	1.24	0	0	0	0	0	0	0	0	0	0	0	0.05	0
ENSG00000008197	0	0	0	0	0	0	0	0	0	0	0	0	0	0	0	0	0	0	0	0	0	0	0	0	0	0	0	0	0.04	0	0	0	0	0	0	0	0	0	0	0	0	0	0	0	0	0	0	0	0
ENSG00000008226	5.07	1.61	3.02	1.37	1.16	0.74	2.51	3.17	2.75	0.65	0.47	0.62	1.04	0.68	2.19	1.03	0.69	1.05	4.58	4.2	5.97	4.12	3.2	3.15	3.01	2.52	2.03	1.71	2.4	0.82	1.58	2.3	1.84	0.52	0.66	0.44	1.48	1.29	1.76	0.88	1.65	1.34	1.33	1.73	1.43	0.82	0.72	0.97	3.64
ENSG00000008256	2.67	3.69	3.35	5.02	6.78	3.83	0.17	0.31	1.25	2.86	1.56	4.27	8.86	15.21	12.22	12.44	7.76	7.89	9.44	6.08	7.06	3.13	2.65	4.77	8.3	8.56	6.2	7.17	6.91	3.86	37.92	31.87	30.07	27.53	30.52	34.69	4.65	5.76	5.48	4.84	5.45	4.12	9.21	8.28	9.15	4.61	5.27	4.12	0.69
ENSG00000008277	6.1	7.48	6.29	0.06	0.3	0.11	0.46	0.63	0.46	3.93	2.85	4.17	11.31	9.11	8.02	0.84	0.94	1.15	7.48	5.66	7.4	3.42	4.59	12.23	0.63	0.5	1.02	3.74	4.18	10.8	0.59	0.32	0.25	0.49	0.32	0.16	0.75	0.59	0.41	0.91	0.76	1.04	2.43	3.46	3.39	4.7	5.5	6.29	1.65
ENSG00000008282	28.59	33.06	25.76	37.95	28.8	47.63	37.35	32.79	24.71	10.07	7.94	14.65	46.36	48.91	41.84	72.39	60.87	69.23	37.34	33.93	38.4	66.14	69.72	37.58	39.22	46.77	40.54	47.93	57.82	62.68	49.73	52.41	46.9	36.63	24.36	41.7	58.6	67.37	62.11	52.46	41.82	36.68	34.65	34.6	43.83	26.63	36.26	26.03	28.46
ENSG00000008283	8.98	5.72	5.99	15.9	22.82	12.37	14.6	18.24	12.6	8.37	4.87	9.58	41.34	41.39	56.38	29.22	39.34	31.52	2.51	2.84	1.71	11.43	12.6	16.84	42.52	46.63	33.36	14.48	15.92	20.54	27.52	26.16	23.45	12.71	8.92	11.71	19.14	20.99	31.16	21.66	21.37	29.3	59.21	73.21	57.1	45.76	56.94	58.23	2.81
ENSG00000008294	56.63	62.27	63.56	34.21	43.94	33.86	30.67	26.62	35.42	54.6	19.48	59.11	62.16	56.66	51.21	114.16	89.94	112.25	67.36	55.89	60.04	46.75	50.64	28	56.36	55.99	57.71	69.9	79.33	134.42	114.29	128.37	109.53	74.71	73.8	70.9	78.54	97.73	87.63	54.2	63.5	45.16	103.73	79.24	93.86	109.99	122.49	127.39	45.22
ENSG00000008300	24.87	22.87	23.47	3.55	11.14	4.42	7.43	8.01	7.61	2.53	0.51	1.43	20.96	14.15	22.16	8.39	7.25	7.86	1.63	2.15	2.69	1.74	2.18	1.72	23.21	15.62	20.02	2.18	2.63	0.95	12.46	10.43	9.2	41.38	39.82	42.25	9.89	10.44	12.28	4.95	4.68	5.32	4.92	3.47	3.24	19.26	19.53	22.07	11.59
ENSG00000008311	3.97	3.6	4.29	0.14	0.09	0.14	0.61	0.32	0.63	7.99	4.53	8.97	8.82	7.43	6.87	4.15	3.16	3.5	0.42	0.37	0.64	11.77	9.27	4.95	0.07	0	0.07	28.97	25.78	23	1.82	2.47	1.59	0.45	0.1	1.51	1.64	2.5	1.63	2.43	1.24	1.42	3.97	3.06	1.87	1.17	1.9	1.1	1.63
ENSG00000008323	16.77	14.54	14.47	13.43	33.41	14.04	11.47	14.52	11.07	20.51	41.31	14.34	10.29	6.22	14.16	28.28	18.96	24.74	18.41	20.5	14.56	20.33	18.86	26.21	34.37	37.94	22.93	96.59	72.2	53.37	10.49	12.61	12.04	0.63	1.02	0.45	45.89	63.37	65.67	20.2	16.26	17.3	14.95	15.96	18.6	21.8	27.62	23.22	18.91
ENSG00000008324	17.67	20.35	19.28	15.91	17.2	14.19	13.26	12.62	7.55	3.28	3.27	9.05	14.32	11.12	14.56	27.22	20.41	21.82	18.3	14.5	18.05	16.91	16.09	8.8	16.21	16.85	16.36	17.91	21.45	16	11.83	10.56	9.49	31.08	30.46	27.68	25.26	23.71	25.08	14.62	9.79	9.27	15.02	19.06	15.13	27.26	30.7	23.07	15.69
ENSG00000008382	10.12	12.92	11.72	5.08	7.87	2.64	5.3	5.41	5.34	6.79	4.37	10.06	7.24	10.25	10.84	4.95	5.66	4.14	18.95	22.52	23.63	5.92	6.81	9.64	12.11	11.19	9.63	5.69	4.04	7.37	3.95	4.53	3.45	10.59	7.88	13.82	11.02	10.39	20.6	7.8	8.85	10.12	6.47	4.18	5.3	9.28	13.21	11.7	5.76
ENSG00000008394	80.16	78.47	77.95	1015.41	964.26	1106.6	99.44	75.49	56.82	28.47	18.5	48.69	246.41	311.2	288.61	499.24	427.43	574.91	89.07	65.56	72.1	258.39	282.73	82.37	728.51	644.22	619.19	303.8	235.35	458.9	213.37	242.09	185.03	6.16	0.87	10.33	905.95	928.7	835.06	39.97	22.33	44.47	507.09	805.03	583.39	231.37	244.91	261.99	110.85
ENSG00000008405	12.77	15.11	12.78	14.92	18.94	14.75	23.22	23.57	22.79	8.65	8.31	12.28	14.75	16.08	16.49	11.59	10.09	11.07	13.69	10.87	13.73	16.95	14.9	13.03	23.95	21.71	23	41.22	34.43	35.45	13.12	14.45	14.69	12.64	15.09	15	28.83	30.84	31.71	14.6	12.59	11.75	9.97	12.52	9.63	26.8	24.07	19.63	19.48
ENSG00000008438	0.88	0.88	0.96	0.37	0.61	0.44	0.1	0	0.29	0.33	0.12	0.26	1.01	0.48	0.97	0.11	0.39	0.44	2.21	2.11	3.93	0.2	0.11	0.7	2.22	1.46	1.52	0.5	0.11	0	0.09	0.28	0.19	0.32	1.14	0.89	1.54	0.71	1.9	0.19	0.52	0.73	2.58	0.98	0.41	0.59	0.48	0.17	0.09
ENSG00000008441	3.34	2.92	3	13.5	15.22	11.14	13.06	16.52	9.34	4.26	1.99	4.02	19.38	16.84	21.86	6.41	8.27	7.36	29.63	26.96	22.78	5.67	5.84	4.8	10.64	11.32	15.24	8.44	7.55	8.32	15.59	14.29	11.63	94.45	57.42	91.18	11.12	12.44	15.19	22.19	23.31	28.7	16.88	15.92	14.4	62.96	54.86	71.59	3.69
ENSG00000008513	25.96	23.84	18.03	49.39	53.66	43.57	32.63	29.54	37.14	20.27	8.49	25.77	17.59	12.84	21.12	11.93	17.03	14.45	12.93	11	12.49	52.83	46.48	51.45	89.44	96.37	94.25	148.29	138.6	103.68	38.06	25.43	45.92	27.41	46.06	32.18	42.48	58.47	57.62	13.63	11.9	24.55	34.39	24.87	29.28	6.95	6.04	4.64	39.29
ENSG00000008516	0.19	0.24	0.44	0.17	1.06	0.05	0.42	0.19	0.44	0.2	0.38	0.94	1.72	1.42	1.37	0.38	0.13	0.68	0.03	0.02	0.16	0.27	0.75	0.14	0.47	0.58	1.24	0.97	1.84	0.75	1.84	3.07	1.53	1.51	1.65	0.61	0.2	0.53	1.02	0.44	0.93	1.66	2.88	1.85	2.57	2.94	2.43	1.77	0.29
ENSG00000008517	3.76	1.91	2.27	22	80.34	21.96	3.75	3.89	10.47	41.7	21.3	33.52	224.48	257.84	322.15	146.16	132.94	159.36	2.37	5.67	2.95	9.94	5.41	3.03	204.45	185.72	151.83	94.98	72.89	83.62	127.36	139.49	140.87	9.74	5.28	12.64	229.3	282.22	349.58	1.61	1.58	3.87	100.11	164.88	149.54	381.31	443.02	339.53	1.44
ENSG00000008710	32.73	28.48	28.28	22.34	33.64	20.93	42.44	48.43	39.75	35.74	38.79	41.09	73.84	59.5	86.54	32.88	29.74	23.91	52.48	51.52	52.49	31.85	33.44	56.1	45.14	40.53	46.13	35.47	28.75	31.48	74.76	65.49	50.59	128.08	163.73	132.31	41.33	46.76	64.06	31.92	32.56	34.22	79.37	79.43	53.04	91.44	95.02	121.29	35.01
ENSG00000008735	2.06	1.02	1.56	4.79	6.83	3.93	0.12	0.47	0.52	0.24	0.27	0.25	0.14	0.09	0.09	0.99	0.82	0.67	0.53	0.17	0.48	1.2	1.63	3.18	9.77	9.98	10.93	9.25	6.48	2.03	1.69	2.78	2.23	41.95	21.49	37.33	13.3	14.8	22	3.93	2.61	3.61	12.61	10.99	7.74	19.02	23.78	23.12	0.08
ENSG00000008838	90.42	89.1	91.17	59.26	76.08	69.89	57.82	60.55	55.2	96.4	56.03	103.89	48.85	45.61	64.35	60.27	50.75	60.23	85.41	75.37	76.73	35.17	27.78	33.14	39.91	45.69	48.55	91.63	78.09	72.99	121.13	129.57	110.59	47.76	58.02	57.54	94.74	95.3	96.94	68.96	81.01	75.38	94.4	81.5	79.78	130.8	113.59	136.64	66.8
ENSG00000008853	3.37	4.6	2.79	3.24	4.55	4.5	7.93	7.79	6.1	10.56	9.14	9.03	9.66	8.36	11.88	8.77	12.46	9.63	7.32	6.81	8.37	23.68	23.14	18.59	2.95	2.9	3.13	19.85	14.9	27.67	4.24	4	5.26	8.85	6.21	7.43	5.65	7.43	7.83	4.8	5.11	6	7.4	6.96	6.28	7.31	10.41	7.43	3.97
ENSG00000008869	14.04	13.91	15.6	13.63	11.21	14.72	16.36	15.36	14.42	8.85	4.52	9	16.34	12.39	12.53	10.94	13.16	11.87	23.91	19.51	18.42	12.89	13.77	6.51	7.33	5.71	7.63	19.99	25.34	22.28	16.73	15.3	13.38	10.47	9.42	10.45	16.58	14.43	15.03	24.08	25.48	19.09	13.83	12.89	16.94	16.89	18.34	16.72	20.74
ENSG00000008952	58.85	62.91	63.67	44.59	34.71	36.08	29.48	29.17	25.13	24.76	18.17	28.51	53.82	42.17	43.19	63.85	63.79	73.29	59.16	65.4	62.58	43.95	54.48	27.55	62.7	55.05	71.86	76.27	87.36	81.77	41.52	46.42	38.97	61.6	40.72	64.27	29.53	34.4	34.9	26.78	32.91	27.52	43.54	44.11	44.27	47.11	62.19	59.34	34.52
ENSG00000008988	1047.56	1145.87	1210.83	1109.9	1446.05	1312.53	496.52	473.42	515.75	1259.36	553.72	1577.26	1089.63	960.74	1180.69	1019.7	1007.51	989.87	775.28	749.26	725.33	914.29	908.17	571.94	843.14	971.54	868.87	731.39	805.54	709.22	639.53	638.28	613.39	814.67	812.91	887.38	413.89	334.08	313.28	1903.95	1981.66	1505.81	486.83	395.61	423.26	512.37	606.47	476.4	1212.7
ENSG00000009307	291.21	304.71	296.01	181.98	154.71	236.3	191.54	174.86	170.22	134.58	67.03	170.03	130.13	115.84	158.57	128.49	111.16	135.07	93.33	87.97	80.74	162.6	175.05	157.56	181.86	205.7	217.25	243.04	250.31	242.92	227.57	204.74	192.29	309.19	239.72	374.72	185.43	186.21	205.9	128.42	155.64	113.6	78.83	82.93	90.23	272.86	318.44	280.31	333.94
ENSG00000009335	58.84	53.44	61.88	45.13	31.8	55.65	60.26	59.34	41.24	40.19	34.74	56.27	70.27	51.69	66.8	79.43	72.98	78.11	34.14	29.93	28.85	62.66	63.28	37.83	60.29	58.84	68.28	61.82	61.51	54.83	51.02	53.03	51.91	44.73	37.76	44.15	30.26	37.39	28.3	63.93	57.83	47.22	36.06	41.49	46.19	43.82	40.26	36.9	47.72
ENSG00000009413	22.69	15.96	20.35	7.33	5.44	11.59	16.66	18.64	12.38	9.22	6.91	17.5	12.51	11.06	12.92	9.03	13.29	11.53	13.97	8.96	12.59	12.72	11.86	6.6	6.47	6.22	8.41	17.73	17.85	20.28	26.69	17.85	15.19	12.22	10.94	14.37	8.8	10.78	6.25	25.89	23.25	15.59	11.65	12.25	13.04	18.39	15.94	17.09	16.62
ENSG00000009694	1.41	1.69	1.69	7.5	4.18	8	4.68	4.19	7.57	0.08	0.08	0.09	12.22	10.11	8.99	1.44	1.62	1.53	8.55	6.73	7.1	6.52	7.04	4.26	2.26	2.74	1.1	0.53	0.71	0.14	2.62	4.2	2.94	3.94	6.9	8.04	0	0	0	1.8	1.26	2.56	3.78	1.7	8.72	0.07	0.06	0.16	3.62
ENSG00000009709	0	0	0	0	0	0	0	0	0	0	0	0	0	0	0	0	0	0	0	0	0	0	0	0	0	0	0	0.05	0.08	0	0	0	0	0	0	0	0	0.01	0.01	0	0	0	0	0	0	0	0	0	0
ENSG00000009724	11.39	4.98	8.3	41.15	30.12	46.17	31	29.9	34.45	1.49	1.14	1.48	1.77	1.2	1.22	0.5	0.6	1.12	2.65	1.81	1.98	7.6	4.05	1.84	0.65	0.29	2.25	46.82	31.98	12.59	0.92	0.88	0.75	1.22	1.65	1.38	4.38	3.46	2.96	8.89	7.31	14.79	0.87	0.93	0.59	7.64	5.76	8.26	15.14
ENSG00000009765	1.5	0.89	0.51	1.46	1.45	1.43	3.39	1.59	2.48	0.01	0.14	0.58	0	0.01	0	2.11	2.51	3.02	0.07	0.13	0.24	0.54	0.74	0.36	1.01	0.92	0.22	14.35	15.82	11.97	1.48	1.31	3.7	0	0	0	11.01	12.39	12.09	4.49	6.67	6.96	0.18	0.76	0.23	1.06	0.04	0	6.3
ENSG00000009780	6.04	6.63	7.26	4.58	4.61	7.22	5.22	4.67	6.41	4.55	2.22	2.88	7.32	6.79	5.33	2.08	3.39	5.37	3.46	3.99	3.71	8.36	8.04	3.47	7.22	8.92	9.18	6.06	9.04	6.31	6.61	7.65	5.4	12.24	12.72	15.53	6.2	7.18	5.78	4.22	6.98	4.87	4.83	4.33	3.87	9.41	10.12	10.63	5.78
ENSG00000009790	0.25	0.1	0.24	0.38	0.33	0.79	0.65	0.31	0.21	0.23	0.38	0.08	0.49	0.23	0.23	0.09	0.03	0.03	0.26	0.19	0.02	0.02	0.02	0	0.27	0.44	0.23	0.19	0.34	0.15	0.19	0.5	0.27	0.47	0.7	0.38	0.32	0.27	0.25	0.34	0.5	0.26	0.3	0.13	0.12	2.21	1.89	2.37	0.39
ENSG00000009830	17.27	26.01	21.83	12.19	11.79	18.59	20.79	27.15	19.73	19.75	14.19	22.14	12.41	14.69	19.64	12.68	13.39	8.59	57.88	56.38	55.41	12.53	11.92	19.38	19.77	16.93	25.8	21.29	23.53	19.04	22.46	30.91	19.93	40.48	51.77	44.5	7.88	11.44	10.15	10.78	12.56	9.71	39.19	34.38	36.67	33.76	19.55	22.87	14.23
ENSG00000009844	22.91	22.42	26.55	22.25	16.54	28.05	31.64	29.16	21.49	7.69	6.04	16.14	16.44	17.99	16.01	20.42	16.96	22.78	11.17	10.01	9.26	20.14	22.63	5.54	13.44	15.8	13.72	42.42	47.26	35.28	27.28	26.78	26.43	35.22	20.71	38.58	15.63	16.43	10.73	29.19	23.65	23.46	15.31	15.67	20.5	33.73	31.6	31.65	30.23
ENSG00000009950	43.75	24.09	25.46	256.96	304.25	233.21	355.07	425.86	365.88	7.77	10.07	15.64	8.38	10.26	10.85	25.64	8.7	24.69	310.67	315.64	434.78	510.85	481.79	505.48	16.01	12.48	19.96	399.92	339.67	330.93	4.2	8.05	8.65	0	0.09	0	93.79	118.06	147.5	82.77	90.87	172.87	58.74	81.56	46.96	26.42	25.94	28.79	216.57
ENSG00000009954	18.71	23.55	19.57	31.6	33.89	34.49	41.64	45.73	35.96	23.78	20.2	35.33	52.81	50.39	47.5	29.79	22.78	24.26	48.25	45.12	48.03	48.64	65.94	61.61	39.09	35.49	43.41	52.49	57.44	58.68	46.52	41	41.79	38.67	35.14	43.95	22.25	25.1	31.31	42.42	37.24	44.32	43.22	47.5	42.24	25.87	32.14	32.14	38.52
ENSG00000010017	24.77	25.11	28.76	11.83	9.43	11.95	21.35	22.6	14.17	12.55	8.07	18.27	10.59	9.27	7.51	14.29	12.89	14.93	17.31	17.6	18.2	16.89	17.41	8.37	8.68	6.57	8.99	30.38	33.11	32.54	21.63	22.15	19.61	47.3	30.85	53.67	11.56	13.83	11.43	24.4	28.05	19.37	5.01	8.38	6.48	14.78	17.07	19.48	22.24
ENSG00000010030	0.1	0	0.06	0.11	0.11	0	0.1	0.11	0.29	0	0	0	0.44	0.4	0.85	2.1	0.75	1.69	0	0	0	2.82	1.96	1.66	0.55	0.48	1.21	1.18	1.69	6.22	0.46	1.09	0.63	0.18	0.1	0	0.32	1.03	0.84	0.05	0.06	0.04	0.78	0.65	0.74	0.66	0.89	0.67	0
ENSG00000010072	12.6	10.62	12.46	12.01	9.4	13.46	8.09	8.33	11.3	6.43	9.43	15.06	7.65	9.99	8.57	9.49	6.02	7.95	22.13	17.04	18.92	9.28	8.57	10.92	10.06	9.13	14.46	14.66	16.82	12.52	12.71	12.45	9.09	14.37	15.97	20.59	15.59	14.8	16.96	13.03	14.41	11.99	7.08	7.84	7.06	16.74	15.84	21.84	12.94
ENSG00000010165	16.95	19.21	19.28	28.03	25.83	25.91	16.38	16.46	13.86	11.39	9.22	17.55	24.03	20.59	25.74	26.31	29.07	28.84	27.22	27.94	30.34	19.8	23.94	26.84	25	26.08	28.59	20.17	27.63	19.89	94.92	81.02	87.11	26.75	25.87	32.22	22.16	23.4	27.34	15.86	13.45	15.62	17.89	22.5	21.52	46.22	52.62	46.77	15.43
ENSG00000010219	12.6	12.41	12.25	1.56	2.31	0.53	13.26	7.87	8.34	12.23	10.49	14	11.73	13.09	16.71	3.92	1.91	4.99	24.92	17.04	20.39	14.62	15.58	9.62	2.79	3.38	1.71	29.46	30.86	6.99	9.9	12.46	8.96	12.08	9.36	10.89	55.2	50.88	44.38	10.32	14.97	6.37	6.23	3.3	4.79	40.36	43.82	45.72	11.94
ENSG00000010244	134.99	145.05	132.23	84.2	109.38	110.02	121.15	122.85	104.62	143.84	81.74	161.04	96.73	88.48	94.31	127.94	106.73	125.83	191.31	165.5	176.93	89.56	89.41	74.3	136.5	116.67	145.6	130.42	144.65	141.03	181.11	182.22	148.83	87.28	92.61	95.68	148.58	144.95	123.91	150.28	155.87	104.58	199.03	188.78	182.14	248.11	227.14	233.06	141.95
ENSG00000010256	127.4	121.34	120.1	93.03	160.27	49.72	89.87	107.78	95.98	34.27	36.28	48.65	83.94	59.75	105.2	374.69	307.34	374.95	64.05	76.11	74.91	259.36	231.91	151.75	144.78	175.45	145.94	255.35	244.73	190.49	196.74	194.71	178.81	201.49	154.07	193.13	238.58	269.5	288.05	70.27	50.73	82.74	77.35	88.97	82.16	135.6	148.12	141.22	97.17
ENSG00000010270	14.86	19.22	18.02	12.2	11.99	16.7	13	9.56	7.52	10.57	7.34	13.88	21.93	18.24	17.7	33.96	29.05	31.73	19.15	17.2	16.1	22.3	21.64	13.22	12.81	13.59	14.36	24.85	29.36	17.84	18.22	19.47	22.18	16.52	14.82	20.54	17.96	14.92	12.98	11.78	8.91	9.11	14.21	17.56	16.56	15.69	17.5	14.91	12.85
ENSG00000010278	0.64	0.74	0.7	14.47	20.6	12.87	26.85	21.34	24.48	27.58	9.96	26.88	0.08	0	0	62.44	49.48	50.55	0.15	0.13	0.44	67.29	56.1	27.11	41.38	39.91	37.44	128.32	103.14	95.8	9.01	8.39	6.72	0.42	0.32	1.07	161.11	168.48	157.02	23.59	25.39	17.24	0	0	0.07	53.95	72.03	50.33	25.25
ENSG00000010282	0	0	0	0	0	0	0.21	0.22	0.2	0	0	0.14	0	0	0	0.19	0	0	0.09	0	0.08	0	0	0	0	0	0	0.32	0	0.34	0	0	0	0	0.06	0	0.17	0.28	0.33	0.03	0	0	0	0	0	0	0	0	0
ENSG00000010292	50.52	48.09	54.68	31.7	30.82	40.96	59.33	56.34	45.38	87.45	54.41	106.17	39.83	46.93	51.46	34.91	24.01	34.92	63.52	65.26	72.57	37.12	37.85	44.32	37.67	39.36	56.99	136.36	134.09	67.33	59.39	57.41	47.8	75.24	50.77	91.46	73.97	89.29	102.42	56.53	51.59	51.45	56.64	62.58	65.92	112.45	115.43	123.25	86.81
ENSG00000010295	18.71	18.81	16.41	9.73	18.13	8.75	6.71	7.58	7.07	13.66	15.85	19.67	17.87	15.71	17.83	4.73	5.11	4.08	22.87	22.62	25.36	12.68	13.2	13.99	8.99	6.71	8.45	17.32	18.22	13.46	1.14	0.99	0.47	24.73	23.98	24.78	17.79	21.45	29.18	0.8	0.83	0.82	9.5	10.35	9.85	22.35	20.98	27.07	11.34
ENSG00000010310	10.12	24.41	12.63	0.26	2.72	0.32	0.16	0.1	0.11	20.26	8.71	20.43	12.2	9.33	8.18	0.89	1.01	1.19	0.26	0.5	0.2	7.09	8.25	10.02	1.04	1.15	3.04	3.15	3.12	1.58	1.55	0.59	1.03	4.4	6.28	5.46	3.93	4.67	5.51	2.35	3.36	2.48	3.8	2.67	2.59	7.43	8.88	13.28	0.12
ENSG00000010318	7.15	5.46	6.79	5.29	4.57	3.72	8.63	10.76	8.18	4.16	0.38	4.69	3.62	3.56	4.1	6.43	6.68	10.55	8.34	6.36	7.12	10.4	11.27	6.42	2.84	4.43	4.52	15.33	12.75	11.57	8.12	11.09	7	6.54	3.43	6.85	10.82	12.78	11.99	4.02	7.11	5.47	5.4	2.9	3.41	9.63	7.23	8.65	14.78
ENSG00000010319	0.06	0.25	0.03	2.1	3.11	2.18	7.03	5.42	7.26	1.4	0.44	2.73	0.43	0.9	0.97	0.13	0.61	0.22	2.52	3.44	2.82	0.93	1.61	1.47	1.11	0.12	0.85	0.47	1.25	0.16	1.71	0.77	1.1	1.92	0.41	0.75	0.33	0.62	0.64	1.28	3.99	1.7	0.19	0.2	0.65	0.61	1.35	1.03	5.92
ENSG00000010322	41.71	53.31	40.91	24.68	35.41	22.65	37.11	38.75	35.74	51.26	32.78	50.25	50.31	33.6	46.63	39.93	35.66	39.51	74.51	64.66	79.32	40.4	43.1	62.31	54.13	46.48	57.33	63.76	64.92	41.39	55.19	49.01	39.27	80.82	122.03	78.74	50.26	65.11	73.75	29.95	31.59	33.15	36.28	38.66	27.46	46.13	46.84	58.06	50.92
ENSG00000010327	0.04	0.18	0.03	0.19	0.16	0.28	0.44	0.51	1.77	0.51	0.27	0.2	0	0	0	0.15	0.03	0.06	0.4	0.6	0.99	1.57	1.97	0.7	0.48	0.18	0.69	0.29	0.63	0.27	0.31	0.53	0.09	0.44	0.26	0.67	0.08	0.51	0.24	0.04	0.09	0.23	0.28	0.08	0.19	0.04	0.21	0.04	0.56
ENSG00000010361	11.05	11.34	12.76	0.36	1.33	0.79	5.77	7.3	5.6	15.51	8.1	15.52	7.44	6.49	9.64	3.97	5.75	2.82	19.01	17.73	19.14	22.96	22.56	31.34	3.56	6.1	8.4	16.09	16.24	19.79	4.77	1.47	3.83	10.94	10.31	13.28	1.79	1.34	0.88	1.22	0.87	1.92	0.77	0.7	1.1	30.1	24.63	32.27	21.57
ENSG00000010379	6.15	3.95	2.7	5.35	3.53	3.43	7.59	7.26	5.25	2.5	0.87	3.09	4.91	1.63	2.7	0.13	0.21	0.38	0.08	0.54	0.48	2.54	2.59	1.53	8.58	9.43	4.92	9.43	10.51	6.99	11.32	17.79	9.74	0.23	0	0	11.34	11.46	13.01	2.94	2.69	3.25	17.7	8.03	9.27	1.81	1.21	0.54	4
ENSG00000010404	9.75	6.72	7.76	7.98	12.47	13.11	1.02	1.74	1.24	7.31	3.37	7.37	19.33	19.59	28.48	12.43	14.67	15.02	4.87	4	3.08	10.97	6.98	6.83	16.18	17.48	26.92	6.97	8.44	7.73	12.54	19.64	12.33	57.64	25.4	51.52	23.42	15.76	16.75	10.92	13.74	8.12	17.02	19.39	16.01	33.86	34.82	36.81	1.16
ENSG00000010438	0	0.12	0	90	85.55	72.94	0	0	0	0	0.68	0.16	0	0	0	57.67	44.82	67.99	0.97	0	0	0	0	0.21	84.29	89.43	44.08	40.64	26.9	43.77	3.22	6.01	7.2	0	0	0	36.94	33.54	33.06	8.91	8.56	9.28	0.73	1.94	0.93	0.8	0.43	0.45	0.76
ENSG00000010539	6.4	4.85	4.98	4.07	4.38	4.55	4.79	6.45	5.4	6.93	8.18	8.73	6.64	3.83	6.64	8.68	5.7	5.75	6.37	4.9	6.02	8.45	6.95	12.46	3.62	3.09	3.31	9.51	8.44	7.68	13.62	12.17	11.12	4.26	4.59	4.85	7.73	8.56	7.86	10.61	12.95	9.07	3.4	6.26	3.84	22.44	24.79	20.36	5.38
ENSG00000010610	1.75	1.34	2.38	0.04	0.28	0.27	1.3	1.58	1.74	0.56	0.3	0.63	0	0.32	0.14	0.03	0.08	0.03	0.08	0.08	0	0.33	0.36	0.07	0	0	0.08	9.4	7.63	0.23	0.07	0.05	0	1.89	3.87	2.7	0.11	0.09	0.05	0.74	0.84	0.6	0	0	0.27	0.03	0.94	0.77	0.39
ENSG00000010626	4.67	5.08	3.62	1.46	2	1.91	2.56	2.99	3.06	2.17	1.27	1.29	4.87	3.95	5.86	3.94	4.29	2.96	0.88	0.8	0.95	2.13	2.74	4.52	2.9	3.26	3.92	9.5	4.64	3.51	3.27	3.81	2.65	7.31	3.77	8.22	4.21	7.43	9.1	4.25	5.98	8.08	5.92	3.54	4.51	8.63	9.95	11.02	1.5
ENSG00000010671	0.66	0	0.05	0	0	0.03	0	0	0.16	0.05	0	0	0	0	0	0	0	0	0.07	0.06	0.06	0	0	0	0	0	0	0	0.24	0	0.03	0	0.08	0.11	0	0.05	0.76	0.03	0.37	0.06	0.29	0.05	0.03	0	0.05	0.08	0.05	0.18	0.03
ENSG00000010704	4.32	6.59	6.03	13.2	12.29	11.96	4.57	5.22	3.18	1.69	0.99	0.87	12.21	12.17	16.27	11.64	9.81	12.18	10.92	9.84	9.86	9.9	9.48	7.24	12.62	9.85	9.46	10.09	10.68	11.7	13.96	9.06	9.79	9.15	6.87	10.37	6.22	9.62	9.6	3.97	3.2	3.86	13.59	10.72	14.78	11.03	10.54	12.02	5.96
ENSG00000010803	22.52	13.15	16.88	20.66	20.87	23.85	32.76	33.61	25.48	34.61	18.15	37.57	33.84	33.61	32.7	10.6	8.68	12.33	37.75	26.71	25.86	16.86	14.72	9.34	29.28	22.97	27.14	49.77	58.06	40.81	30.72	37.81	30.79	26.35	25.35	23.17	20.68	16.19	14.1	28.32	39.67	21.2	36.44	31.58	27.48	51.79	53.68	68.48	44.27
ENSG00000010810	6.53	23.49	16.5	4.27	2.01	2.92	45.23	43.33	30.11	18.96	29.66	21.66	11.79	9.61	8.82	4.55	8.82	6.09	8.23	6.45	3.63	15.23	14.42	20.88	1.75	2.4	0.91	11.99	16.48	9.6	9.73	8.4	5.74	121.96	125.86	161.9	11.18	8.18	8.92	16.77	26.34	19.1	0	0.37	0.24	14.72	17.37	18.98	15.95
ENSG00000010818	4.71	5.42	5.73	6.25	6.86	7.34	0.55	0.59	0.89	2.54	1.91	2.26	12.34	7.86	9.48	8.99	8.73	7.38	3.18	2.67	2.17	5.14	3.84	1.48	4.68	4.13	5.13	3.74	4.13	4.36	9.39	10.28	5.96	17.91	12.25	19.48	5.1	6.17	5.96	1.64	1.9	1.03	7.95	5.34	8.54	10.17	10.01	11.23	3.81
ENSG00000010932	1.52	0.95	0.75	16.92	5.19	11.57	2.13	1.09	1.67	0.05	0.02	0.25	0.82	0.37	1.48	0	0.31	0.2	15.49	17.99	9.08	8.47	8.77	5.56	0.28	0	0.04	21.29	33.74	8.47	1.4	0.87	0.64	0.86	0.37	1.18	6.13	3.24	4.3	0.33	0.23	0.75	0	0.03	0	1.28	1.13	0.34	2.41
ENSG00000011007	28.89	31.45	32.01	24.09	24.53	22.59	15.25	18.35	16.73	16.8	14.53	21.83	24.84	25.05	25.85	18.63	14.19	16.89	10.43	10.86	9.18	32.39	35.17	27.62	26	26.58	31.64	42.27	50.8	30.12	19.81	20.07	18.16	35.02	31.62	39.86	10.42	17.4	16.16	22.59	19.03	24.32	20.32	21.68	21.98	22.61	27.91	29.18	25.41
ENSG00000011009	81.99	59.97	73.74	60.16	68.23	55.8	37.24	41.64	28.66	24.15	16.28	23.96	62.56	59.79	90.26	39.41	37.67	40.67	26.19	27.31	23.39	75.89	73.22	99.38	49.86	52.85	47.31	58.74	56.95	41.09	25.55	29	26.04	29.18	54.85	35.54	22.75	24.15	25.36	32.34	30.57	35.76	32.9	47.09	38.83	32.52	33.73	31.15	60.39
ENSG00000011021	22.03	17.92	21.09	9.14	10.5	10.74	19.37	17.89	21.97	9.62	6.07	11.28	13.35	11.03	16.34	7.28	7.65	7.15	20.2	16.93	18.7	14.35	11.77	18.12	4.74	5.11	14.16	28.92	27.54	18.5	5.64	4.92	4.43	23.88	33.87	28.39	6.71	6.56	8.59	7.65	7.69	6.65	10.14	6.83	9.87	31.28	30	35.68	15.21
ENSG00000011028	0.51	0.04	0	0.02	0.2	0.03	0	0	0.02	0.31	0.1	0.41	1.21	0.85	0.83	0.59	0.73	0.16	0.08	0.13	0	1.06	2.35	1.58	0.04	0.14	0.04	2.8	3.11	0.98	3.22	2.71	5.15	104.56	113.78	125.51	1.47	1.58	2.2	0.88	1.68	0.81	5.11	8.23	5.48	0.33	0.31	0.22	0.03
ENSG00000011052	10.12	6.02	12.88	1.53	1.25	0	0.7	2.34	4.46	1.06	0	2.55	0.56	2.41	9.15	11.02	7.27	11.78	1.97	5.34	3.42	6.95	7.53	0	2.02	10.26	6.82	5.83	5.1	2.41	0	3.41	5.11	21.61	11.9	23.29	0.47	1.63	0	3.51	2.09	3.41	0	1.42	1.06	0	0.83	2.77	1.7
ENSG00000011083	0.22	0.04	0.08	0	0	0	0.2	0.03	0.1	0	0	0	0.02	0	0	0	0	0	0	0	0	0	0	0	0	0	0	0.26	0.09	0.51	0	0.09	0	0.31	0.15	0.17	0.05	0	0	0.73	0.39	1.06	0	0	0	0	0	0	0.02
ENSG00000011105	19.3	14.53	13.31	38.02	37.51	24.09	21.38	19.45	21.19	11.74	8.73	13.2	19.26	12.63	21.28	6.83	5.79	8.33	15.04	19.23	16.42	16.5	14.68	11.21	16.27	16.21	12.38	41.92	35	17.32	21.37	17.6	19.29	99.83	86.63	138.01	20.44	21.16	26.36	13.7	14.76	18.32	13.21	10.52	15.94	14.34	15.94	19.35	29.75
ENSG00000011114	19.26	17.86	16.41	17.03	28.16	18.62	17.14	16.06	12.49	8.18	6.45	16.42	7.85	7.94	8.45	13.11	11.95	15.14	24.75	21.56	19.03	17.45	18.65	10.94	26.02	23.68	20.37	17.89	28.54	20.27	23.53	24.48	15.84	32.99	39.81	45.7	39.43	41.87	37.03	15.51	12.26	15.84	18.99	22.73	21.09	13.67	11.6	13.03	13.86
ENSG00000011132	15.99	27.42	22.1	9.08	10.8	8.86	8.45	8	10.73	7.44	8.26	11.49	8.74	13.37	16.06	10.62	7.91	9.49	28.56	25.1	26.63	9.93	9.7	18.2	13.61	10.8	13.42	12.03	11.54	11.97	7.95	9.15	6.94	22.52	21.22	26.54	7.67	9.02	14.04	8.48	8.17	13.08	16.95	15.59	14.37	43.56	51.4	50.93	8.15
ENSG00000011143	16.34	15.73	15.76	5.8	10.44	6.68	9.74	8.91	10.16	12.34	4.71	10.61	10.15	11.28	12.5	9.89	8.35	9.27	12.51	10.98	12.66	11.73	12.85	11.14	5.4	8.16	7.83	14.66	15.22	17.36	22.82	26.13	19.95	8.25	7.37	7.24	9.86	12.64	11.71	13.98	18.36	14.69	32.25	22.17	18.16	30.76	32.53	31.28	10.92
ENSG00000011198	7.48	10.99	11.21	10.84	10.05	12.9	4.85	5.45	4.5	2.56	1.91	3.88	6.86	5.12	6.81	15.29	12.05	12.07	8.18	8.26	6.49	27.49	27.97	17.56	10.78	10.13	9.85	19.18	17.27	9.41	13.07	18.96	13.1	11.49	7.99	12.74	22.65	24.88	20.35	8.77	5.02	5.59	6.02	8.11	8.12	38.46	42.2	37.48	7.59
ENSG00000011201	0	0.03	0.03	0	0	0	0	0	0	0	0.11	0.02	0.01	0.07	0	0	0	0	0.05	0.01	0.01	0.19	0.17	0.02	0.03	0.03	0.02	6.44	7.83	12.93	0.01	0	0	2.28	1.9	3.03	0	0	0	0.1	0.74	0.18	0	0	0	0.11	0.04	0.06	0
ENSG00000011243	96.54	110.98	84.83	40.46	91.2	38.92	71.34	59.62	93.16	84.96	62.21	92.99	67.88	55.16	62.6	96.54	81.86	91.26	170.02	146.63	185.49	25.26	33.55	39.07	25.47	19.99	30.67	40.17	36.82	39.65	44.68	46.4	40.36	49.78	74.62	61.61	24.58	25.46	34.52	25.36	31.83	35.75	44.18	51.43	42.51	40.51	47.49	51.61	28.21
ENSG00000011258	20.18	19.57	20.04	8.56	7.7	11.41	11.78	12.49	11.75	15.61	8.55	16.97	13.76	12.82	13	13.64	9.67	12.32	20.84	19.66	19.78	10.82	11.92	6.44	13.63	11.41	15.11	9.42	11.09	7.76	21.35	17.39	12.12	6.15	7.93	8.06	11.59	8.16	6.91	20.76	24.12	14.06	23.67	19.88	21.5	24.3	22.6	25.4	20.29
ENSG00000011260	22.67	24.1	24.5	16.82	19.89	20.53	22.24	21.44	23.6	29.83	21.69	38.01	21.47	19.62	25.04	35.25	28.83	28.7	23.49	23.33	26.03	27.71	30.95	44.8	20.03	20.86	24.15	27.28	28.58	29.33	36.62	32.71	38.37	23.7	23.18	26.93	27.74	27.35	35.18	27.02	20.41	27.54	26.01	23.72	23.6	36.21	45.19	33.47	22.9
ENSG00000011275	39.42	36.97	42.31	17.55	20.89	23.84	33.81	35.36	35.76	20.68	16.36	23.24	34.65	35.71	32.36	41.08	31.81	42.36	61.98	53.19	51.21	37.35	42.37	33.43	19.6	15.72	19.6	35.84	36.72	32.01	27.89	31.57	23.72	22.21	22.67	26.09	26.82	33.83	27.21	20.7	24.86	20.76	15.76	17.89	16.38	23.01	21.41	24.72	24.26
ENSG00000011295	14.25	17.2	17.79	12.06	11.13	15.08	12.74	16.98	11.16	15.66	11.42	14.82	17.55	14.66	18.06	35.08	32.31	32.47	41.4	41.47	42.45	12.29	14.39	31.91	34.03	32.85	35.5	13.42	18.07	19.8	10.76	8.8	9.39	35.51	44.58	36.05	35.7	37.17	42.94	21.43	24.82	22.93	19.82	20.2	18.91	18.71	18.63	20.2	16.7
ENSG00000011304	280.42	256.11	314.58	113.59	105.14	120.54	232.83	249.21	223.63	123.93	86.63	158.65	109.82	117.24	118.94	157.14	135.87	161.44	252.07	233.95	232.45	149.46	139.99	116.71	123.55	134.91	124.07	215.38	262.75	155.51	133.76	154.8	139.63	176.17	183.38	200.31	105.54	133.82	129.23	194.42	212.71	204.9	114.33	124.11	123.5	212.96	242.16	230.62	205.87
ENSG00000011332	2.57	1.91	2.64	0.6	1.57	1.34	0.04	0.39	0.15	4.71	6.42	3.62	0.63	0.97	0.24	0.43	0.15	0.79	0.56	0.22	0.33	4.21	5.75	6.5	1.13	0.64	0.78	7.52	6.58	4.82	0.24	0.24	0.15	0.54	0.3	0.14	1.89	2	4	0.51	1.1	0.53	1.18	1.6	0.53	1.07	1.56	2.69	0.38
ENSG00000011347	7.27	4.68	3.01	22.9	10.89	14.91	7.76	8.96	10.79	6.64	6.12	7.3	0.47	0.22	0.63	4.9	6.65	4.71	0.68	0.37	0.48	64.37	53.68	47.6	0.57	0.37	0.68	22.86	11.94	13.03	4.48	7.77	4.19	9.27	4.08	11.13	10.79	10.9	15.39	18.68	21.27	16.48	0.45	0.46	0.6	4.19	4.07	5.75	3.71
ENSG00000011376	16	18.84	14.97	7.48	8.21	8.36	15.08	15.75	13.26	10.08	5.8	10.29	7.12	7.36	7.4	20.66	18.04	20.46	13.86	12.22	14.21	12.14	13.57	11.2	10.76	9.83	12.11	25.81	27.01	16.05	20.61	18.06	17.15	16.16	14.12	17.08	16.92	18.18	14.69	8.65	12.51	11.19	12.42	16.02	14.31	13.74	14.48	16.49	16.46
ENSG00000011405	40.66	41.43	44.69	19.27	14.14	20.29	28.03	35.99	29.27	27.85	15.63	28.61	30.76	28.44	23.84	59.14	49.68	55.03	51.39	41.93	37.74	33.58	45.33	27.35	33.49	31.98	33.34	40.16	45.02	26.03	28.08	28.24	29	18.15	22.78	22.91	12.23	13.61	16.26	40.69	57.09	33.46	25.61	22.83	24.86	38.73	39.85	32.91	23.8
ENSG00000011422	1.76	3.04	2.21	0.53	1.74	0.78	0.22	0	0.32	2.49	1.71	3.19	13.74	12.38	18.88	21.27	10.86	11.36	4.06	2.94	2.83	6.35	4.92	6.43	16.36	15.02	13.32	3.54	3.04	6.49	4.13	3.45	4.43	66.08	42.65	73.13	6.34	6.59	11.65	0.94	1.48	0.66	10.05	5.65	11.67	1.12	1.13	0.86	0.41
ENSG00000011426	19.44	28.52	32.44	22.64	17.35	26.96	41.79	48.62	27.69	32.47	27.14	47.92	24.89	28.15	22.23	45.86	29.18	37.43	77.52	53.45	53.1	45.94	46.79	29.74	34.52	32	35.34	49.2	48.92	64.54	52.72	56.71	46.85	64.46	31.49	65.49	30.86	43.18	39.87	42.47	38.61	27.43	43.36	42.12	60.43	25.16	36.02	24.08	31.29
ENSG00000011451	48.59	36.63	50.09	38.77	49.61	43.96	43.42	50.16	41.45	44.21	38.91	48.09	40.23	36.06	46.56	56.75	51.84	50.07	38.29	38.41	35.29	14.49	14.99	23.34	14.31	14.82	14.38	17.47	15.37	10.96	16.6	17.27	14.8	40.48	44.65	48.3	10.94	12.9	14.52	15.06	16.93	14.48	17.19	18.64	17.29	25.99	24.3	25.2	16.49
ENSG00000011454	16.94	17.66	20.84	26.01	19.34	38.42	32.52	33.31	32.78	21.69	11.91	28.16	39.29	32.17	34.64	22.81	20.53	23.26	59.13	49.76	45.09	25.28	21.6	21.62	26.91	19.89	26.84	36.98	41.57	36.98	24.6	20.88	19.6	18.82	24.88	18.92	23.95	21.86	23.8	22.5	20.02	19.79	29.75	24.1	25.22	21.72	17.8	17.87	39.31
ENSG00000011465	0	0	0	0	0	0	0	0	0	0	0	0	0	0	0	0	0	0	0.28	0.12	0.05	0	0	0	0	0	0	0	0.2	0.17	0	0	0	498.61	291.43	679.88	0	0	0	1.85	2.38	0.31	0.3	0.39	0.17	0	0	0	0.63
ENSG00000011478	32.69	39.87	41.67	7.53	10.07	8.34	17.18	13.99	15.5	22.38	42.67	18.33	9.66	9.03	14.4	10.99	10.24	11.54	20.08	22.07	21.12	13.58	12.2	32.91	8.64	8.14	10.53	4.81	4.5	4.08	7.31	5.11	6.29	15.74	17.94	17.11	9.16	10.94	14.22	5.24	4.98	4.74	10.95	8.88	8.48	11.43	10.59	11.24	16.56
ENSG00000011485	112.32	132.47	111.93	24.08	44.63	20.98	54.6	67.97	51.66	99.77	77.81	99.37	42.46	40.37	47.99	71.98	66.85	73.62	141.88	129.73	150.74	114.66	116.85	93.32	59.14	52.31	55.13	76.79	89.96	76.67	83.82	75.55	73.34	52.79	84.08	62.05	40.41	62.37	62.72	33.01	38.65	38.21	64.08	62.87	49.69	47.9	55.64	59.27	84.59
ENSG00000011523	11.91	10.69	12.02	6.64	8.48	6.52	12.06	12.1	9.27	7.43	3.79	7.91	9.74	7.77	8.91	4.24	2.93	3.48	23.12	18.89	20.45	7.71	6.91	5.55	15.76	12.44	14.34	9.57	9.89	9.24	7.86	6.97	6.06	9.57	11.94	10.44	12.62	12.8	13.53	8.91	7.85	8.4	10.74	12.14	11.45	91.85	101.09	95.48	9.59
ENSG00000011566	74.16	67.21	65.42	17.69	13.96	21.78	51.85	49.54	53.43	20.19	15.15	23.09	61.26	43.85	54.76	32.55	22.25	28.47	70.97	65.6	61.68	29.44	28.68	41.69	11.08	16.11	14.02	30.26	23.91	23.68	26.84	26.73	23.32	16.73	26.76	24.2	35.13	30.16	38.48	37.62	29.38	21.62	31.37	31.31	35.47	42.73	54.29	41.97	38.32
ENSG00000011590	7.66	8.37	4.15	1.96	1.63	1.67	1.55	1.95	1.3	1.24	1.12	1.58	0.99	1.27	1.61	0.64	1.82	1.12	8.73	8.45	8.11	3.36	2.67	4.27	3.38	5.26	4.02	3.39	2.28	3.12	3.8	3.86	4.02	2.27	2.29	1.36	4.24	5.96	7.43	3.05	2.51	2.1	2.98	3.04	1.41	3.21	6.75	5.18	2.79
ENSG00000011600	0	0	0.18	0	0	0	0.15	0.27	0.91	0	0	0	0	0	0	0	0	0	0	0	0	0	0.17	0	0	0	0	0	0	0	0	0	0	0	0	0	0	0	0	0	0	0	0	0	0	0	0	0	0
ENSG00000011638	0.17	0.19	0.49	0.56	1.28	1.35	0	0	0.1	0.11	0.44	1.3	15.8	8.42	13.51	6.64	6.2	5.48	0	0	0	1.42	2.52	1.68	6.8	8.01	6.8	4.81	3.04	4.35	22.02	20.07	18.7	25.86	22.51	32.55	7.95	5.32	5.57	2.54	2.53	0.56	17.71	17.18	17.14	3.29	3.71	3.95	0.12
ENSG00000011677	0	0	0	0.02	0.05	0.08	0.02	0.07	0	2.53	1.47	5.75	0.96	0.19	0.65	2.38	1.34	2.33	0	0	0	6.58	7.51	3.17	0.07	0	0	3.55	4.81	4.71	2.81	1.89	1.03	4.13	3.7	6.57	0.24	0.15	0.16	4.32	13.04	2.3	0.44	1.55	0.3	0	0	0	1.8
ENSG00000012048	16.29	15.07	19.49	10.95	15.19	14.11	19.49	15.72	14.52	15.66	10.49	15.52	14.9	18.21	13.41	28.69	18.96	25.11	10.72	8.84	11.13	10.25	18.29	16.72	16.18	12.24	14.91	14.86	14.69	12.92	45.76	31.82	46.31	13.3	11.61	14.87	32.67	37.15	41.07	20.44	27.62	17.1	25.22	25.46	23.35	37.49	30.96	35.29	23.12
ENSG00000012061	90.9	83.77	85.71	25.7	27.51	26.71	38.42	41	43.02	52.37	29.85	69.79	38.81	39.09	54.57	40.95	39.12	42.11	53.28	50.57	44.58	54.13	51.02	66.84	32.23	28.26	30.4	30.87	32.27	33.78	38.64	42.19	31.59	64.87	69.02	76.71	36.2	32.64	34.22	16.22	19.17	23.18	36.18	35.75	28.66	35.13	41.36	39.91	58.53
ENSG00000012124	0.53	0	0.05	0.11	1.14	1.39	0.07	0	0	6.04	0.69	3.05	0.32	0.5	0.26	0	0	0	0.18	0.16	0.16	0.02	0.02	0	0	0	0.17	0.53	0	0	0.18	0.12	0.27	0.22	0	0.06	1.33	3.55	1.38	0.26	0.69	0.36	0.03	0	0.41	2.91	3.32	2.26	0.03
ENSG00000012171	6.54	6.93	6.88	0.96	6.6	1.21	11.98	15.41	9.78	6.57	3.72	6.43	10.17	4.33	10.17	19.3	26.62	20.19	7.93	8.82	10.4	2.98	3.97	9.07	10.54	12.92	11.52	5.79	4.75	3.34	39.29	44.06	27.06	2.07	2.59	2.72	7.43	16.92	23.99	6.48	7.32	8.52	15.06	11.45	14.48	10.26	13.91	12.26	1.33
ENSG00000012174	12.21	10.47	11.04	12.14	9.05	13.94	9.39	8.12	7.43	8.65	5.07	9.51	13.7	10.45	11.7	5.15	5.17	6.09	15.58	13.76	12.95	10.69	10.33	5.54	9.12	7.95	9.67	14.61	14.77	14.49	12.86	14.17	12.41	6.8	4.72	6.36	12.78	12.41	11.35	14.78	14.61	12.63	2.28	3.24	2.58	24.04	23.57	20.7	7.3
ENSG00000012211	4.33	5.22	4.4	2.94	7.69	2.53	2.1	3.08	2.17	3.76	3.88	4.87	15.91	13.67	14.35	3.82	2.79	3.96	6.14	5.6	5.73	3.27	3.72	1.41	9.16	9.18	8.5	11.04	10.4	10.91	4.42	3.91	3.89	6.66	8.98	8.42	6.47	7.8	10.07	6.04	7.62	4.97	2.15	2.25	2.92	6.82	10.07	8.83	1.88
ENSG00000012223	0.69	0.04	0	0	0.05	0.18	0	0.05	0.03	0	0	0	0	0.19	0.09	0.03	0.04	0	0.03	0	0.08	4.64	4.36	5.28	0.27	0	0.43	0.22	0.16	0	0.12	0.08	0.05	0.06	0.21	0.1	0	0.06	0.24	0.97	0.22	0.73	3	0.31	0.51	0.59	0.33	1.41	0.37
ENSG00000012232	9.8	9.18	12.56	11.65	9.8	14.6	13.81	14.56	12.8	8.19	7.62	13.84	14.65	16.5	16.82	9.49	10.17	9.84	16.4	15.62	12.57	17.6	18.43	18.96	11.97	10.76	12.56	14.19	15.21	18.66	9.56	10.82	9.84	20.73	27.24	28.67	11.38	10.72	11.69	8.2	10.23	7.92	12.77	15.19	14.22	13.21	9.09	11.14	6
ENSG00000012504	57.78	55.56	49.98	87.6	62.56	116.81	69.65	48.96	67.68	0.76	0.21	2.06	27.17	15.53	32.24	9.74	11.24	11.62	65.13	55.27	54.59	130.84	135.46	84.55	48.6	32.62	37.37	79.66	79.72	76.45	15.25	12.76	17.8	0.05	0.04	0.04	46.9	47.85	41.9	13.32	8.17	21.16	34.34	32.25	35.66	18.73	21.82	19.8	33.9
ENSG00000012660	30.27	24.4	26.8	79.1	65.17	93.52	65.66	52.85	53.08	30.06	20.79	41.88	39.72	42.21	39.14	53.52	46.2	50.93	58.26	52.39	48.01	39.41	35.77	13.52	86.39	76.66	59.17	34.7	34.9	41.15	53.82	60.79	45.76	98.14	86.9	107.75	300.64	309.24	269.77	49.64	35.63	41.78	41.92	46.82	46.53	92.72	112.2	101.32	23.63
ENSG00000012779	0.36	0.19	0.44	0.44	2.6	1.33	0.05	0.16	0.27	1.17	1.86	0.94	1.51	1.67	1.62	3.77	5.34	2.22	0.39	0.41	0.84	1.03	0.55	1.32	5.11	6.08	1.31	3.32	4.07	4.05	0.48	0.12	0.1	0.13	0.15	0.03	17.43	26.98	19.62	0.69	0.7	0.75	31.5	30.75	22.33	14.7	9.62	17.07	2.04
ENSG00000012817	0	0	0	19.9	19.31	16.02	0	0	0.01	0	0	0	13.22	13.71	13.4	16.86	16.15	15.77	32.12	35.26	35.65	0	0	0	18.93	18.93	23.85	56.67	58.95	53.59	46.23	39.93	29.92	0	0	0	0	0	0	21.24	25.31	24.53	31.26	17.94	27.5	42.8	42.75	51.63	22.53
ENSG00000012822	24.58	24.81	18.94	27.74	39.55	22.79	14.6	15.51	19.84	27.92	9.22	23.83	48.28	37.75	40.41	22.37	24.03	22.89	36.52	34.03	29.61	28.68	41.37	32.31	29.96	31.12	35.2	52.51	62.77	46.64	56.59	49.61	28.67	22.63	23.58	26.8	26.9	24.19	33.52	46.66	38.2	50.85	59.65	48.59	40.06	20.57	26.51	30.76	29.66
ENSG00000012963	9.26	9.45	10.86	16.02	13.47	16.83	9.85	10.9	8.85	5.46	3.99	7.59	7.06	5.39	9.07	6.3	6.1	6.29	9.33	9.69	7.07	14.09	14.25	25.45	10.99	10.6	15.61	25.8	33.28	28.76	15.01	14.32	14.98	19.4	11.75	18.78	18.48	21.96	20.97	6.26	4.89	5.2	10.76	8.68	10.92	18.73	16.37	18.25	6.81
ENSG00000012983	29.16	40.96	30.38	8.03	10.58	7.16	28.71	29.93	17.95	35.5	18.08	42.32	28.92	22.76	27.33	20.27	20.61	19.06	30.89	34.93	35.44	22.46	24.2	50.81	58.14	47.45	46.65	28.55	29.02	43.21	37.03	35.43	31.56	99	116.18	113.6	23.88	29.25	40.85	17.8	15.71	22.3	43.58	43.88	48.12	16.56	19.47	17.21	15.73
ENSG00000013016	3.37	2.65	3.38	0.14	0.28	0.17	0.66	0.96	1.58	1.4	1.34	2.27	0.97	0.44	1.26	0.63	0.7	0.78	4.27	3.93	2.76	3.94	2.95	2.5	0.28	0.2	0.17	2.39	3.47	0.8	2.47	2.97	2.16	3.94	2.71	3.77	4.57	4.21	5.37	2.24	2.36	2.76	0.1	0	0.03	3.39	4.63	4.57	0.56
ENSG00000013275	175.64	193.04	218.99	52.54	68.14	47.26	58.76	64.17	51.54	41.99	39.55	60.37	85.9	88.74	102.42	97.05	81.94	99.01	77.07	82.91	72	108.54	104.78	78.47	73.83	67.5	73.02	86.08	83.15	89.31	66.98	67.63	66.74	62.32	53.09	67.57	76.07	90.73	88.4	29.59	26.51	28.99	55.8	77.36	60.58	54.65	61.12	65.01	53.54
ENSG00000013288	14.44	15.5	14.73	37.46	34.1	30.56	3.73	4.11	3.06	3.84	2.95	3.96	11.19	12.36	14.74	10.08	11.23	11.52	18.01	18.45	16.8	15.95	14.19	12.94	8.4	7.46	9.1	24.09	26.6	27.2	8.9	9.7	6.59	20.93	12.35	25.45	8.09	9.29	9.88	7.18	7.83	7.37	5.5	4.65	4.46	6.65	6.15	7.06	4.88
ENSG00000013293	0.02	0.07	0.03	0.3	0.15	0.32	0.01	0	0	0.37	1.09	0.86	0.02	0.01	0.01	0.01	0.04	0.02	0.01	0	0	0.05	0.4	0	2.72	2.48	3.09	0.19	0.12	0.07	0.19	0.16	0.15	0.01	0.02	0.03	0.06	0.25	0.27	7.23	6.5	4.37	0.09	0.08	0.08	0	0	0	0.25
ENSG00000013297	2.97	5.56	4.13	101.32	101.93	143.25	9.03	11.37	6.08	6.66	9.88	10.64	1.4	1.12	0.85	0.62	0.7	1.15	2.38	0.83	1.14	0.32	0.42	0.36	453.3	416.14	319.65	3.91	5.45	2.18	3.98	0.95	2.1	1.44	1.94	3.62	0.82	0.69	1.26	2.64	4.2	2.27	1.29	0.65	0.87	0.55	0.41	0.39	26.12
ENSG00000013306	91.25	94.4	104.89	123.56	151.27	133	71.9	78.04	71.73	78.26	62.81	113.95	86.58	85.48	105.38	213.86	206.04	236.76	92.12	92.7	101.21	73.23	76.5	113.66	158.33	174	150.48	134.7	132.18	122.08	245.1	256.36	242.03	84.64	80.75	92.03	193.97	237.07	264.75	90.99	88.51	89.44	137.27	152.87	136.37	173.13	179.12	180.33	99.97
ENSG00000013364	0.9	1.68	1.06	27.01	52.23	20.52	14.83	14.73	17.2	1.8	1.1	1.16	113.9	86.75	121.81	63.87	59.17	60.88	4.72	5.79	3.75	30.84	41.78	36.38	65.14	61.64	42.55	61.71	62.61	99.56	78.19	79.36	69.78	123.88	69.1	117.04	38.86	50.21	70.18	14.22	14.41	19.67	128.31	129.51	127.36	81.3	109.43	106.34	33.18
ENSG00000013374	31.09	27.15	31.98	25.65	20.6	21.06	24.52	31.77	27.92	23.44	15.44	31.3	58.5	68.72	65.44	65.52	55.49	71.67	14.09	17.8	22.25	42.99	50.18	33.53	48.98	39.54	46.38	49.59	58.39	49.21	44.61	49.97	40.76	18.1	17.05	21.62	30.62	41.74	41.47	29.86	36.75	32.04	38.3	35.83	32.29	18.9	19.22	24.8	20.7
ENSG00000013375	61.05	54.92	68.4	33.41	49.24	34.75	54.27	61.42	47.66	13.59	16.01	24.58	23.85	16.99	22.61	43.75	34.54	41.64	18.53	29.79	25.71	40.64	31.43	21.06	21.64	25.26	23.81	31.69	43.59	40.4	28.02	28.56	22.16	28.2	17.61	27.18	41.8	40.19	38.44	41.72	31.45	40.14	15.47	20.88	20.61	43.82	44.87	36.32	31.83
ENSG00000013392	5	5.56	6.49	3.37	3.65	4.31	3.85	3.8	3.08	1.19	0.76	1.62	2.36	2.58	2.94	3.34	3.8	3.66	2.16	2.17	1.79	2.7	2.08	1.9	3.19	2.51	3.47	3.25	3.34	2.44	2.66	3.1	1.76	1.34	1.22	1.32	5.57	4.57	5.95	4.96	3.47	4.34	1.74	2.37	1.96	5.66	5.61	5.14	3.76
ENSG00000013441	51.11	62.02	54.42	29.66	36.64	39.6	39.77	39.36	39.71	31.21	19.38	32.73	40.89	35.54	31.81	37.8	28.4	25.01	79.58	65.57	70.24	41.92	48.29	23.41	45.29	42.17	57.18	56.91	68.74	81.35	41.11	39.06	34.95	59.45	69.65	57.25	35.78	28.93	34.02	69.12	64.88	50.05	56.28	63.13	66.23	67.44	63.31	68.14	57.5
ENSG00000013503	13.23	9.79	10.04	8.88	6.97	9.29	25.44	27.82	18.26	14.61	9.62	20.54	9.55	6.94	7.88	4.54	6.75	6.93	17.05	16.5	17.39	16.76	20.39	9.91	10.82	8.19	13.17	27.32	35.38	15.58	8.29	10.3	9.95	8.33	10.37	11.87	6.12	8.5	9.53	10.49	12.08	11.32	6.13	4.98	4.16	10.08	11	7.29	13.74
ENSG00000013523	32.23	30.94	31.08	14.25	15.6	17.06	27.52	30.11	24.5	92.57	60.31	82.86	10.4	9.58	12.03	6.36	5.12	7.16	77.58	66.12	66.37	20.3	16.55	21.98	12.25	14.65	17.99	52.59	55.75	27.04	30.61	27.17	20.95	10.05	11.31	12.69	9.98	10.71	9.31	17.19	13.82	15.43	11.49	8.47	8.69	8.54	10.03	10.75	19.32
ENSG00000013561	22.46	18.37	19.34	15.59	11.54	13.01	13.93	15.4	14.34	5.71	5.35	5.92	13.14	10.04	12.71	20.31	22.77	26.39	9.68	8.6	7.81	24.43	27.41	20.27	7.66	9.71	9.83	28.32	33.1	34.59	26.62	28.98	30.15	14.34	10.94	15.63	33.05	38.61	34.19	23.33	19.92	18.59	8.85	9.23	8.77	20.69	23.42	22.45	12.2
ENSG00000013563	9.09	6.52	10.73	19.21	22.46	17.26	3.95	5.03	2.6	1.57	0.75	2.2	30.97	25.55	32.48	12.65	18.45	17	11.36	8.95	8.68	16.01	13.84	10.1	17.58	18.05	18.49	11.04	12.92	15.94	16.3	14.45	13.08	18.57	9.84	15.47	11.23	14.2	15.22	5.53	6.1	5.87	5.71	7.98	6.35	19.2	20.75	21.84	3.66
ENSG00000013573	78.84	79.41	71.24	24.62	46.18	26.27	34.3	43.83	38.54	100.88	66.8	105.83	70.36	58.72	75.96	27.44	22.81	23.26	94.26	100.05	134.97	27.76	35.25	56.86	34.42	43.07	48.32	77.79	68.09	49.8	29.37	24.81	26.73	46.2	62.09	48.67	46.1	64.86	82.69	38.98	45.92	58.66	93.7	84.63	87.37	51.96	68.5	80.55	51.79
ENSG00000013583	16.9	19.28	18.47	53.78	41.04	39.65	10.94	10.81	7.14	18.17	7.48	20.02	29.89	29.27	38.89	27.8	26.77	33.19	76.98	73.22	58.41	16.7	13.62	11.5	43.94	48.18	61.58	91.12	89.2	38.66	5.89	9.06	6.21	39.03	27.87	52.46	73.08	59.45	62.03	16.16	18.93	16.63	13.8	18.93	14.95	63.75	91.18	69.12	20.64
ENSG00000013588	0.74	1.67	2.49	0.04	0.42	0.43	0	0	0	0.13	0.21	0.1	30.71	19.85	51.84	166.55	142.36	113.01	0	0.02	0.01	0.53	0.87	0.37	26.18	32.97	11.25	0.64	0.56	1.35	4.97	4.52	8.41	2.59	1.32	6.08	3.87	4.29	4.51	21.76	22.53	18.79	67.81	91.67	145.24	1.36	4.89	1.59	0.01
ENSG00000013619	0.93	1.12	1.68	3.37	2.04	3.26	0	0.02	0.07	0.62	0.57	0.7	8.72	7.04	8.25	0.14	0.03	0.02	21.73	19.58	14.95	1.25	0.74	0.97	5.93	4.83	7.25	4.97	3.51	0.18	0.38	0.73	0.12	3.94	4.2	3.08	2.96	2.03	3.4	2.12	2.67	0.98	1.62	2.09	2	26.19	21.66	23.88	0.15
ENSG00000013725	0	0.03	0.19	0	0	0	0	0	0	0	0.1	0.05	0	0.02	0	0.02	0.02	0	0.02	0	0	0.04	0	0	0	0	0	1.52	0.38	0.6	1.04	1.14	0.52	0.02	0.08	0.14	0.12	0.2	0.05	0.03	0.02	0.09	0	0	0	0.03	0	0	0
ENSG00000013810	39.31	43.21	39.36	28.49	46.68	33.18	19.93	24.46	18.26	47.03	44.11	45.91	15.88	20.15	20.08	20.9	14.56	19.44	60.21	53.11	62.22	23.28	24.95	41.01	18.41	18.33	28.56	64.41	61.81	52.94	95.69	99.73	99.21	48.11	40.03	57.17	74.8	109.94	139.73	28.95	24.24	28.82	42.17	48.88	47.29	16.31	21.63	26.23	27.42
ENSG00000014123	21.44	15.3	19.97	12	9.65	12.98	19.32	19.91	15.62	5	3.03	6.7	9.8	8.78	7.44	7.89	6.2	8.77	20.97	19.43	19.26	11.91	11.61	4.18	5.96	6.75	7.56	20.44	20.45	18.58	17.34	19.83	15.2	11.25	7.17	11.98	11.25	12.72	10.8	17.14	15.85	15.72	6.59	8.74	8.17	11.47	14	12.51	13.76
ENSG00000014138	32.48	31.84	29.15	11.14	11.27	16.85	32.94	30.31	23.71	14.66	14.55	22.72	16.81	14.92	14.41	21.86	17.57	23.01	36.19	28.56	36.19	23.96	24.61	18.56	15.1	14.62	22.34	44.88	42.37	32.81	31.78	40.95	37.12	14.5	11.87	19.79	14.53	15.2	14.44	14.59	16.45	14.93	14.94	15.88	14.32	32.17	31.42	35.32	30.72
ENSG00000014164	21.07	19.98	18.84	17.98	24.61	16.11	15.55	17.66	18.62	8.79	7.11	10.84	29.73	26.48	29.85	29.69	31.91	28.01	18.58	20.28	18.48	12.89	11.48	9.91	33.08	27.22	36.13	19.41	19.02	15.7	15.58	15.69	12.93	22.47	26.54	27.06	17.6	25.38	25.06	21.73	18.71	20.94	19.62	12.87	10.64	15.02	16.97	19.18	13.06
ENSG00000014216	64.75	62.17	62.29	44.9	73.23	35.16	51.48	54.94	53.19	23.5	13.36	15.23	98.99	91.75	127.41	115	99.34	96.44	73.67	78.49	62.13	57.13	70.75	64.26	125	120.42	113.08	113.01	94.88	129.89	116.18	123.2	94.34	85.94	71.47	71.46	59.29	69.51	79.17	56.11	57.01	65.73	74.62	94.4	85.69	146.05	169.92	187.09	48.34
ENSG00000014257	0.04	0.62	0.2	0	0	0	0.04	0.29	0	0.23	0	0.21	0.13	0.16	0.67	0	0.17	0.14	0	0	0	0.56	0.31	0.28	12.85	13.62	6.67	0.96	1.67	5.15	5.28	3.03	2.55	0.14	0.02	0.06	0.06	0.08	0	6.85	5.43	5.38	1.61	1.23	1.41	0	0	0	0.2
ENSG00000014641	69.01	66.86	76.25	89.98	59.34	117.91	143.88	104.55	107.58	25.57	18.68	40.23	61.58	54.31	65.27	102.02	93.05	118.89	65.8	60.19	59.2	100.27	87.66	83.18	75.48	85.37	80.23	122.17	120.75	128.39	121.73	114.78	113.13	97.58	74.16	100.5	123.41	107.35	105.03	73.43	51.31	59.71	77.91	91.1	87.54	172.25	173.98	141.23	91.09
ENSG00000014824	37.05	27.89	36.09	30.54	23.2	35.35	10.7	9.78	8.87	10.92	5.15	8.79	29.16	29.17	32.25	12.81	14.19	12.46	18.28	15.43	12.82	11.49	12.75	6.22	18.76	17.65	15.61	28.7	33.53	19.14	22.27	26.34	21.84	20.93	14.34	24.32	14.66	18.46	15.04	14.54	14.55	11.9	14.89	21.37	15.6	34.49	39.7	37.28	17.29
ENSG00000014914	0.69	1.69	1.1	4.88	7.39	4.53	0.91	0.84	0.82	3.64	2.39	3.15	28.5	25.33	29.52	19.09	20.68	25.98	1.74	0.83	1.11	4.55	3.02	3.31	37.21	37.99	21.5	6.6	4.71	17.68	47	41.82	27.36	21.11	20.11	16.51	37.54	29.87	34.86	22.67	20.51	16.48	58.17	67.09	62.35	19.98	20.36	27.07	1.44
ENSG00000014919	15.3	14.54	14.51	40.97	39.27	48.76	27.52	22.06	18.98	7.25	3.12	6.33	19.39	13.65	18.38	34.97	36.02	38.52	25.49	22.05	23.49	26.83	26.66	20.62	17.38	15.66	14.43	33.6	34.43	27.3	25.01	22.49	23.96	13.05	10.5	15.42	22.33	22.46	18.49	20.25	17.73	14.63	19.06	19.63	20.15	28.74	29.95	27.74	39.8
ENSG00000015133	65.99	92.83	61.8	16.92	36.87	17.03	21.47	22.34	24.85	51.77	31.28	43.47	9.38	9.4	10.13	13.32	11.36	14.56	84.89	77.06	82.33	29.08	44.1	49.86	21.5	15.89	21.11	24.18	22.28	26.49	20.71	15.58	20.84	0.73	0.22	1.32	9.39	14.98	14.03	9.91	10.44	8.57	18.49	18.46	17.36	3.74	3.45	2.22	23.59
ENSG00000015153	26.42	21.08	25.86	15.65	17.42	17.7	17.25	19.12	11.38	26.15	22.62	30.53	37.25	26.63	31.66	14.49	18.21	18.44	24.6	29.17	25.41	13.28	11.65	9.75	17.63	18.05	22.43	29.36	31.62	15.16	15.47	17.15	11.75	11.1	13.82	11.89	24.18	26.67	18.51	20.84	20.18	16.03	14.06	15.51	13.58	16.6	22.68	23.38	14.03
ENSG00000015171	12.58	12.9	14.02	20.32	19.1	22.16	27.86	32.96	24.57	0	0	0	36.46	38.8	34.96	11.11	11.05	12.64	37.58	39.49	33.83	16.52	18.34	12.23	36.64	34.8	41.61	32.67	35.53	30.17	32.54	35.86	23.32	36.82	37.97	43.45	1.51	2.28	2.7	14.84	11.7	15.67	15.38	18.71	20.07	18.64	15.83	24.38	21.1
ENSG00000015285	0.58	0.52	1.52	0.5	0.44	0.17	0.32	0.12	1.43	1.59	0.31	1.17	0.57	1.91	1.04	0.15	0.5	0.39	0.22	0.3	0.41	1.63	0.4	0.79	0.4	0.32	0.45	0.94	1.48	0.44	0	0.19	0	0.08	0.85	0.46	0.54	1.21	1.88	1.49	0.85	1.47	0.54	0.25	0.11	1.4	0.89	0.79	0.58
ENSG00000015413	0.2	0	0.07	0	0.05	0	24.74	32.58	28.59	0	0	0.52	0	0	0	0.04	0	0	2.15	2.65	2.96	0	0	0	0	0	0.05	0.82	0.36	0.2	0.05	0.11	0	59.22	34.07	51.33	0	0.63	0.85	236.15	180.94	252.51	0	0	0.18	0	0	0	0.04
ENSG00000015475	25.53	22.9	20.56	56.89	71.79	42.94	26.63	45.94	44.82	6.96	1.81	7.43	37.1	39.45	52.24	36.01	39.65	32.05	22.59	20.41	19.92	26.85	25.19	63.81	54.89	53.39	54.65	15.65	15.93	18.08	23.57	19.6	32.23	25.03	21.61	22.32	47.39	62.44	72.25	7.05	6.08	12.3	20.82	31.44	34.36	36.84	53.93	43.52	23.01
ENSG00000015479	133.39	134.18	121.19	44.68	44.2	52.11	107.11	115.95	86.56	75.78	61.17	105.81	60.07	53.11	50.88	70.21	57.41	73.28	74.48	74.2	82.35	74.1	95.14	51.64	61.93	56.37	79.43	116.03	122.29	121.52	137.5	127.06	116.46	74.84	54.44	69.66	87.36	96.52	103.88	128.32	105.33	105.36	72.95	77.22	74.33	146.53	159.38	153.46	102.32
ENSG00000015520	9	8.65	10.01	17.98	16.84	16.92	35.74	31.81	33.77	11.26	7.6	12.27	17.36	16.63	19.61	0.05	0	0	35.1	30.28	26.96	18.18	15.32	8.37	28.27	30.71	14.39	22.93	20.88	23.01	37.58	25.5	20.69	0.28	0.04	0.07	0.27	0.54	0.53	15.13	13.22	19.47	66.22	76.15	54.69	27.06	30.48	31.55	25.46
ENSG00000015532	13.01	11.2	10.73	10.31	16.23	10.25	7.9	8.17	8.18	14.72	10.49	16.67	16.41	12.74	16.08	20.41	19.95	19.43	21.19	19.52	21.04	15.92	14.18	14.4	15.25	12.32	18.86	17.56	17.37	13.93	27.88	29.13	23.19	12.35	12.28	12.91	11.2	15.08	16.41	13.74	14.15	20.69	18.21	20.74	15.22	18.98	25.79	28.47	7.94
ENSG00000015568	41.06	37.15	54.81	25.9	50.93	31.24	14.89	12.91	13.59	20.68	19.62	27.17	53.5	37.39	65.84	13.58	10.7	16.25	46.55	44.98	42.47	30.19	24.39	32.54	33.57	38.4	29.82	45.92	40.93	47.84	17.15	14.41	13.13	33.89	41.91	23.71	41.58	32.68	33.9	50.62	37.23	25.68	25.19	29.77	21.7	36.58	31.16	43.49	26.72
ENSG00000015592	0	0	0	0	0	0	0	0	0.03	0.35	0.07	0.14	0	0	0	0	0	0	0.1	0.09	0.07	0	0	0	0	0	0.05	0.07	0	0	0	0	0	0	0	0.05	0.28	0	0.13	0.03	0.07	0	0	0	0	0	0	0	0
ENSG00000015676	42.33	38.21	39.21	23.71	29.18	22.24	26.67	26.94	30.09	43.77	26.99	43.53	50.39	42.8	52.12	18.82	15.99	16.16	40.15	59.09	53.67	38.28	42.63	51.26	49.59	50.31	42.89	49.22	42.43	37.8	45.65	47.48	40.84	35.08	30.12	38.36	39.88	58.26	64.21	31.68	27.84	37.23	55.93	47.34	46.31	34.09	40.24	44.13	35.75
ENSG00000016082	0	0.08	0.27	0	0	0	0	0	0	0	0	0	0	0	0	0	0.03	0	0	0	0	0	0	0	0	0.6	0.13	0.09	0.15	0	0	0	0	0	0.02	0.02	0.19	0.06	0.16	0.05	0.25	0.1	0	0	0	0	0	0	0
ENSG00000016391	19.78	17.98	19.08	12.67	13.77	8.33	23.66	29.65	26.73	17.59	9.54	19.7	14.75	10.27	16.48	29.32	31.48	31.86	49.37	60.96	71.97	20.95	25.06	45.3	48.02	40.65	24.91	42.12	27.72	18.87	8.37	10.24	8.17	0.01	0.03	0.03	18.11	33.36	40.16	16.54	15.08	22.34	24.38	24.18	21.06	32.71	44.28	37.57	27.04
ENSG00000016402	9.87	7.46	10.32	0	0	0	0.15	0	0.25	0.12	0.33	0.39	0	0	0	0.02	0	0	2.69	2.7	2.24	26.95	22.81	20.06	2.66	1.11	3.39	8.77	8.55	17.05	0.2	0.1	0.29	0	0	0	0	0	0	1.95	2.33	0.88	0	0	0	0	0	0	0
ENSG00000016490	0.43	2.2	1.52	0	0	0	0	0	0	0.03	0.36	0.1	0	0	0	0	0	0	0	0	0	0	0.02	0	0	0	0	0	0	0	0	0	0.11	0	0.04	0.02	0	0	0	0	0	0	0	0	0	0	0	0	0
ENSG00000016602	0.47	0	0.13	0	0	0	0	0	0	0	0	0.02	0	0	0	0	0	0	0	0	0	0	0	0	0	0	0	0	0	0	0	0.04	0	0	0	0	0.58	0.54	0.07	0.09	0.23	0.02	0.09	0	0	0	0	0	0.32
ENSG00000016864	52.68	42.78	46.23	15.85	9.47	19.43	84.31	73.29	60.59	9.5	7.75	15.7	32.56	26.88	32.39	42.02	42.26	46.42	44.56	43.33	44.69	15.4	14.85	10.11	23.84	18.75	21.17	26.33	25.01	20.2	43.84	39.18	32.29	99.26	73.45	107.23	28.09	32.7	26.16	31.33	21.47	30.16	13.24	13	16.1	45.7	48.99	42.8	45.65
ENSG00000017260	30.91	34.63	31	18.7	21.29	32.96	20.63	17.2	16.94	12.6	9.04	21.03	42.38	30.82	42.53	53.69	48.1	50.16	42.39	39.89	38.72	22.86	20.12	14.62	75.75	55.68	88.15	57.46	57.07	68.58	35.77	37.51	28.36	106.7	68.42	110.38	16.7	19.41	16.63	20.64	23.18	23.18	43.66	48.75	54.57	53.13	66.58	56.37	21.93
ENSG00000017427	0.08	0	0.07	0	0	0.21	14.34	10.42	6.16	6.32	2.44	8.64	6.18	4.15	4.84	2.07	0.91	1.54	0.86	0.1	0.47	46.86	48.52	42.4	0.31	0.28	0.07	0.15	0.77	0	1.25	2.03	2.12	0.2	0.06	0.48	2.44	1.72	2.2	7.87	12.31	6.81	1.41	0.46	1.98	1.04	1.59	0.6	0.24
ENSG00000017483	2.07	1.54	1.49	0.19	1.41	0.36	0.19	0.66	0.32	8.92	2.81	8.15	30.74	23.28	39.47	18.4	15.95	18.28	3.53	3.16	4.35	0.24	0.5	0.21	4.62	5.96	5.81	2.37	3.2	2.94	0.15	0	0	0.62	0.44	0.65	0.15	0.1	0.11	1.13	0.59	1.21	13.73	32.02	21.74	0	0.1	0.4	0.08
ENSG00000017797	17.91	18.24	18.42	22.45	27.68	20.9	14.82	15.42	15.61	22.25	15.35	23.54	20.4	19.12	20.58	30.2	29.48	28.41	16.86	15.98	16.76	22.35	28.3	27.32	29.89	27.5	29.39	30.41	32.95	33.15	33.03	47.15	43.34	22.07	16.73	21.21	25.25	26.79	34.33	17.13	15.35	17.1	22.27	23.07	20	21.69	24.67	31.92	21.85
ENSG00000018189	14.75	11.77	13.55	25.72	27.71	27.94	11.81	10.96	11.42	31.88	29.9	29.23	35.45	24.08	31.01	36.12	31.1	31.61	19.5	19.22	16.94	15.67	14.96	21	49.72	47.59	58.68	16.66	15.22	19.23	46.78	49.01	33.99	48.27	80.79	59.57	13.58	17.24	20.39	26.58	22.73	22.26	72.28	64.04	68.11	13.09	13.67	16.71	12.4
ENSG00000018236	0	0	0	0	0	0	0	0	0	1.36	0.18	0.22	62.42	105.3	63.51	123.78	77.57	130.73	0	0	0	0	0.08	0	40.9	38.83	25.71	1.8	10.54	0	39.73	35.86	32.29	0.01	0.02	0.1	0.9	1.34	0.31	0	0	0.06	10.66	30.35	22.73	0	0.03	0.49	0.02
ENSG00000018280	0.94	0.72	0.67	1.33	1.26	0.51	1.17	1.56	0.76	0.16	0.33	0.27	0.65	0.3	0.68	3.24	5.62	4.4	0.37	0.23	0.07	40.17	40.97	48.34	2.06	2.81	3.36	0.56	0.87	0.95	1.17	1.43	0.86	0.61	0.34	0.49	0.2	1.85	0.45	0.42	0.99	0.57	1.13	2.54	1.62	0.46	0.9	0.91	1.89
ENSG00000018408	10.81	9.36	7.62	38.23	80.88	49.16	0.26	0.13	0.28	7.27	3.13	8	63.72	46.45	93.84	53.53	55.18	61.6	29.22	28.98	21.99	4.82	4.31	2.56	52.16	43.1	53.15	30.35	28.74	29.4	31.57	34.64	31.64	169.01	144.29	180.52	12.17	10.7	8.69	9.8	10.24	10.33	86.42	82.23	80.69	287.22	224.85	290.44	20.52
ENSG00000018510	109.01	103.06	97.27	25.85	24.53	34.38	43.85	45.54	40.04	18.74	18.92	33.27	44.28	48.51	47.61	40.02	33.47	41.37	32.86	34.9	31.31	29.2	35.14	45.15	43.94	45.09	46.47	45.38	54.12	43.38	28.47	31.19	32.9	39.54	40.7	47.25	68	98.66	103.24	21.57	24.54	24.85	36.23	45.23	39.81	43.8	47.13	56.43	37.05
ENSG00000018607	0.09	0	0	0	0	0	0	0	0	0	0	0	0.05	0.04	0	0	0	0	0	0	0	0.03	0	0	0	0	0	0.09	0	0	0.17	0.03	0.03	0	0	0	0	0	0	0.07	0	0	0	0	0	0	0	0.06	0
ENSG00000018610	14.13	16.19	16.62	9.18	11.41	13.31	11.12	8.71	10.85	15.1	40.4	13.32	7.94	7.51	10.42	6.95	6.66	7.84	9.73	7.74	6.66	15.08	13.92	17.64	15.16	17.24	16.34	17.52	19.88	13.76	14.99	16.82	13.95	9.1	9.01	12.68	12.54	16.47	13.65	16.48	18.99	11.7	6.31	8.23	5.98	15.79	18.18	16.68	9.8
ENSG00000018625	2.4	1.2	0.9	0	0	0	4.35	11.14	6.43	0.84	0.15	0.98	0.26	0	0	0.24	0.04	0.07	0	0	0	0.69	0.4	0.47	0.17	0.21	0	0	0.01	0	0.14	0.82	0.38	2.08	2.58	1.77	1.94	5.45	2.32	0.81	0.17	1	0	0	0.01	0	0.05	0	0
ENSG00000018699	13.15	15.73	15.14	12.22	10.47	18.49	20.66	17.52	18.4	9.76	4.71	11.28	11.41	11.73	12.85	15.54	12.64	14.62	16.87	17.15	19.04	9.05	8.53	10.21	4.79	5.95	5.42	10.26	12.44	8.93	15.67	15.81	16.73	14.42	12.12	15.14	14.24	15.37	15.81	14.82	16.4	14	11.27	10.81	12.36	13.34	16.39	13.73	13.77
ENSG00000018869	2.41	1.23	2.09	2.21	1.14	1.55	2.53	2.94	2.33	0.86	1.37	1.45	0.5	0.37	0.29	1.17	1.13	1.28	5.69	3.21	3.13	2.63	1.54	1.69	1.49	2.14	4.02	2.12	2.3	0.95	0.65	1.53	0.66	0.95	2.43	1.73	0	0	0	1.03	2.5	0.86	0.32	0.63	0.03	0	0	0	3.24
ENSG00000019102	1.82	1.5	2.31	0	0	0	0.06	0	0.06	0.09	0.14	0.07	7.64	9.76	8.39	10.82	15.83	14.63	0	0	0	0	0	0	13.02	15.04	10.46	8.14	9.61	0.27	0.75	0.68	1.15	0	0	0	0	0	0.15	2.09	3.34	2.82	0.73	0.55	0.47	0	0	0	0
ENSG00000019144	10.15	11.21	11.27	7.38	23	5.61	32.63	38.71	28.56	16.62	16.19	13.75	55.84	59.98	67.31	21.94	26.28	23.32	75.11	72.8	67.16	12.56	14.81	19.06	12.34	13.17	15.5	16.54	16.62	41.47	33.71	37.78	29.28	123.61	160.93	119.96	7.94	7.22	11.11	18.18	24.47	21.34	57.78	41.54	36.79	25.21	31.28	35.28	6.91
ENSG00000019169	0	0	0	0	0.04	0	0	0	0	0	0	0	0	0	0	0	0	0	0	0	0	0.07	0	0	0	0	0	0	0.04	0	0	0	0	0.14	0	0.13	0	0	0.04	0	0	0	0.16	0.3	0.58	0	0	0	0
ENSG00000019186	0	0	0.05	0	0.57	0.04	0	0	0	2.12	0	0.48	13.71	7.09	16.17	4.49	9.82	3.6	0	0	0	0.4	0.09	0.47	2.79	3.16	1.94	0.03	0	0	0	0	0.05	0.06	0.02	0.26	0.03	0.07	0	1.68	3.47	0.54	11.25	6.42	11.93	9.96	26.59	11.12	0
ENSG00000019485	5.7	6.71	8.82	0.98	2.37	0.82	3.56	4.58	2.44	5.44	3.56	4.77	7.26	7.69	8.74	1.82	3.09	1.25	10.89	10.28	11.32	4.21	3.45	4.13	7.28	8.83	5.65	9.47	13.57	4.18	4.93	5.52	4.92	6.02	5.41	7.71	5.78	7.65	9.54	3.27	2.87	3.17	4.98	6.88	5.62	12.41	10.64	14.07	9.98
ENSG00000019505	0.01	0	0	0.17	0.03	0	0	0	0	1.6	1.75	2.32	10.11	10.81	11.92	0.35	1.05	0.58	0.01	0	0	1.24	0.47	0.53	4.52	6.54	1.12	5.84	6.51	0.26	4.28	5.54	4.68	0.05	0	0	5.73	5.77	6.22	1.23	1.06	0.77	12.28	16.68	14.55	12.78	11.08	15.72	0.04
ENSG00000019549	8.33	6.05	6.96	3.66	3.64	5.3	0.85	0.68	2.21	8.55	2.35	4.98	0.37	1.13	0.34	0.13	0	0.1	0.4	0.32	0.41	2.83	3.77	2.71	0	0.04	0.23	1.17	0.92	6.25	0	0	0	193.56	203.35	233.54	3.06	3.51	3.85	0	0.16	0.13	0.98	0.74	0.63	3.89	4.4	2.47	6.14
ENSG00000019582	46.28	32.64	43.43	13.89	17.72	12.18	140.83	152.94	126.65	10.96	12.93	19.5	30.39	31.59	27.86	14.49	14.35	17.99	11.91	12.11	9.16	15.42	15.11	8.07	37.67	22.65	104.31	37.94	39.6	33.84	2.68	2.35	3.64	0.12	0.05	0.14	0.92	2.02	2.16	71.27	65.58	77.4	151.18	163.47	69.41	492.6	380.5	440.35	44.35
ENSG00000019991	48.82	80.66	67.88	2.49	1.04	2.32	0.33	0.43	0.44	0.05	0.07	0.04	893.24	960.81	837.23	29.13	25.21	30.85	0.76	0.66	0.4	62.89	89.21	47.17	2.4	2.14	5.16	0.13	0.15	0	10.12	10.34	10.83	0.13	0.02	0.01	0.04	0.12	0	0.03	0.01	0	54.46	44.9	57.41	0	0	0	0.15
ENSG00000019995	8.42	7.46	8.48	18.19	10.13	18.11	11.27	10.74	9.81	7.5	6.89	12.6	3.02	2.7	4.15	8.99	8.37	10.45	14.01	13.44	13.92	12.58	14.72	7.74	5.19	4.43	5.28	13.58	18.81	15.8	8.09	7.77	5.48	9.45	9.69	11.55	23.41	24.54	24.26	12.82	9.81	10.55	3.39	3.01	4.58	11.32	11.47	12.67	20.96
ENSG00000020129	9.88	10.16	10	10.06	15.21	11.24	4.78	5.92	4.99	8.43	5.74	10.46	17.12	15.86	17.84	10.89	11.98	11.09	20.29	17.21	19.38	7.32	7.69	11.12	12.37	13.01	10.33	11.43	16.52	11.8	15.7	16.83	14.35	24.08	26.7	28.11	5.51	6.86	7.09	6.47	5.57	7.47	13.57	16.15	13.3	21.04	22.67	23.02	8.09
ENSG00000020181	0.17	0.1	0.1	0.07	0.37	0.19	0.09	0.12	0.1	0.3	0.29	0.33	0.37	0.2	0.24	0.36	0.42	0.22	0.42	0.61	0.45	0.26	0.16	0.28	0.15	0.17	0.25	0.09	0.15	0.23	0.28	0.29	0.32	60.72	55.03	78.72	0.26	0.42	0.51	0.12	0.23	0.15	0.51	0.6	0.48	0.23	0.26	0.2	0.26
ENSG00000020219	0.52	0.11	0.13	0.18	0.1	0.08	0.07	0	0	0.31	0.09	0.05	0.08	0.05	0.23	0.04	0.1	0	0.2	0	0	0	0.08	0.07	0.1	0.11	0.07	0.43	0.4	0.13	0.07	0.39	0.04	0	0	0	0.14	0	0.33	0.14	0.05	0	0.04	0.08	0	0.11	0.13	0.06	0.07
ENSG00000020256	21.32	15.45	20.44	7.53	7.2	8.71	15.81	19.74	13.72	14.12	8.81	16.36	10.67	10.45	11.87	13.73	12.45	14.38	12.5	10.19	10.29	14	12.57	8.77	14.33	16	13.88	10.31	11.17	10.9	13.02	10.21	9.7	15.03	16.34	19.69	11.85	15.37	13.11	19.63	20.07	20.04	5.54	6.94	5.98	18.57	18.05	17.4	10.77
ENSG00000020426	35.19	39.36	37.4	12.92	13.8	18.02	40.68	39.9	30.12	17.98	15.88	26.27	14.93	15.23	12.68	20.55	21.4	23.59	29.76	20.59	33.52	21.03	19.5	19.95	23.15	21.83	25.36	50.64	54.25	37.98	34.3	35.71	32.73	37.63	44.71	37.35	14.13	14.82	13.74	23.08	27.27	21.94	12.48	19.04	18.57	18.18	16.61	14.43	18.75
ENSG00000020577	17.23	16.65	16.73	8.14	12.41	8.2	30.02	31.67	32.22	15.78	7.26	11.82	10.86	6.98	12.56	7.13	6.39	6.71	18.1	17.12	21.85	13.77	13.5	8.52	25.64	20.66	20.66	5.92	3.72	6.8	9.09	10.06	9.31	33.72	27.11	33.55	17.68	23.37	23.97	13.23	17.27	15.58	31.48	27.48	37.94	4.17	7.08	5.62	19.31
ENSG00000020633	0.09	0.02	0.04	0.04	0.06	0.08	0.03	0.05	0.02	0.08	0.03	0.04	0	0.64	0.03	0.02	0	0	0	0	0.03	0	0.02	0.23	0.06	0	0	0.51	1.29	1.59	0.06	0.24	0.3	8.4	17.18	11.98	0.12	0.19	0.06	0.16	0.06	0.27	0	0.03	0.02	0.2	0.02	0	0.02
ENSG00000020922	26.18	16.95	23.22	5.77	9.89	6.47	26.38	20.47	20.44	17.41	9.6	23.7	14.97	14.56	12.78	16.56	10.76	15.63	33.9	23.91	29.36	17.06	13.8	10.11	14.36	12.43	16.41	24.41	21.9	33.58	13.83	15.73	13.24	12.37	17.32	16.03	14.32	15.45	16.08	18.72	20.51	11.37	4.83	4.92	5.53	12.38	12.61	13.37	19.55
ENSG00000021300	15.89	22.76	23.59	1.93	2.82	1.31	101.76	148.31	126.64	35.46	20.08	60.35	36.24	39.21	34.63	5.34	11.3	8.18	308.36	296.74	258.58	5.85	6.71	5.11	8.25	7.44	8.94	8.08	10.48	7.18	8.63	4.53	6.24	0.26	1.75	0.37	0.11	0.21	0.6	70.43	56.4	72.33	1.46	0.72	0.86	13.99	17.91	14.52	23.01
ENSG00000021355	27.23	28.6	28.76	17.34	21.29	17.72	19.16	18.9	18.32	5.43	5.26	7.17	48.02	35.42	46.26	52.66	43.61	51.52	17.22	19.92	16.21	40.48	35.12	24.21	24.89	22.25	19.62	45.73	59.56	47.45	65.55	58.86	51.35	14.96	6.12	14.39	7.95	15.38	15.11	34.94	28.59	35.39	48.98	51.55	55.45	11.08	14.71	17.32	22.54
ENSG00000021461	1.45	1.26	0.84	1.32	0	0.17	3.41	1.37	8	0.13	0.08	0.16	0.15	0.62	0.83	0.04	0.29	0	0.68	0.45	1.54	5.13	5.61	0.95	0.64	0.54	0.37	0.59	1.46	1.18	0.15	0	0.22	0	0	0	2.33	3.31	1.83	2.47	1.42	4.49	0	0.66	0	0	0	0	1.3
ENSG00000021488	43.39	23.34	28.16	22.52	17.13	19.67	42.17	47.46	32.39	7.27	4.79	8.13	5.85	7.6	7.27	18.52	16.63	24.18	5.39	5.09	5.49	29.63	34.83	15.7	10.66	11.52	5.52	19.36	25.2	33.88	14.68	17.84	15.21	0	0	0.08	52.79	55.02	56.57	14.04	9.37	10.84	0.94	3.31	1.19	0.5	0.56	0.22	34.91
ENSG00000021574	15.74	14.99	18.36	11.68	9.2	14.24	13.04	11.45	12.85	6.15	4.72	9.81	9.24	9.99	10.52	9.33	11.12	10.97	13.97	15.28	13.26	10.43	9.39	6.64	4.18	2.77	3.61	16.11	15.12	12.89	11.88	12.1	9.43	10.82	10.85	12.13	12.44	12.88	14.82	14.83	14.2	12.73	6.78	6.67	6.57	17.47	17.77	17.98	11.72
ENSG00000021645	0.7	0.8	1.43	0	0	0	0.67	0.68	0.15	2.49	2.43	1.36	0	0	0.02	2.83	1.79	3.16	1.4	1.08	1.95	17.45	17.11	7.89	3.16	3.3	9.05	4.89	10.03	10.2	0.01	0	0	1.61	0.28	1.71	0	0	0	15.86	13.4	10.26	1.38	1.3	1.15	0.03	0.04	0	10.48
ENSG00000021762	0	0	0	0.22	1.4	0.07	0	0	0	0.22	0	0.18	6	4.59	8.24	0	0	0	0	0	0.03	0.06	0.02	0.06	0.4	0.37	0.21	10.87	10.37	9.33	1.36	1.55	3.06	28.07	32.43	32.34	8.86	8.77	9.76	3.64	5.17	3.4	7.91	9.65	8.81	8.27	4.44	7.43	0
ENSG00000021776	21.47	20.02	22.37	9.53	6.66	14.2	17.11	14.58	15.5	17.58	14.33	29.12	11.59	9.81	9.76	10.91	7.07	12.87	40.27	32.72	34.31	4.28	4.26	1.94	8.23	7.26	7.6	17.36	22.64	21.02	18.95	19.21	16.6	18.95	15.79	23.68	12.57	11.59	8.21	21.68	21.36	16.71	12.52	18.01	13.16	20.97	23.77	20.77	17.84
ENSG00000021826	75.41	41.02	77.09	271.23	88.76	251.23	38.8	20.12	71.76	26.5	2.09	35.67	3.17	2.14	5.56	932.48	588.95	924.65	2.65	1.78	2.74	225.42	267.54	206.82	0.01	0.12	0.15	1240.33	1149.61	1388.43	205.14	134.27	198.78	6.12	16.08	13.8	153.14	300.02	184.34	171.81	92.08	392.84	0.7	0.77	0.45	2.96	2.02	2.53	418.77
ENSG00000021852	16.04	11.75	15.5	65.18	45.98	56.78	5.97	6.33	13.62	0.5	0.19	0.36	2.91	3.14	5.06	0.03	0.08	0.05	32.4	31.82	29.44	48.85	28.69	17.92	8.25	4.5	9.36	3.29	5.78	16.41	0.26	0.75	0.2	0.07	0.03	0.14	6.82	9.36	5.42	7.35	5.57	11.9	0.81	1.55	1.38	2.39	2.25	3.42	4.91
ENSG00000022267	0	0.04	0.2	1.98	1.84	2.88	0	0	0	0	0	0.07	0.4	0.53	0.18	9.92	5.86	5.47	0	0	0	0.84	0.31	0.71	0.18	0.55	0.14	9	9.63	6.79	0.11	0.26	0.42	33.6	29.66	56.48	8.57	10.17	8.19	0.74	0.89	0.06	0.13	0.2	0	0.28	0	0.05	0.03
ENSG00000022277	62.41	60.86	60.28	30.58	28.39	21.88	43.04	44.68	45.86	38.3	23.68	53.79	55.08	55.66	65.05	36.1	40.03	35.68	31.94	36.88	37.91	36.55	43.52	42.62	43.02	40.72	42.18	72.21	80.44	64.1	43.9	34.91	36.69	68.69	64.35	78.49	49.92	59.26	63.08	42.42	41.09	42.33	27.23	26.73	30.52	58.53	79.33	70.88	42.64
ENSG00000022355	0	0	0	0	0	0	0.11	0.03	0.03	0.03	0	0	0	0	0	0	0	0	0	0	0	0	0	0	0	0	0	0	0	0	0	0	0	0.47	0.13	1.4	0	0	0	0	0	0	0	0.02	0	0	0	0	0
ENSG00000022556	0.04	0	0	0	0	0	0	0	0	0	0.23	0.37	0	0	0	89.11	59.81	89.94	11.8	14.93	9.03	48.59	49.82	66.35	23.95	18.08	18.66	8	15.34	0	0.13	0.27	0.13	0	0.03	0.16	0.79	0	0.33	4.5	4.58	2.88	2.09	0.59	0.81	0	0	0	0
ENSG00000022567	3.68	2.09	2.33	0.06	0.22	0.04	12.57	12.88	13.97	1	3.81	4.13	0	0	0	0.23	0.24	0.27	57.01	56.96	47.59	38.2	37.93	31.17	17.28	16.27	24.44	17.31	18.41	50.22	0.01	0.01	0	0.02	0	0.01	0.11	0.59	0.79	14.27	13.44	13.93	0.26	0.49	0.02	16.53	28.78	17.45	0
ENSG00000022840	95.69	106.97	90.57	100.63	113.31	111.45	109.47	104.52	100.34	68.93	44.62	84.39	96.81	106.36	131.87	99.84	87.13	119	74.65	73.41	85.31	83.31	95.13	144.09	101.94	108.42	102.38	196.03	175.08	119.14	138.58	144.12	130.05	50.56	46.67	60.32	84.43	98.31	104.43	99.98	94.81	89.91	67.76	68.12	64.01	62.56	66.19	60.16	81.3
ENSG00000022976	13.06	7.52	9.72	5.72	11.32	6.04	5.48	6.56	6.14	6.5	3.07	3.43	7.01	6.44	6.79	1.85	0.55	1.28	31.65	24.81	27.45	4.84	4.24	4.12	9.46	9.61	9.48	5.29	5.87	6.23	12.48	12.28	8.9	3.35	2.44	3.86	8.56	7.47	9.05	6.56	8.36	6.45	8.44	8.72	7.64	6.27	7.07	7.97	5.12
ENSG00000023041	8.36	12.79	7.95	18.55	17.92	30.13	22.58	19.93	14.33	11.89	10.14	21.63	13.2	7.99	8.74	21.54	20.82	22.68	33.51	28.63	31.21	19.37	19.9	10.34	13.3	9.86	8.79	32.4	31.33	20.01	7.28	6.86	8.35	25.76	23.56	31.3	9.76	13.02	10.3	16.97	14.26	14.33	12.22	8.33	9.11	22.5	27.25	23.23	29.93
ENSG00000023171	0.14	0.09	0.09	0.82	0.54	0.28	0.4	0.31	0.37	13.09	16.06	15.58	7.48	9.26	6.26	9.21	8.55	9.91	0.85	0.62	0.46	1.82	1.2	1.38	14.9	13.73	11.86	13.21	8.86	24.98	26.17	32.97	22.55	0.73	0.05	1.38	9.84	8.17	8.65	0.16	0.18	0.1	3.14	7.73	2.64	17.12	15.56	17.74	1.46
ENSG00000023191	47.28	48.93	46.03	49.14	65.59	40.85	31.81	33.41	30.57	15.17	11.69	14.06	54.76	59.47	82.14	94.63	86.81	85.02	36.55	49.82	43.96	82.28	81.38	129.44	56.89	60.4	59.33	75.25	65.88	42.59	59.71	58.95	49.89	166.89	132.66	186	20.82	28.5	28.33	17.85	16.81	27.62	47.18	45.82	49.6	54.91	67.62	65.56	24.9
ENSG00000023228	42.52	36.27	38.43	54.21	41.08	46.97	42.22	41.05	37.47	17.87	14.26	22.42	54.99	46.42	52.37	70.8	59.68	78.07	36.89	35.69	35.93	67.52	66.85	44.1	50.05	47.79	45.09	105.71	107.04	98.34	68.36	59.14	61.77	58.95	43.86	67.61	72.65	102.66	84.4	43.41	46.84	51.26	35.31	54.11	46.34	51.69	58.96	60.23	42.69
ENSG00000023287	48.31	40.54	51.89	26.79	27.16	34.49	12.9	10.08	10.73	30.6	18.54	38.61	32.76	26.96	39.23	31.6	24.56	27.71	19.45	15.41	16.03	17.79	19.41	37.41	27.47	24.51	28.79	31.01	35.09	26.79	24.24	30	21.53	28.11	23.95	30.97	10.41	12.5	11.77	38.39	36.12	28.29	19.22	15.86	14.99	13.95	17.03	14.68	23.12
ENSG00000023318	7.11	6.77	7.68	20.33	11.49	20.78	14.49	13.48	11.58	4.36	4.14	5.68	19.99	20.84	17.71	17.74	17.08	20.53	18.09	16.57	15.88	10.62	11.95	4.3	14.64	12	11.5	22.27	21.83	22.21	9.89	10.63	7.95	10.2	7.98	9.89	16.2	13.78	14	14.4	13.31	10.83	8.24	9.79	9.61	8.97	6.15	6.94	13
ENSG00000023330	25.03	27.43	25.93	55.86	46.05	46.93	33.91	22.72	34.03	11.23	6.62	16.32	30.9	23.22	36.22	113.42	115	131.64	28.99	27.4	24.8	84.35	79.82	48.29	59.43	67.27	42.95	70.99	70.53	59.43	74.06	77.36	80.31	38.28	39.47	41.06	68.57	76.83	76.94	17.18	16.53	14.74	13.26	17.6	15.59	51.48	48.91	45.62	24.52
ENSG00000023445	0.92	1.22	0.99	2.69	7.72	3.68	1.82	1.5	2.45	0.23	0.1	0.27	66.78	35.97	57.61	11.64	8.42	11.75	2.26	2.08	2.79	0.63	0.8	0.33	38.87	36.07	39.78	2.04	2.71	7.84	20.17	20.82	23.01	0.3	0.15	0.42	7.29	8.62	9.02	1.09	1.36	0.85	37.18	32.63	57.4	71.53	67.3	62.43	0.14
ENSG00000023516	14.38	13.66	13.93	2.3	1.84	2.65	7.01	6.57	5.43	4.49	3.98	7.29	10.55	9.26	9.2	7.11	6.06	7.67	12.16	10.28	9.42	6.25	6.6	2.8	7.76	6.78	8.93	18.74	20.66	19.85	6.02	6.09	4.81	20.31	18.12	23.3	17.98	17.5	15.96	10.67	8.42	8.33	2.62	3.15	2.77	10.96	11.96	11.57	9.6
ENSG00000023572	12.13	16.6	14.92	11.9	10.82	11	9.82	10.31	9.26	3.24	5.67	6.19	14.46	15.88	13.13	20.5	21.11	17.77	10.27	9.12	12.06	22	19.85	16.31	12.87	16.33	10.29	16.53	18.76	24.95	11.41	9.74	12.53	30.1	16.73	34.74	8.33	6.98	8.5	10.08	8.01	9.9	6.28	6.18	8.03	25.25	27.57	19.1	3.72
ENSG00000023608	3.3	3.14	3.17	2.97	3.75	3.77	1.99	3.42	2.11	1.86	1.75	2.07	4.79	4.23	4.69	1.2	1.04	1.15	2.85	3.65	2.6	1.86	2.2	1.9	6.1	5.95	5.31	2.33	2.96	2.67	5.87	5.26	6.08	8.71	5.13	7.86	2.27	2.04	1.74	3	3.03	2.4	6.7	6.97	8.38	2.35	2.47	2.76	1.95
ENSG00000023697	24.7	25.67	28.11	26.43	19.47	35.6	33.75	23.89	26.59	5.56	2.09	4.83	31.84	29.38	37.93	25.84	19.63	22.88	18.27	17.6	15.05	29.62	27.89	20.37	21.01	22.51	24.6	114.11	107.53	60.7	11.4	11.58	9.9	15.67	10.95	18.16	27.95	32.07	25.88	21.61	13.57	19.1	13.69	25.35	21.75	16.27	18.43	15.76	27.25
ENSG00000023734	84.83	79.82	83.23	77.3	60.43	93.17	51.68	43.4	38.03	48.57	44.45	63.12	80.51	72.11	108.43	74.42	73.47	75.92	41.5	37.5	46.79	54.37	54.83	53.66	58.47	66.48	62.92	118.18	133.59	62.88	33.01	35.75	39.46	88.24	60.15	107.2	85.44	70.91	78.17	98.54	75.65	67.51	35.87	47.61	44.78	53.1	57.5	51.86	58.89
ENSG00000023839	58.59	50.67	52.55	189.68	186.33	290.03	80.74	75.02	83.44	13.66	7.36	18.52	23.82	28.2	25.8	155.31	100.15	143.19	76.76	52.57	57.9	37.7	34.2	16.94	138.5	121.22	111.51	90.13	74.41	204.64	59.22	52.83	61.88	0.72	0.09	0.64	243.21	239.28	209.22	118.67	87.1	97.78	77.51	121.23	76.18	40.46	48.63	34.11	129.52
ENSG00000023892	4.28	3.09	3.47	0.26	0.79	0.27	4.53	3.97	4.1	2.34	2.4	2.16	2.36	1.98	2.15	0.03	0.07	0.07	5	4.21	4.28	1.28	1.36	2.09	1.87	1.27	0.93	3.78	2.7	4.91	5.94	5.28	3.56	0	0.93	0.22	0.22	0.35	0.96	3.17	2.51	3.3	0.78	0.21	0.08	1.53	3.37	4.73	1.49
ENSG00000023902	12.76	18.51	15.08	1.81	4.15	2.07	1.24	1.33	0.39	22.5	16.6	24.75	17.1	12.37	21.54	6.15	5.02	3.75	7.52	12.9	9.28	6.97	8.27	13.82	2.16	1.85	0.48	4.16	1.68	2.57	2.66	2.14	2.29	119.54	112.79	116.41	10.69	14.28	16.96	2.73	2.8	2.03	7.92	7.67	7.3	3.17	3.7	6.55	8.71
ENSG00000023909	12.5	11.92	12.95	72.39	57.75	91.13	7.34	8.09	6.81	4.94	4.71	6.91	8.98	9.1	9.74	48.95	40.53	44.22	5.23	5.14	6.33	23.21	18.38	14.68	195.39	180.23	167.44	24.51	21.12	26.28	81.78	80.16	82.05	12.04	8.82	15.84	242.46	248.03	220.79	9.11	8.64	5.55	35.03	76.08	40.3	31.82	42.25	25.85	17.34
ENSG00000024048	14.82	15.56	13.49	8.79	7.74	9.46	11.66	10.24	9.65	6.73	6.76	7.98	9.71	7.39	9.44	13.42	13.25	13.42	27.61	24.94	26.98	13.05	14.14	16.29	11.21	9.53	9.27	18.99	20.75	16.81	15.07	15.35	11.83	12.72	12.04	12.57	13.94	14.93	14.41	16.43	13.49	13.56	7.85	7.59	7.57	12.8	12.82	14.14	9.14
ENSG00000024422	0.69	1.73	1.14	21.97	23.78	21.27	0	0	0	0	0	0	51.02	40.64	65.51	11.77	21.67	11.8	0.11	0.14	0.12	15.31	13.03	18.33	17.45	18.88	39.55	1.03	1.09	0.75	0.45	0.28	0.45	146.41	106.91	174.22	12.34	16.84	19.35	0.62	0.45	0.75	1.02	0.5	0.66	41.43	49.38	52.41	0.02
ENSG00000024526	8.61	13.26	10.22	7.09	5.07	13.73	10.3	10.84	7.42	5.13	7.55	13.26	4.89	3.78	5.1	4.85	4.04	3.83	7	7.71	8.54	8.78	9.73	4.47	8.67	7.75	13.66	33.21	34.37	16.21	14	15.14	18.53	27.24	19.55	29.05	8.74	12.45	8.72	8.11	4.84	6.54	8.88	11.61	11.22	15.41	18.3	16.92	14.23
ENSG00000024862	9.32	7.39	11.23	10.49	7.97	10.07	5.57	4.82	5.33	3.82	2.16	4.11	11	8.11	13.84	6.66	6.31	6.45	2.39	1.87	1.93	9.93	9.24	4.21	5.83	6.58	5.33	9.74	12.19	11.67	18.32	19.82	11.9	6.2	4.72	5.25	5.17	5.54	6.57	10.57	13.3	8.45	10.65	9.2	12.8	11.71	10.83	12.94	5.1
ENSG00000025039	10.46	10.43	12.2	33.96	22.39	33.59	10	4.53	6.87	5.13	4.28	7.71	0.11	0.09	0.13	49.51	37.08	49.43	1.19	1.14	1.17	36.59	38.18	16.31	2.72	3.61	5.55	55.27	58.84	64.21	23.62	23.49	17.02	0.58	1.45	0.83	23.62	24.89	22.04	3.68	2.9	2.77	11.45	16.12	16.46	21.66	26.42	26.63	17.31
ENSG00000025156	15.31	15.94	15.48	5.68	5.54	6.56	7.24	7.39	6.06	4.65	4.08	11.03	6.17	5.41	6.1	6.1	6.96	6.19	6.46	6.24	4.57	8.27	7.24	5.24	3.21	3.93	3.41	18.79	19.94	20.63	11.28	12.62	7.91	5.83	4.55	5.08	3.9	6.29	3.36	10.75	9.8	9.06	4.41	4.82	4.89	6.79	7.1	5.46	12.95
ENSG00000025293	25.3	27.39	24.72	27.12	27.36	26.62	19.18	25.05	19.94	54.37	29.18	69.08	27.09	26.67	34.57	23.1	18.63	22.16	38.94	31.14	34.83	25.39	22.84	25.38	35.07	33.61	32.82	24.53	24.97	22.02	29.26	22.1	25.8	45.9	42.08	45.59	33.4	39.68	42.44	34.29	37.41	29.39	25.42	24.99	21.94	59.63	50.24	75.53	28.91
ENSG00000025423	0.72	1.79	0.83	84.72	41.57	58.22	2.76	3.12	3.84	1.27	2.07	0.69	14.49	10.3	12.93	0.33	2.12	0.94	0.67	0.11	0.42	1.84	1.44	1.8	12.92	10.33	18.03	9.54	9.95	20.37	6.35	9.57	10.63	9.23	0.95	6.05	81.9	75.83	91.65	1.2	0.32	3.91	1.24	3.29	1.68	68.81	84.98	97.61	7.28
ENSG00000025434	40.25	29.98	26.19	23.43	19.63	18.17	33.83	38.14	40.17	15.46	5.04	18.11	47.89	41.91	51.76	47.52	35.9	53.86	50.63	53.04	57.92	73.63	76.39	80	43.84	42.48	42.48	44.05	42.54	26.9	38.86	32.78	31.84	7.17	6.03	8.24	32.85	27.53	39.17	17.25	10.11	23.46	31.33	31.43	30.73	28.96	25.91	30.62	37.9
ENSG00000025708	5.44	5.77	3.9	11.87	61.36	9.92	3	3.36	2.42	1.6	1.17	0.87	48.27	33.13	57.78	10.63	24.09	9.69	9.08	9.8	10.68	21.57	28.27	53.57	52.21	49.14	40.06	9.79	7.96	10.23	58.84	51.66	48.55	88.33	45.67	75.44	11.1	15.68	25.89	3.97	3.8	5.46	72.24	74.12	70.05	61.36	106.4	102.88	11.9
ENSG00000025770	33.58	34.84	31.92	17.6	29.89	16.68	30.42	34.47	35.4	25.17	24.12	29.84	15.46	15.09	16.85	38.71	31.78	33.51	29.08	29.01	34.6	30.94	35.64	66.13	27.84	29.45	34.75	27.64	25.23	25.84	43.13	43.83	39.55	57.57	56.26	64.75	17.39	22.72	31.54	11.56	11.32	17.45	26.24	29	25.96	62.35	70.57	73.41	26.24
ENSG00000025772	27.48	22.24	28.66	10.05	12.69	12.24	25.16	23.73	19.95	9.2	7.16	14.89	23.2	19.03	24.91	14.84	12.89	16.66	13.67	12.87	11.83	12.44	13.71	9.81	13.53	12.7	16.12	19.43	21.87	17.47	8.94	10.33	11.24	29.18	30.22	36.97	18.48	19.96	22.63	22.92	24.47	20.56	9.07	11.46	10.95	35.73	24.63	33.18	16.9
ENSG00000025796	76.94	59.83	68.63	62.31	47.61	56.99	83.99	76.01	66.04	43.63	22.33	54.96	38.25	37.11	31.87	53.25	46.82	62.62	47.94	41.7	33.04	50.82	71.46	21.36	31.25	36.07	38.31	58.63	64.08	76.36	66.86	70.35	59.35	68.86	57.84	66.53	29.93	30.68	26.36	48.19	44.39	39.72	40.58	44.09	39.82	66.64	87.18	73.2	69.26
ENSG00000025800	18.66	16.96	18.65	24.87	27.37	31.1	16.21	13.61	15.19	9.26	8.03	12.57	20.39	17.21	21.98	19.79	16.66	20.03	8.77	7.14	7.46	20.84	22.48	12.59	27.74	26.57	25.9	20.98	22.42	12.29	29.69	27.56	29.31	32.45	23.81	37	13.57	12.89	13.5	25.6	21.92	18.97	12.61	15.75	15.75	26.52	24.82	26.11	23
ENSG00000026025	0.04	0	0	0.12	0.04	0	0.37	0.37	0.79	18.87	6.51	22.11	370.53	226.97	503.55	0.06	0	0.3	5.89	8.11	3.46	64.9	46.13	61.37	613.21	583.63	673.96	0.04	0	0	474.76	502.06	469.19	7677.46	4822.95	7880.51	0.37	0.14	0.31	0.16	1.72	0.49	3.44	2.29	3.54	285.41	304.78	338.69	0.16
ENSG00000026036	12.51	9.67	9.86	3.5	9.55	3.8	13.48	18.12	14.89	15.83	10.66	18.73	6.49	5.8	6.37	3.97	3.1	3.62	14.79	13.27	16.23	6.18	7.57	11.03	8.67	6.73	7.23	10.6	10.48	8.46	8.7	8.09	7.67	8.91	12.88	10.62	8.63	9.37	14.37	6.28	5.88	8.79	9.76	9.77	8.28	10	11.01	13.31	6.03
ENSG00000026103	0.1	0	0	7.22	5.24	7.46	0.1	0	0	0.17	0	0	3.15	1.92	3.69	1.14	0.8	0.93	7.56	8.33	10.39	0.36	0	0	3.25	2.55	2.14	2.88	2.54	2.54	1.33	1.09	0.93	57.94	64.19	81.6	4.15	4.4	2.92	3.48	3	5.46	7.87	7.05	7.18	8	7.33	7.29	0.6
ENSG00000026297	20.24	21.92	16.45	33.52	79.23	25.77	1.51	1.88	4.14	38.27	23.29	45.6	16.03	15.74	15.45	10.58	11.3	8.89	21.32	24.22	20.08	6.46	5.69	7.52	30.77	31.93	22	68.54	52.28	22.08	35.44	28.06	31.99	1.49	1.17	1.49	15.09	15.88	20.25	16.9	19.89	18.14	33.4	16	49.9	5.53	7.81	6.9	52.79
ENSG00000026508	0.95	3.42	4.9	8.03	20.01	8.05	0.89	1.31	1.84	2.55	0.49	2.16	91.63	107.13	127.2	177.12	281.46	183.15	0	0	0	156.28	147.19	86.67	9.24	9.25	2.49	5.8	4.49	20.76	23.84	38.35	31.23	598	338.06	636.89	106.59	137.53	121.79	6.83	5.51	2.87	562.74	604.48	636.36	1.14	1.61	0.28	88.77
ENSG00000026559	0	0	0	0	0	0	0	0	0	0	0.03	0.11	0	0	0.02	0	0	0	0.18	0.06	0.08	0	0	0	0	0	0	1.9	2.63	0.32	0	0	0	13.73	5.64	19.36	2.89	3.59	4.25	3.69	5.12	3.19	0	0	0	0	0	0	0
ENSG00000026652	5.33	5.56	6.76	1.54	0.91	0.51	0.53	0.7	0.28	16.67	7.85	18.9	0.61	0.61	0.82	3.8	1.71	3.52	2.63	2.06	1.53	9.5	8.78	8.3	3.73	2.31	2.05	10.33	13.88	5.74	6.68	4.06	3.74	25.5	40.67	27.15	1.32	1.42	1.22	4.74	5.8	3.3	6.01	4.54	5.66	13.26	11.91	11.54	10.53
ENSG00000026751	0	0	0	0	0	0	0	0	0	0	0	0	0	0	0	0.24	0.16	0.19	0	0	0	0.03	0	0	0	0	0	0	0.38	0	16.85	23.95	21.65	0	0	0.02	0.02	0	0.03	0	0	0	0.36	0.93	0.16	0	0	0	0
ENSG00000026950	7.73	6.55	6.43	6.65	8.99	6.11	5.28	5.68	4.67	4.43	1.05	3.59	7.26	7.2	4.85	7.94	9.61	10.81	5.61	5.86	5.76	6.73	4.88	8.36	4.04	4.33	5.07	6.06	5.77	9.66	12.87	13.41	10.05	16.11	10.8	17.21	2.11	3.95	3.8	2.82	4.37	4.05	12.56	11.39	11.71	22.3	22.78	27.23	2.73
ENSG00000027001	8.8	5.99	8.7	2.21	2.37	2.27	5.55	5.2	4.58	3.73	2.7	3.74	6.69	6.51	6.14	11.08	12.78	9.94	9.44	7.7	9.51	6.29	3.99	6.79	3.65	3.23	2.55	18.02	12.61	14.89	2.3	3.94	2.29	10.14	7.49	9.95	16.65	14.42	15.16	8.7	7.83	7.72	12.49	14.85	14.22	6.95	5.4	7.2	6.29
ENSG00000027075	1.36	0.94	0.71	1.04	1.04	0.44	2.19	1.25	1.04	1.82	1.76	0.66	1.41	0.37	1.22	3.57	1.15	2.11	2.75	1.63	3.6	0.31	0.15	1	0.88	0.5	0.33	3.65	3.04	0.7	2.37	2.33	3.3	0.39	0.98	1.71	1.76	2.45	3.51	1.04	2.65	1.37	3.66	5	4.12	3.12	3.16	1.93	0.82
ENSG00000027644	0.04	0	0.04	0.13	0.03	0.01	0.03	0	0	1.08	1.52	1.06	0.24	0.1	0.13	0	0	0	0.02	0	0.01	0	0	0.08	0.03	0	0	0	0.02	0	0.54	0.53	0.19	0.06	0.03	0.07	0.01	0.03	0.03	0.18	0.22	0.31	0	0.04	0	0.05	0.08	0.04	0.02
ENSG00000027697	10.49	13.37	12.69	14.17	19.16	16.56	23.04	19.23	17.84	4.1	4.15	8.53	7.6	6.35	11.03	30.96	27.3	34.1	6.66	6.03	5.62	18.11	18.13	11.35	14.51	15	10.13	19.13	20.39	15.88	18.96	22.66	19.17	37.45	31.62	36.36	20.01	25.22	18.02	27.17	26.76	20.45	31.95	30.45	44.37	32.72	43.03	36.27	12.79
ENSG00000027847	21.02	24.22	20.25	8.62	12.43	6.31	12.98	19.09	12.17	16.54	16.08	17.45	11	10.82	17.2	22.48	24.98	25.44	11.27	12.16	9.25	15.22	14.69	15.46	13.38	10.65	10.77	27.45	25.23	31.18	34.76	36.87	35.81	8.96	9.13	9.22	52.14	57.44	62.48	14.44	12.38	16.76	11.19	10.95	9.11	34.76	34.36	38.19	11.19
ENSG00000027869	1.31	0.29	0.59	0.83	0.74	1.29	0.08	0.25	0.3	2.02	0.89	1.48	6.8	6.45	12.29	4.08	3.8	3.28	0.29	0.54	0.76	2.46	1.85	1.94	3.79	4.91	2.39	0.26	0.48	0.77	6.9	5.66	9.78	0.21	0	0.83	6.45	6.73	8.08	2.02	1.66	1.74	5.89	12.2	9.68	0	0.57	0.17	5.98
ENSG00000028116	17.99	12.88	17.45	13.08	11.33	11.85	17.24	20.03	14.33	9.08	5.15	10.8	23.28	20.78	19.78	13.62	11.56	14.27	24.42	19.89	23.68	9.52	9.5	7.72	13.15	18.21	17.26	25.15	24.71	18.29	16.98	19.27	17.91	12.4	12.48	12.02	21.43	21.07	20.52	13.77	20.74	12.99	13.22	12.26	13.05	24.25	26.36	22.63	18.74
ENSG00000028137	0.06	0.42	0.51	2.33	4.37	2.14	0.64	0.43	0.87	0	0	0.09	1.14	1.66	1.39	2.04	1.19	1.84	0	0.47	0	7.09	9.09	23.55	4.25	5.62	5.57	8.87	4.84	10.3	2.25	1.5	2.45	0.22	0	0.25	7.26	7.9	8.43	1.21	0.69	0.6	1.47	2.12	1.56	32.41	47.93	53.5	0.39
ENSG00000028203	37.09	37.56	37.38	30.36	41.27	35.83	24.03	18.47	21.51	31.04	25.98	39.88	96.27	91.3	81.84	31.6	33.55	32.09	65.29	66.04	59.77	34.48	36.58	11.86	61.97	56.22	76.31	63.16	70.89	48.74	72.64	77.71	65.63	33.99	37.85	37.55	34.69	39.48	35.49	32.6	34.95	20.15	62.42	65.25	73.95	84.03	82.56	96.52	23.34
ENSG00000028277	3.37	0.76	1.05	0.11	0.16	0.34	0.73	0.35	3.27	1.62	1.91	1.83	0.81	1.33	1.36	0.31	0.32	0.25	1.83	0.91	0.78	3.56	2.77	2.04	0.46	0.61	0.97	1.36	3.96	1.06	1.32	0.69	0.95	18.66	8.67	14.73	0.28	0.49	0.34	0.75	0.67	0.09	0.79	0.63	2.7	0.6	0.63	0.39	3.02
ENSG00000028310	42.26	41.27	35.4	40.17	91.45	40.85	26.14	24.89	26.69	17.9	10.91	17.43	54.66	48.87	61.05	30.77	26.71	25.94	48.29	46.08	54.81	24.34	28.26	32.41	49.37	47.04	48.91	37.42	31.77	31.86	37.91	35.82	39.56	22.03	31.14	27.95	29.53	40.26	54.74	42.07	49.03	48.53	44.26	34.09	29.8	45.6	59.57	57.81	46.91
ENSG00000028528	45.04	43.02	42.02	29.04	29.25	26.08	23.23	26.13	26.24	47.18	35.42	53.21	41.42	35.31	44.31	55.46	49.85	56.36	24.67	25.61	27.45	38.46	36.26	55.04	33.55	34.62	31.15	56.51	85.92	78.62	59.96	52.55	47.96	52.21	61.11	65.59	109.71	123.91	121.72	28.28	24.86	34.21	53.25	54.27	39.99	62.44	71.63	69.79	46.72
ENSG00000028839	14.78	21.7	13.65	12.38	12.13	14.24	9.94	9.17	5.38	5.56	5.26	7.45	10.55	9.39	8.47	13.74	14.06	11.13	5.83	4.75	5.41	10.62	8.14	3.87	9.45	7.36	7.99	14.88	19.61	9.45	14.96	13.09	14.83	19.33	14.34	20.96	7.81	5.97	7.18	17.41	12.65	14.13	11.31	19.67	14.56	20.67	26.11	22.59	10.52
ENSG00000029153	7.3	6.73	6.84	7.23	5.9	7.82	1.97	1.77	2.03	1.62	3.21	3.15	41.97	33.25	38.82	6.38	6.56	5.99	7.78	6.41	6.9	8.41	5.9	3.29	10.87	11.86	18.96	21.62	20.94	12.59	5.81	2.86	4.01	19.79	7.67	24.33	3.68	4.08	6.01	7.73	4.22	5.92	16.58	11.53	14.78	31.23	31.15	32.18	8.02
ENSG00000029363	100.89	98.47	105.06	43.78	41.04	52.45	64.29	60.38	52.85	53.83	29.99	65.12	40.66	41.23	28.25	58.12	39.7	55.88	52.97	54.46	57.29	43.96	50.22	19.51	31	31.42	41.11	66.86	73.24	66.81	68.93	75.55	72.1	53.69	51.09	54.55	41.1	42.65	43.38	75.12	87.35	67.36	55.12	49.08	56.03	69.9	70.88	75.89	66.8
ENSG00000029364	36.56	43.5	40.58	36.61	24.57	41.03	33.7	30.71	26.13	13.46	10.28	15.8	30.52	24.85	32.74	27.01	24.78	30.24	38.48	40.21	34.47	28.98	25	15.23	33.08	32.39	27.93	41.1	44.21	55.3	58.8	58.15	52.8	43.27	31.68	52.27	26.03	27.59	21.68	37.35	26.5	24.76	30.79	38.69	42.62	30.72	32.95	31.91	26.39
ENSG00000029534	0	0	0	0	0	0	0.54	1.09	1.04	0	0	0	2.73	2.89	2.84	0.11	0.39	0.13	0.1	0.33	0.18	0	0.02	0	0	0	0	3.28	2.4	2.31	0.03	0	0.06	6.93	3.96	6.74	0.06	0.23	0.02	0.95	1.08	1.42	2.47	4.38	2.56	0.04	0	0.04	0.06
ENSG00000029559	0	0	0.05	0	0	0.04	0.33	0.3	0.08	0.48	0.1	0.05	2.22	1.82	1	0	0	0	0	0	0	0.08	0.09	0	1.06	0.78	0.86	0.1	0.13	0.1	0	0	0.08	0.22	0.08	0.12	0.04	0.05	0	0.27	0.1	0.13	0.33	0.09	0.13	0	0	0	0.23
ENSG00000029639	27.74	28.54	32.85	10.62	15.81	12.96	69.31	64.9	45.42	13.17	8.71	21.85	15.68	10.87	14.94	13.96	13.88	17.86	23.23	22.75	27.52	13.23	20.77	11.82	5.49	5.4	7.73	20.42	14.92	15.19	13.65	9.94	14.3	17.03	14.46	15.55	8.35	6.93	7.69	48.53	44.21	43.41	14.38	15.27	19.69	17.58	12.85	20.32	31.97
ENSG00000029725	18.59	18.51	17.7	13.96	10.96	10.45	12.23	11.63	10.45	16.99	9.33	22.38	16.48	18.5	17.8	21.74	20.02	20.49	37.29	34.7	39.91	13.1	18.26	22.84	13.7	11.8	14.92	27.55	24	28.35	19.35	15.15	17.95	61.92	48.68	64.95	28.19	34.1	35.9	23	18.41	26.66	16.73	23.37	15.76	14.07	17.91	18.6	19.21
ENSG00000029993	48.46	53.91	50.57	58.05	84.09	45.37	30.67	47.41	30.93	57.42	65.06	111.89	32.19	48.15	39.94	74.14	67.48	63.7	40.84	52.17	47.79	100.61	134.05	115.11	59.59	58.39	78.27	77.05	79.32	47.47	181.34	135.33	101.74	71.41	81.45	81.75	23.53	34.9	37.2	68.53	80.24	71.4	13.82	16.53	20.67	34.23	42.8	36.16	26.76
ENSG00000030066	45.97	47.46	43.94	17.1	13.75	21.07	54.91	43.91	44.51	23.55	17.81	36.76	31.85	30.82	32.43	46.38	32.52	39.81	47.66	41.58	46.61	41.03	35.68	27.27	26.58	26.34	34.97	48.3	60.55	21.62	49.84	42.99	46.62	43.62	41.64	50.54	42.17	48.15	43.39	33.16	30.44	26.24	28.91	29.6	32.78	73.92	75.81	68.47	48.4
ENSG00000030110	7.1	8.23	11.01	11.77	15.98	9.77	6.8	8.11	5.98	4.79	3.4	6.24	12.53	9.83	13.2	11.34	12.15	12.98	11.54	9.98	9.57	9.27	9.11	9.69	16.83	19.82	15.42	17.69	16.5	14.94	27.78	27.45	25.42	24.5	21.38	28	10.72	11.44	14.63	7.04	6.45	8.13	4.96	7.54	6.66	15.43	19.38	12.65	6.9
ENSG00000030304	0.22	0	0.03	0	0	0	0	0.05	0	0	0.02	0.1	6.49	4.85	6.42	0.21	0.48	0.2	0	0	0	0	0	0	0.07	0.04	0.19	4.21	4.35	1.62	6.53	8.28	5	0.48	1.03	0.83	0.17	0.16	0.29	0.12	0.56	0.09	0.52	0.84	0.48	0	0	0	0.03
ENSG00000030419	2.08	2.76	1.39	0.23	0.05	0.12	0.05	0.28	0.17	0.21	0.02	0.06	6.17	3.22	3.9	0.33	1.27	0.36	0.06	0.12	0.02	1.77	1.65	1.14	7.92	11.21	10.53	1.66	2.04	0.23	2.28	1.74	0.88	0.55	0.24	1.54	0.23	0.5	0.82	10.2	9.91	7.34	3.04	3.9	4.33	8.58	8.08	10.42	0.44
ENSG00000030582	72.21	82.64	80.57	171.73	231.52	126.1	42.47	45.07	55.39	44.38	28.21	49.56	165.67	196.29	277.3	235.08	272.5	257.14	91.45	105.61	73.4	116.27	113.14	175.42	215.32	204.45	182.44	141.56	110.52	148.93	399.22	355.3	222.52	158.11	111.2	181.37	132.68	183.33	228.63	85	95.88	116.41	151.28	154.27	134.63	296.96	371.3	362.07	76.63
ENSG00000031003	23.11	20.74	24.75	6.41	7.03	7.16	14.73	15.83	13.27	14.12	10.28	23.13	16.23	13.65	14.74	16.34	18.97	19.51	15.16	12.22	14.56	15.91	12.77	7.34	8.43	9.43	10.09	31.8	34.14	33.37	20.66	25.88	21.45	5.09	5	5.22	22.2	22.53	23.48	26.96	23.28	18.92	23.35	16.79	18.28	30.53	27.84	35.59	15.05
ENSG00000031081	0.17	0.2	0.25	1.05	0.29	0.45	0.08	0.08	0.02	0.97	0.43	1.13	0.76	0.22	0.67	0.4	0.42	0.5	0.54	0.38	0.43	3.21	3.13	1.69	0.26	0.07	0.08	4.33	4.58	6.19	1.74	2.35	1.68	23.39	34.3	32.15	1.26	0.65	0.92	0.65	0.39	0.59	0.33	0.16	0.3	0.52	0.45	0.37	0.14
ENSG00000031691	5.46	5.49	6.58	2.72	1.59	4	7.63	6.22	4.7	5.82	2.85	6.51	3.32	2.12	2.11	5.52	3.4	3.97	6.93	5.1	6.78	4.57	5.24	2.14	3.34	4.11	2.74	5.71	6.54	6.41	6.76	6.79	6.4	11.12	6.7	10.58	12.94	14.47	11.4	7.85	6.78	5.85	3.54	2.4	3.59	6.89	8.27	5.79	6.73
ENSG00000031698	72.47	77.5	72.22	65.27	83.72	60.43	60.36	62.72	57.74	37.95	21.69	38.62	52.63	50.4	53.25	63.44	45.73	54.47	17.32	20.63	17.72	49.05	54.43	60.74	68.23	58.62	69.32	79.9	80.56	71.42	64.55	56.73	57.33	185.75	179.85	244.21	74.48	104.83	105.91	31.91	29.65	40.86	41.88	48.64	43.33	66.03	83.28	78.32	74.77
ENSG00000031823	71.2	67.73	60.7	14.14	20.82	12.16	24.82	26.17	23.58	34.28	25.46	47.41	24.14	26.72	36.2	28.2	24.77	25.48	57.45	52.12	47.91	31.72	34.14	36.3	19.2	21.19	23.37	36.83	33	30.35	24.11	28.95	21.86	50.04	53.17	59.9	26.65	39.25	31.19	24.04	28.88	28.29	25.38	23.05	25.71	50.73	65.79	59.44	33.44
ENSG00000032219	27.56	30.23	28.8	8.68	6.73	10.43	16.12	21.32	16.28	12.98	10.31	16.01	12.69	11.29	12.25	7.42	7.8	9.62	39.08	32.68	35.21	15.88	16.21	16.55	22.77	18.25	23.74	21.26	26.87	32.36	23.54	23.17	16.02	14.36	16.33	15.8	16.51	14.51	17.31	20.08	22.12	17.91	30	27.12	26.65	12.56	9.17	13.95	17.81
ENSG00000032389	23.34	17.77	25.73	19.81	22.68	25.15	39.12	35.03	33.47	6.25	3.89	5.74	18.03	17.98	20.19	18.37	16.61	23.35	33.53	36.06	32.36	18.12	19.49	19.82	23.41	22.82	12.01	44.16	40.02	26.37	14.81	16.36	12.64	14.48	11.27	15.72	6.41	8.98	9.31	15.67	16.66	20.78	20.43	14.61	20.71	27.89	25.44	27.42	20.6
ENSG00000032444	44.84	54.61	38.55	22.98	46.11	21.08	17.35	18.85	23.47	21.35	15.93	23.56	36.37	42.3	55.2	23.14	23.14	23.08	52.65	51.15	51.43	20.77	19.91	40.8	54.85	45.75	53.03	25.19	20.84	24.38	22.31	19.64	18.96	78.41	77.55	83.06	18.23	20.99	29.78	27.75	32.17	32.89	28.01	25.16	27.07	57.56	60.98	77.8	20.34
ENSG00000032742	18.52	12.61	16.73	2.43	3.77	4.18	13.92	14.13	12.95	8.76	4.56	10.26	16.25	15.24	11.4	8.56	6.05	6.97	22.65	17.03	17.96	7.19	9.42	4.37	10.24	9.51	9.7	14.19	16.31	13.39	8.56	9.29	6.92	8.62	7.91	8.12	18.85	21.16	17.19	10.3	13.23	8.72	30.28	28.66	23.72	7.91	6.11	7.34	15.32
ENSG00000033011	14.04	11.5	16.44	16.03	17.86	21.17	42.39	39.63	32.28	14.33	11.99	18.21	24.53	22.63	29.35	32.64	29.82	30.77	13.33	11.55	12.78	14.27	14.26	17.73	10.51	11.23	8.94	14.06	13	13.4	23.46	26.4	24.41	15.35	12.39	16.94	12.89	13.85	11.82	22.1	18.48	20.43	19.05	28.69	17.39	40.11	40.22	34.25	17.03
ENSG00000033030	26.79	29.32	25.81	15.69	16.73	22.44	33.08	30.29	32.29	18.62	12.58	22.9	22.18	20.43	16.8	22.6	21.58	21.61	28.78	22.9	24.07	24.91	26.84	14.97	22.17	17.88	21.35	52.14	56.19	61.84	29.93	27.07	23.09	13.26	12.4	14.31	28.19	29.4	32.4	32.06	32.86	27.98	24.65	23.85	23.53	29.55	23.56	26.05	30.65
ENSG00000033050	17.42	20.84	23.77	18.37	25.29	17.12	18.93	20.89	19.43	21.13	19.87	28.14	41.36	40.09	49.55	33.49	29.95	30.05	12.66	8.73	9.41	25.14	29.85	41.45	24.88	28.84	28.71	22.67	23.13	20.18	20.68	21.94	22.71	26.15	24.07	29.31	19.61	23.18	26.09	18.95	14.57	15.32	28.12	29.24	23.38	14.07	18.09	17.36	17.23
ENSG00000033100	34.33	36.01	33.9	15.77	19.98	15.96	21.13	21.78	18.76	14.37	14.48	19.78	53.69	58.24	80.17	47.73	54.28	53.48	17.13	16.49	15.57	42.29	39.36	50.63	21.57	19.73	25.9	29.07	28.64	30.5	20.19	19.94	16.51	24.45	18.76	30.01	27.75	27.99	32.73	15.62	12.16	15.62	11.41	14.74	12.9	13.58	11.72	11.79	26.23
ENSG00000033122	1.2	1.15	1.64	0.21	0.29	0.32	0.74	1.03	0.08	1.49	0.26	0.93	4.57	4.62	4.18	0.21	0.14	0.22	0.95	0.39	1.11	0.55	0.32	0.11	1.02	0.92	0.68	1.67	1.91	0.7	0.91	0.28	0.46	2.84	2.33	2.39	1.17	0.81	1.14	1.33	0.65	0.51	2.41	8.17	1.86	53.04	52.76	55.41	2.13
ENSG00000033170	4.01	10.92	7.75	0.07	0.47	0.18	0.43	0.03	0.25	9.29	15.47	13.78	3.5	3.21	2.49	8.28	8.67	8.89	3.64	3.56	2.67	25.27	18.85	22.94	11.97	11.75	8.98	11.77	10.62	7.74	9.26	9.48	5.15	68.89	53.72	74	4.51	8.48	5.71	8.9	6.2	6.89	0	0	0.22	6.02	5.52	4.62	0.28
ENSG00000033178	14.75	23.28	21.17	23.23	20.75	28.05	21.05	12.63	12.55	9.83	12.32	17.24	28.81	27.9	29.75	52.29	37.88	50.4	18.73	12.86	18.06	22.69	24.69	14.84	37.34	37.43	43	26.49	27.47	23.36	39.55	49.19	32.93	40.62	31.18	36.53	18.65	22.46	17.71	15.13	20.74	11.54	29.32	25.1	30.54	30.18	28.47	31.88	20.59
ENSG00000033327	2.53	1.71	3.04	11.85	12.18	8.04	10.51	8.47	7.19	6.3	3.92	7.11	8.58	8.1	6.87	17.07	20.35	23.32	5.85	3.93	3.46	17.39	19.04	14.03	16.54	15.38	15.32	6.46	5.95	12.22	11.16	13.21	9.13	6.32	4.52	7.2	5.31	5.27	6.2	2.92	3.08	2.86	9.41	8.92	9.27	5.7	5.76	5.47	11.52
ENSG00000033627	61.09	63.56	51.15	39.27	45.57	47.54	39.04	38.79	47.07	36.23	28.31	36.85	44.19	36.36	44.11	61.8	57.25	61.48	49.56	49.66	52.69	45.41	43.15	54.93	68.24	61.32	68.03	73.25	79.51	91.99	87.93	80.45	79.96	60.98	77.91	66.41	157.72	135.51	155.32	76.28	58.54	51.36	137.18	108.56	104.59	108.64	90.88	102.16	43.64
ENSG00000033800	42.72	44.28	40.9	15.47	20.91	22.82	23.96	25.47	22.42	37.43	28.48	46.02	26.06	23.74	22.5	43.95	43.83	54.69	75.15	66.09	69.67	26.62	27.99	16.74	30.42	29.59	26.89	27.98	38.44	35.28	24.6	21.42	19.94	27.65	31.87	35.39	52.23	51.32	46.9	24.94	26.52	22.05	34.54	32.17	29.7	51	49.69	51.87	33.74
ENSG00000033867	19.32	14.73	16.55	9.92	12.92	11.66	9.29	7.22	6.33	22.75	8.48	29.46	19.16	14.31	21.26	15.69	13.13	13.48	34.29	30.87	30.06	8.34	10.15	8.13	46.25	46.27	41.64	7.43	7.09	11.1	15.58	17.38	20.32	34.51	46.37	42.22	17.99	20.07	23.86	19.35	16.58	17.61	12.32	9.25	10.33	43.73	49.38	57.24	9.34
ENSG00000034053	7.74	7.19	6.82	0.03	0	0	0	0	0	18.72	16.08	17.97	0	0	0	0.95	0.62	0.72	18.09	20.18	20.95	0.05	0.21	0.51	0	0	0	3.16	6.47	5.46	0	0	0	0	0	0.04	0	0	0	5.46	6.61	8.63	0	0.08	0.02	0.49	0.81	0.36	0.21
ENSG00000034152	55.78	44.94	51.81	25.85	39.12	28.33	19.83	17.54	16.83	15.42	10.61	18.47	20.65	16.26	29.17	70.89	67.83	65.61	28.61	31.1	27.57	25.93	22.48	31.9	48.37	49.92	39.94	18.13	18.92	19.66	50.72	57	64.48	30.45	23.49	33.04	32.76	43.21	54.01	14.75	15.53	14.46	28.35	35.24	38.52	53.98	69.61	63.51	19.86
ENSG00000034239	0	0	0	0	0	0	0	0	0	6.87	1.94	3.3	0	0	0.05	0	0	0	0	0	0.07	0	0.21	0.23	0	0	0	0.08	0.71	1.81	0	0	0	0.34	0.5	0.26	0	0	0	5.36	7.21	5.39	0.33	0.62	0	0.49	0.04	0.22	0.03
ENSG00000034510	170.94	187.76	214.67	1202.19	1521.08	966.78	140.48	127.45	103.6	13.43	13.84	16.51	1752.77	1485.26	2073.51	1211.31	1457.76	1170.43	493.79	527.75	426.47	715.06	678.61	1009.06	3595.72	3753.53	3400.33	690.99	659.44	296	1302.23	1371.74	1276.28	3986.21	3711.02	4005.83	484.91	339.91	518.07	231.34	411.88	164.73	2112.02	2283.58	2663.75	2275.27	2354.22	2282.62	423.93
ENSG00000034533	5.99	5.53	7.58	3.15	3.74	6.01	5.86	5.42	4.69	2.65	1.34	2.84	4.03	2.45	3.81	5.44	3.62	5.71	4.97	3.27	3.47	5.8	6.03	4.2	6.61	6.31	8.15	18.47	17.84	11.4	5.75	5.87	4.94	12.55	10.14	12.87	2.48	2.54	1.82	3.97	3.44	3.57	3.62	5.95	4.91	7.5	8.52	7.12	6.96
ENSG00000034677	24.48	22.08	25.52	34.51	46.85	42	10.38	8.23	9.99	55.61	33.95	64.76	59.01	45.14	51.93	73.14	71.31	72.46	50.64	51.92	40.07	18.57	17.7	14.26	72.9	75.38	73.19	21.83	24.78	21.63	50.38	49.67	39.57	71.36	139.38	90.82	36.01	51.16	42.89	26.27	24.86	26.94	107.42	90.54	99.93	186.36	218.98	221.38	14.31
ENSG00000034693	17.22	20.8	24.95	20.73	9.64	16.66	21.41	19.8	16.3	7.34	5.1	8.68	10.45	8	7.16	18.72	12.09	17.99	5.36	4.98	3.64	26.95	31.93	13.06	6.26	7.28	8.93	29.51	36.08	24.06	14.02	16.51	15.91	21.6	13.22	13.24	11.65	12.21	11.59	14.33	17.85	14.25	6.7	6.01	6.92	7.78	10.81	9.7	20.88
ENSG00000034713	39.22	49.19	37.58	45	40.42	43.66	36.24	29.85	31.22	20.84	14.74	21.83	57.91	45.09	66.79	54.57	53.41	53.2	17.48	17.57	12.46	24.36	24.58	21.33	36.57	44.82	36.35	23.38	25.5	26.85	36.65	34.54	32.13	23.22	13.28	25.05	24.5	21.7	22.72	60.8	51.52	46.24	29.16	26.11	28.99	29	32.89	22.54	25.61
ENSG00000034971	0.07	0	0.05	0.05	0.05	0	0	0	0	0	0	0	0	0	0.2	0	0	0.07	0.1	0.11	0.13	0.03	0	0.05	0.14	0	0.08	0	0.09	0	0	0.08	0.08	0.13	0.04	0	0	0.03	0.05	0.08	0	0.04	0.14	0	0.08	0.06	0	0	0
ENSG00000035115	24.11	29.6	25.93	2.83	7.61	5.18	15.28	14.01	12.49	4.18	2.55	4.43	3.57	2.87	5.56	1.93	4.23	2.64	93.14	94.97	83.37	2.07	2.88	2.58	3.78	3.83	5.87	35.7	47.51	23.34	4.91	4.86	3.29	18.77	17.52	18.05	1.59	0.94	1.23	10.18	11.46	10.71	0.8	0.32	1.01	26.32	21.62	25.33	13.21
ENSG00000035141	52.11	50.97	52.52	45.62	54.87	42.89	61.69	65.78	49.25	13.65	13.86	18.4	27.9	24.98	28.27	34.28	27.59	34.18	47.67	45.49	43.9	41.91	46.39	35.39	68.38	76.6	73.59	50.92	48.99	35.74	37.9	38.45	36.37	40.38	27.17	40.79	56.31	61.77	65.42	46.83	42.72	46.99	26.27	38.07	31.87	25.91	31.41	26.6	39.72
ENSG00000035403	10.1	12.4	15.33	12.76	15.13	17.08	8.74	5.61	7.86	13.42	10.03	15.8	29.75	27.67	40.92	35.38	29.42	34.93	20.9	25.44	22.31	14.04	14.45	17.35	19.69	20.93	18.85	32.11	31.51	39.02	18.9	22.82	18.6	224.23	163.59	228.25	10.65	11.63	15.39	9.98	10.09	9.64	27.1	23.77	34.19	20.35	26.41	26.67	25.7
ENSG00000035499	19.81	24.16	25.51	4.61	5.91	8.32	30.19	31.73	26.48	15.93	13.97	24.2	10.38	12.35	10.27	10.67	8.24	8.77	27.78	21.67	20.46	8.35	10.01	7.87	6.1	5.44	8.36	19.85	20.14	16.48	14.33	18.45	17.44	1.92	2.56	2.66	15.85	15.13	12.73	20.38	18.66	16.04	31.04	42.84	29.31	31.22	28.77	24.6	11.86
ENSG00000035664	2.06	3.05	2.08	6.65	24.49	6.3	0.03	0.17	0.28	8.77	15.55	5.93	3.86	4	3.41	5	2.57	5.09	0.72	0.42	0.83	2.54	2.93	2.94	21.84	21.2	17.56	4.78	8.04	17.17	12.07	17.13	21.7	1.28	2.92	1.55	41.75	55.46	60.39	0.79	1.92	2.61	17.63	12.84	10.08	9.66	15.56	12.68	0.47
ENSG00000035681	37.05	34.18	41.75	4.88	2.94	3.25	9.3	4.94	4.36	23.12	17.46	29.48	24.06	21.76	20.83	10.69	10.47	15.01	47.99	34.63	35.98	15.86	13.99	5.27	14.03	13.89	16.94	23.36	28.72	29.21	17.59	16.46	13.3	74.96	62.94	82.17	20.29	19.44	13.74	28.02	28.57	22.71	5.3	3.6	5.91	10.46	14.28	12.02	8.44
ENSG00000035687	23.56	26.77	26.19	32.1	19.5	26.83	10.47	11.4	9.1	13.72	11.53	23.89	24.76	20.21	21.9	15.45	11.8	17.61	40.35	40.94	40.5	15.21	14.77	8.84	26.91	27.95	30.08	18.48	18.7	18.07	14.21	12.41	11.76	49.35	38.48	48.82	17.61	20.45	22.47	26.46	25.78	19.14	9.52	16.78	18.79	39.68	42.24	39.32	27.87
ENSG00000035720	0	0	0	0	0.06	0	0	0	0	0.21	0.07	0.11	0.05	0.05	0.05	0.16	0	0.1	0	0	0	0.08	0	0	0.04	0	0.12	0.16	0.04	0	0.24	0.43	0.47	0	0	0	0.04	0.07	0.05	0.05	0	0	0.2	0.17	0.04	0	0.1	0.21	0.05
ENSG00000035862	4.66	4.67	4.99	67.24	63.57	71.69	6.33	4.73	7.48	1.4	0.29	1.17	42.75	44.91	48.81	30.62	46.21	30.87	18.83	19.56	12.91	59.48	54.93	38.02	24.67	22.78	44.4	82.67	79.39	72.25	108.78	102.87	58.75	335.65	280.54	420.1	55.61	63.62	65.46	11.78	16.86	10.03	0.04	0	0.06	292.96	287.36	289.78	0.41
ENSG00000035928	64.09	43.41	62.62	48.81	29.89	47.69	32.33	31.55	28.86	29.28	14.05	30.42	29.83	31.51	27.5	24.19	14.9	25.76	58.31	50.72	47.36	19.81	26.36	12.17	12.26	12.05	18.63	57.22	68.64	58.24	47.8	35.25	29.55	27.65	25.89	33.61	24.2	25.27	16.99	22.95	30.21	24.73	27.12	29.07	22.79	103.13	95.39	118.22	35.25
ENSG00000036054	15.76	19.38	18.13	16.01	12.54	18.91	31.68	30.34	23.19	14.4	9.63	33.16	20.63	12.3	20.27	28.28	20.81	23.45	19.57	12.72	17.33	11.04	12.33	16.94	16.88	17.04	15.5	18.01	20.08	19.82	16.65	15	11.55	46.17	38.66	45.52	12.21	12.64	12.21	42.54	30.99	34.23	15.22	18.26	21.69	30.82	30.07	30.13	22.42
ENSG00000036257	42.39	46.24	49.85	25.19	26.07	30.99	26.39	25.87	20.85	16.72	17.86	27.92	42.15	40.53	36.94	31.02	27.72	31.34	39.8	40.62	44.67	21.01	22.97	18.23	38.01	35.52	39.76	46.84	51.16	50.5	36.13	40.78	35.43	41.82	34.17	47.77	41.24	47.51	34.67	46.79	44.3	31.43	24.53	36.87	32.15	58.56	64.17	62.51	32.59
ENSG00000036448	0.09	0	0	0	0	0	0	0	0	0.23	0	0.32	0	0	0	0.14	0	0.32	0.56	0.24	0.67	0	0	0	0	0	0.07	0.81	3.07	0	0	0	0	0	0.25	0.15	0.34	0.56	0.05	0	0	0	0	0.31	0	3.24	3.41	2.47	0
ENSG00000036473	5.67	4.39	6.35	35.02	10.44	26.83	17.04	11.79	12.17	0.79	0.6	0.88	0.26	0.29	0.05	0	0.05	0	15.49	11.88	16.12	0	0	0	28.5	25.35	5.37	11.19	9.09	29.41	0.11	0	0.04	0	0	0	58.47	55.08	45.64	1.16	1.08	2.67	0	0	0	0	0	0.07	0.6
ENSG00000036530	0.61	0.47	0.94	0.49	0.22	0.1	0.02	0.02	0.17	0	0	0.03	0.18	0.03	0.08	0.01	0.01	0.07	6.78	3.84	5.29	0.02	0.1	0.11	0.27	0.2	0.13	3.66	3.02	1.42	0.2	0.01	0.03	2.21	3.84	3.32	2.02	2.49	1.68	0.8	1.76	0.47	0.37	0.07	0.17	1.08	0.11	0.31	0.11
ENSG00000036549	50.87	53.54	48.08	27.28	20.93	27.18	38.04	37.94	27.25	21.24	26.01	29.55	32.2	30.41	29.52	25.45	16.21	20.33	24.35	23.18	21.57	22.28	26.04	16.72	37.47	30.31	39.55	94.4	94.85	71.18	29.29	33.28	24.79	56.24	52.8	53.87	43.78	40.96	37.94	33.07	27.08	27.35	27.23	29.15	26.51	46.36	40.94	41.58	62.8
ENSG00000036565	0	0	0	0	0	0	0.07	0	0	0.35	2.07	0.72	0	0	0	0	0	0	0	0	0	0	0	0	0	0	0	0.1	0.03	0	0	0	0	0	0	0	0	0	0	0.54	0.46	0.14	0	0	0	0	0	0	0
ENSG00000036672	4.28	2.15	2.67	2.29	0.82	1.02	5.08	4.25	4.33	1.38	2.45	3.3	2.18	1.94	1.74	14.29	9.77	14.8	0.98	0.92	1.06	3.67	1.73	2.92	7.84	7.12	4.16	3.7	5.86	11.56	13.61	20.2	13.27	9.7	11.63	10.38	7.47	9.72	11.88	2.86	3.29	2.43	1.74	4.38	2.25	6.47	5.17	6.91	3.26
ENSG00000036828	0.06	0.02	0.01	0	0.01	0	0.05	0.02	0.01	1.14	1.24	1.04	0	0	0.01	0.04	0.08	0.11	1.19	1.12	0.85	0.23	0.06	0.02	1.74	3.91	12.8	0.29	0.86	0.28	0.13	0.31	0.28	0.01	0.01	0.02	4.67	1.56	3.1	0.01	0	0	0.27	0.06	0.02	0.51	0.18	0.06	0.01
ENSG00000037042	31.13	32.51	30.85	15.27	28.92	14.43	21.92	24.04	28.13	19.55	11.84	19.37	24.67	20.98	22.97	11.48	12.14	13.2	21.13	18.97	17.67	21.93	26.72	16.71	17.41	15.67	18.79	38.85	35.32	43.67	43.46	41.01	36.91	20.2	24.9	19.3	35.58	37.52	36.39	15.8	20.69	16.61	46.87	39.76	39.26	48.08	45.57	52.15	22.29
ENSG00000037241	23.08	26.77	28.07	20.24	17.68	21.8	25.86	24.08	26.6	9.21	9.52	14.46	14.34	12.08	13.44	27.13	20.25	26.03	8	6.81	6.67	15.49	16.09	6.04	11.86	11.89	11.66	39.65	40.81	39.11	35.17	40.53	38.13	14.07	12.29	15.74	17.18	15.16	14.07	39	29.03	29.27	19.88	19.38	16.52	41.8	52.56	35.71	4.5
ENSG00000037280	0	0	0	0	0	0	0	0	0	0	0.02	0.01	0	0	0	0.02	0	0.11	0	0	0	0	0	0.14	0	0	0	0	0.06	0	0	0	0	0.03	0	0	0.32	0.13	0.17	0.99	0.84	0.61	0	0	0	0	0	0.02	0
ENSG00000037474	46.42	43.97	40.66	24.6	30.67	26.26	23.95	28.9	27.15	11.09	10.68	14.7	63.15	63.87	67.06	27.64	23.7	28.17	39.52	42.83	42.48	26.2	31.42	24.1	44.15	44.99	43.15	49.01	45.38	43.75	43.68	40.91	45.44	39.49	38.62	42.13	24.62	32.48	33.9	44.9	44.59	46.74	36.09	39.02	33.62	45.05	60.58	46.51	55.93
ENSG00000037637	14.24	17.91	17.99	11.02	11.82	14.48	7.62	8.36	6.02	9.64	6.51	9.94	12.14	10.78	16.2	12.5	9.7	14.26	0.05	0.15	0.19	12.81	13.28	11.36	9.83	8.7	18.78	33.76	29.78	19.32	9.65	6.94	6.12	11.84	14.1	16.14	11.77	11.74	9.27	12.46	11.01	9.45	12.84	11.74	12.34	25.31	21.43	22.95	14.77
ENSG00000037749	15.63	12.83	14.82	12.93	7.16	13.7	18.91	14.69	15.12	7.51	6.14	10.39	11.3	15.95	12.21	15.86	13.76	17.77	11.18	12.74	10.69	12.82	15.5	6.43	7.47	7.3	9.55	19.07	25.8	14.54	18.33	22.42	16.64	12.1	13.26	12.57	28	10.21	22.26	30.27	16.49	19.21	14.19	15.2	14.8	61.88	56.65	52.38	16.71
ENSG00000037757	15.19	19.01	18.37	28.09	40.75	31.57	12.88	12.13	10.14	46.44	69.51	42.98	23.3	20.76	27.78	11.28	11.27	12.06	31.39	32.8	36.94	12.25	11.31	17.85	27.57	25.29	23.15	23.82	24.31	15.89	10.36	9.46	8.54	31.37	30.14	25.3	16.41	24.33	26.99	13	12.12	17	14.43	11.64	10.24	23.96	21.81	30.16	11.63
ENSG00000037897	25.69	23.07	30.27	17.9	11.19	21.27	34.11	27.08	28.14	41.57	24.45	42.18	31.91	32.32	33.01	25.11	20.55	26.82	28.86	22.31	22.44	15.64	12.81	11.8	19.02	18.63	23.06	22.22	17.22	9.13	21.89	26.24	24.45	19.87	18.2	21.22	30.27	37.24	31.39	21.15	25.81	19.19	20.6	24.48	24.42	23.23	27.13	28.45	37.67
ENSG00000037965	0	0	0	0	0	0	3.29	3.96	3.16	0	0.16	0.09	1.06	1.3	1.12	0.44	0.34	0.69	0	0	0	0.23	0.14	0.53	0.82	0.58	0.41	2.79	2.85	0.31	0	0	0	0.07	0.03	0.16	0.15	0.16	0.13	0.53	1.17	0.34	0	0	0	0	0	0	0
ENSG00000038002	14.71	12.3	14.8	19.54	14.81	13.81	14	11.25	10.08	4.03	4.06	4.28	27.51	28.75	30.3	21.17	22.43	25.94	9.17	7.27	6.52	21.03	21.54	27.44	14.11	16.09	16.63	11.48	17.03	32.71	10.64	13.28	14.57	6.49	3.57	7.86	15.41	16.08	12.87	11.38	11.1	9.64	11.98	14.13	12.79	16.93	19.58	16.45	21.88
ENSG00000038210	14.8	12.88	15.14	13.55	8.92	14.58	6.92	7.01	4.89	1.24	1.03	1.85	3.95	2.8	3.81	9.24	7.62	8.68	14.56	14.06	15.2	6.72	6.47	6.29	5.42	6.06	5.11	15.09	16.27	32.5	13.57	19.03	15.8	9.82	7.37	11.01	8.13	12.84	10.29	7.29	6.5	5.38	5.18	6.31	6.7	18.21	20.94	16.24	5
ENSG00000038219	33.28	27.35	33.05	15.66	16.91	17.72	9.95	9.04	9.05	11.16	5.6	10.19	21.59	21.6	20.16	8.47	6.98	9.44	31.44	27.2	33.34	7.76	9.53	4.73	9.85	9.52	13.53	19.94	23.7	23.83	28.43	26.85	21.49	20.64	19.36	24.59	8.99	10.47	11.57	17.67	23.91	14.61	22.03	18.21	19.49	14.89	16.96	17.28	18.57
ENSG00000038274	25.36	29.39	28.59	9.8	7.72	7.69	18.25	18.77	13.99	7.59	4.85	11.22	11.49	9.58	9.43	29.03	24	26.31	8.95	9.59	10.73	27.2	30.66	22.78	10.35	12.1	11.44	25.13	32.68	38.4	29.86	32.18	24.22	10.12	6.37	9.25	9.37	11.33	9.86	20.44	15.24	17.27	14.97	16.02	16.48	46.59	46.98	39.53	11.84
ENSG00000038295	0	0	0	0	0	0	0	0	0	0	0	0	0.16	0.69	0.62	0.45	0.54	0.47	0	0	0	0.14	0	0	5.46	4.52	7.04	0.02	0.05	0.34	2.16	0.92	1.18	1.04	2.94	2.17	0.01	0.33	0.02	12.03	18.87	8.31	0.01	0.11	0.01	3.11	3.05	2.39	0
ENSG00000038358	50.24	45.33	45.37	27.84	36.7	29.56	33.45	42.09	42.89	37.37	28.87	36.35	36.64	49.94	49.74	44.32	42.59	45.36	26.79	27.19	26.45	31.07	31.41	31.79	32.75	32.68	34.86	39.5	33.5	40.61	28.5	24.54	23.44	16.83	16.65	21.29	25	32.33	34.65	38.79	45.26	47.55	30.42	35.94	25.26	28.2	23.6	26.44	31.37
ENSG00000038382	89.53	93.03	82.96	49.99	65.18	56.71	41.1	47.12	42.11	25.07	15.83	25.31	196.65	119.83	188.15	60.25	56.92	52.72	78.17	69.97	74.3	51.76	63.18	50.55	110.84	107.99	104.74	75.28	55.66	76.2	66.4	56.39	55.44	124.84	141.26	115.38	121.28	107.91	119.23	39.5	39.41	43.55	162.74	133.66	130.41	82.17	107.26	93.74	60.69
ENSG00000038427	24.64	101.29	73.07	0.02	0.08	0.2	13.05	20.36	22.59	15.16	20.12	13.97	0.53	1.92	1.03	110.57	150.49	126.26	21.78	22.03	8.27	10.6	12.26	8.71	0.02	0.34	1.1	0.61	0.33	0.26	4.19	4.81	3.01	263.01	246.96	312.09	0	0	0	82.41	84.5	95.43	196.73	98.12	118.51	215.06	79.86	184.02	0.55
ENSG00000038532	13.04	15	10.74	17.66	22.08	19.19	9.76	9.87	9.82	9.07	8.65	9.07	16.26	14.38	17.24	18.36	18.76	21.59	9.57	6.51	8.28	11.9	7.42	11.1	6.36	4.16	8.02	12.37	13.12	11.12	19.48	13.71	12.19	14.29	14.58	19.32	9.75	10.92	11.25	7.16	5.58	7.37	15.29	18.38	15.24	39.54	36.76	36.4	12.82
ENSG00000038945	0	0	0	0	0	0.28	20.86	21.4	15.2	4.13	3.81	3.86	12.53	7.05	6.56	0.35	0.37	0.49	0	0	0	0.63	0.43	0.22	0.45	0	0.24	0.48	0.41	1.95	0	0.35	0.12	2.22	1.35	2.52	0	0	0	0.72	0.79	0.13	3.61	4.1	5.28	0	0	0	0.14
ENSG00000039068	103.41	120.77	96.76	77.4	63.08	69.16	67.69	56.02	88.76	13.74	12.36	16.55	32.07	44.74	34.42	178.31	165.59	208.78	66.68	75.89	55.41	176.21	158.82	101.67	298.29	236.62	221.51	72.18	70.84	66.17	17.67	19.88	13.77	0.14	0.07	0.28	38.27	52.7	34.79	287.38	363.33	266.38	124.19	203.65	125.27	156.86	162.47	174.13	29.61
ENSG00000039123	52.86	52.48	46.8	16.26	8.49	13.2	27.89	26.46	30.56	32.69	22.84	36.31	32.22	26.78	29.54	42.02	33.14	39.7	20.73	25.15	26.35	36.78	33.85	22.56	96.63	80.66	106.66	44.81	48.91	39.08	52.91	55.04	58.15	25.59	21.81	32.62	43.78	58.6	56.97	47.16	55.58	39.33	38.85	48.42	39.57	61.91	55.12	64.2	28.69
ENSG00000039139	0.41	0.5	0.29	0.36	0.3	0.4	0	0	0	0.1	0	0	2.37	1.34	1.54	0.5	1.03	0.65	0.04	0.04	0.03	0.03	0	0.03	0.97	1.11	0.81	0.04	0.01	0.04	0.34	0.3	0.22	0.23	0.17	0.38	0.41	0.41	0.37	0.42	0.62	0.21	3.5	2.41	3.29	1.51	1.45	1.97	0
ENSG00000039319	26.22	31.23	31.05	9.86	6.51	15.57	25.26	19.74	18.12	19.7	13.41	25.65	15.08	17.22	16.57	20.68	20.57	22.19	21.3	14.28	17.41	22.09	22.08	14.48	11.69	10.93	13.98	36.62	40.5	41.57	30.83	32.82	32	11.83	18.69	14.5	35.28	34.73	32.41	43.12	34.23	37.97	18.02	15.72	15.8	50.44	37.16	39.29	28.37
ENSG00000039523	30.67	22.15	23.71	30.48	48.78	32.02	7	6.49	7.71	24.77	19.85	20.87	61.13	59.97	76.63	13	18.08	16.15	9.93	8.73	7.63	17.86	17.73	31.37	31.94	28.47	33.57	11.74	11.36	23.6	17.12	16.02	13.61	28.91	16.13	31.04	15.91	18.22	27.68	24.71	22.92	28.81	15.28	15.33	12.39	36.92	39.27	41.3	21.18
ENSG00000039537	12.89	15.1	19.27	26.73	19.04	16.91	7.51	8.1	11.77	0.46	0.17	0.23	50.04	26.47	45.6	0.3	0.04	1.07	32.81	27.9	33.08	0.39	1.31	1.07	49.07	42.53	39.7	8.65	4.88	1.33	26.61	31.34	16.38	0	0	0	10.54	11.19	9.95	3.65	2.39	4.07	5.91	3.31	3.32	1.43	2.51	1.37	0.97
ENSG00000039560	36.86	45.02	28.09	26.37	46.43	27.6	13.13	16.64	15.9	34.65	17.54	35.8	46.37	53.36	58.04	26.19	30.4	26.88	24.06	25.36	25.2	42.73	48.95	54.57	39.47	42.29	43.12	56.05	57.08	62.46	24.94	17.68	15.74	57.6	40.36	53.38	54.31	81.22	69.23	12.86	15.46	15.39	35.35	29.32	30.32	53.48	69.91	64.23	24.33
ENSG00000039600	0	0	0.09	0	0	0	0	0	0	0	0.05	0.05	0	0	0	0.04	0	0	0	0	0	0	0	0	0.07	0.06	0	0	0.02	0	2.99	3.12	2.83	0	0	0.02	0	0	0	0.02	0.08	0.08	0.08	0.04	0	0	0	0	0.18
ENSG00000039650	116.09	106.58	108.95	22.7	70.09	27.47	26.28	29.81	25.53	84.42	63.65	90.75	67.78	59.09	67.46	56.81	50.85	49.6	87.2	103.85	130.63	122.18	134.23	243.13	51.51	52.96	64.12	74.13	60.24	74.99	83.82	70.27	77.17	51.32	61.53	53.11	56.21	67.82	113.67	27.62	25.31	29.28	103.68	102.23	86.35	49.35	51.23	85.31	57.13
ENSG00000039987	0.29	0.09	0.12	0.04	0.04	0	0	0	0	0.51	0	0.13	0.17	0.04	0.08	0.04	0.09	0.09	0.24	0.09	0.04	0	0	0	0.19	0.33	0.35	0.14	0.16	0	0	0	0	0.21	0.18	0.19	0.09	0.18	0	0.09	0.04	0.13	0.11	0.04	0.03	0.37	0.12	0.42	0
ENSG00000040199	5.91	6.31	6.96	11.78	11.13	12.62	3.76	3.1	2.56	3.08	2.97	4.34	11.02	9.86	10.48	14.36	10.62	15.1	3.34	2.35	2.91	5.12	3.46	2.95	15.31	13.74	13.8	3.73	3.8	6.31	5.88	6.77	4.67	4.12	2.16	3.34	19.39	20.38	19.65	8.52	7.62	5.21	5.33	8.24	7.4	5.63	5.62	6.61	3.41
ENSG00000040275	24.52	17.99	25.75	4.94	5.41	7.16	16.83	16.06	11.43	20.15	15.88	30.63	11.29	11.09	9.02	8.43	8.59	8.64	12.25	8.74	8.34	11.17	14.54	9.91	7.54	10.31	13.97	38.47	45.11	22.36	21.9	28.37	22.36	20.49	19.76	22.93	10.68	9.21	9.38	19.45	18.93	15.05	12.59	11.03	10.87	16.2	20.14	22	13.36
ENSG00000040341	55.83	58.82	57.77	39.74	31.89	47.55	28.2	27.48	23.83	24.84	26.5	37.58	49.42	65.61	49.34	50.62	62.2	57.9	67.34	57.33	55.9	41.1	46.66	16.03	57.33	45.78	50.02	45.2	42.32	45.8	66.85	59.34	50.68	18.66	17.98	21.68	33.96	34.27	30.82	53.62	50.6	49.6	49.87	40.36	35.65	29.37	23.06	31.88	30.78
ENSG00000040487	13.25	10.26	13.71	20.21	25.07	20.19	7.47	7.95	6.45	8.22	9.03	11.3	16.4	18.53	20.53	9.55	9.11	10.54	9.45	9.47	8.65	23.93	21.51	29.33	8.81	6.95	14.75	75.84	56.23	45.04	10.46	8.86	8.85	9.32	11.48	12.93	11.11	12.84	15.43	12.68	9.1	11.18	8.32	11.3	8.35	19.6	20.01	23.17	12.9
ENSG00000040531	7.21	5.89	5.61	12.53	12.69	20.78	9.17	8.54	7.17	4.24	3.7	7.21	8.38	7.1	11.44	11.16	14.02	9.69	17.18	19.16	14.78	11.24	14.32	17.2	8.67	8.72	7.85	13.3	11.45	11.04	7.42	6.46	5.35	22.34	17.69	17.49	15.15	13.72	19.21	18	12.18	13.4	11.7	13.89	8.79	8.62	9.61	7.07	11.05
ENSG00000040608	0.04	0.25	0.17	2.35	2.91	2	0.32	0.07	0.03	2.74	3.7	3.92	0.35	0.38	0.3	17.99	12.35	17.07	1.06	0.42	1.29	4.55	5.51	4.28	5.32	7.18	6.44	4.8	2.92	3.87	1.16	1.27	0.57	1.38	0.75	0.98	6.65	7.31	8.11	2.02	2.45	1.92	2.46	2.76	2	6.18	8.63	7.17	0.27
ENSG00000040633	12.62	14.58	14.72	16.35	19.85	12.03	18.8	22.19	13.11	22.57	17.06	25.41	27.08	30.2	29.35	20.5	17.27	17.84	29.9	27.41	31.1	19.49	25.64	27.92	22.6	18.94	18.54	19.43	18.24	20.31	23.84	23.09	24.37	45.85	45.29	57.05	20.58	29	35.66	19.49	17.61	22.36	22.42	32.24	24.65	20	16.99	18.74	20.57
ENSG00000040731	1.93	1.19	2.31	0	0	0	0	0	0	0.32	0.05	0.17	0.31	0.16	0.8	0.15	0.16	0.33	0	0.05	0	0	0.08	0	0	0	0	0.31	0.77	0.18	1.18	1.47	1.21	0	0	0	0	0	0	0.31	0.42	0.16	0.31	0.28	0.14	0	0.05	0	0.3
ENSG00000040933	14.49	17.06	13.45	10.11	13.12	9.97	8.44	10.28	8.44	9.02	7.95	11.57	25.29	24.79	24.78	7.93	5.6	7.34	16.33	16	14.7	9.61	8.21	9.35	18.12	16.84	20.15	20.19	18.61	18.31	14.5	12.14	11.18	24.94	45.55	29.06	39.79	46.49	53.54	13.32	12.23	13.21	8.17	9.84	7.91	92.86	103.22	118.64	8.83
ENSG00000041353	1.41	1.02	1.43	0	0	0	0	0	0.02	0.01	0.25	0.08	33.2	28.63	37.2	2.24	5.33	3.33	0.02	0.06	0.02	6.71	4.72	3.93	5.06	7.08	7.74	2.06	2.81	9.97	2.76	6.16	2.89	6.05	1.67	5.59	1.98	1.23	3.21	0.6	0.83	0.2	2.19	2.46	2.65	2.08	1.35	1.23	0
ENSG00000041357	111	138.87	140.1	93.61	105.01	108.16	90.08	68.91	58.21	41.16	46.69	68.18	55.63	55.75	53.53	146.16	130.11	142.79	35.38	38.04	44.65	79.36	78.91	28.1	58.71	56.42	62.95	89.61	144.05	121.17	154.77	179.45	185.64	224.22	174.02	238.2	187.46	178.96	148.93	84.92	74.4	57.54	57.89	81.22	68.05	132.69	142.29	127.1	65.25
ENSG00000041515	0.48	0.45	0.48	0.05	0.05	0.04	0.06	0	0.02	0.46	0.05	0.4	3.61	3.5	4.01	0.54	0.22	0.49	0.13	0.09	0.11	1.14	1.1	0.49	0.47	0.31	0.24	5	4.6	4.75	3.09	2.72	2.23	0.08	0.04	0.07	1.39	0.69	0.9	0.9	0.9	0.97	0.1	0.19	0.8	0.26	0.06	0.16	1.48
ENSG00000041802	47.78	42.36	44.52	16.36	27.39	24.63	24.48	25.08	25.2	18.21	14.98	21.19	48	41.01	52.12	46.12	37.14	44.04	42.14	36.53	38.17	24.67	25.18	20.05	54.04	50.37	57.71	60.57	66.03	37.73	44.04	42.7	43.18	21.6	26.17	27.43	16.14	18.69	16.29	27.97	23.32	22.3	36.39	41.24	37.82	51.58	56.6	52.15	26.28
ENSG00000041880	17	12.29	14.31	9.25	11.87	5.86	4.08	2.6	3.8	2.32	3.73	2.21	41.49	25.38	49.77	6.33	8.75	6.8	12.58	13.16	12.86	10.91	9.99	8.7	22.88	22.43	17.75	7.59	12.64	15.08	12.17	9.66	7.49	33.76	34.3	33.24	22.48	24.82	29.4	3.01	4.63	4.18	13.64	17.91	12.99	38.14	50.59	47.24	8.43
ENSG00000041982	0.06	0.55	0.45	0.12	0.5	0.56	1.19	1.5	0.43	0.08	0.01	0.03	156.2	96.33	200.12	0.01	0	0.06	0.66	0.83	0.27	0.24	0.2	0.07	1.34	1.9	2.14	0.36	0.83	0.14	0.52	0.55	0.53	639.88	356.56	682.12	0.23	0.39	0.58	0.25	0.11	0.01	15.58	10.03	14.5	118.05	100.47	130.68	0.16
ENSG00000041988	7.45	11.29	10.58	5.71	8.17	4.98	6.38	6.46	5.56	7.06	7.15	10.15	13.56	9.23	14.41	7.78	8.07	7.65	9.21	9.86	7.39	8.73	11.81	11.75	9.94	6.56	15.02	17.16	13.8	16.68	18.92	13.32	14.94	16.87	20.08	18.5	8.71	11	11.69	8.58	11.49	11.88	7.93	6.94	7.96	16.81	19.39	24.01	13.75
ENSG00000042062	6.02	4.99	4.83	0.98	1	1.44	2.5	3.04	3.21	2.13	0.87	2.12	9.89	3.82	7.88	0.98	0.44	1.52	5.1	5.46	3.61	1.48	1.26	0.9	17.43	11.68	20.75	1.39	1.39	1.43	0.72	1.07	1.38	20.58	29.82	30.5	1.91	2.59	1.57	1.62	1.87	1.94	1.59	0.72	0.5	28.29	30.09	24.77	1.57
ENSG00000042088	30.63	32.51	24.73	11.07	23.74	11.49	19.62	29.96	18.15	13.42	12.46	20.25	15.96	12.01	14.15	11.14	6.81	9.66	32.26	27.13	25.97	14.69	12.03	13.86	21.92	18.21	21.05	21.34	27.6	18.75	21.63	23.79	17.89	27.75	21.31	28.97	10.54	16.62	11.83	12.89	16.32	11.92	18.3	15.54	17.21	9.11	10.68	12.73	13.43
ENSG00000042286	8.71	9.88	8.03	37.97	58.03	30.71	5.44	4.52	3.07	6.12	4.87	8.2	9.99	11.27	10.4	27.98	23.31	25.85	27.55	31.22	29.14	17.28	18.54	16.96	21.14	20.49	18.27	16.87	15.23	20.35	13.62	14.08	15.95	3.5	2.36	3.8	17.53	19.59	27.01	5.85	5.23	7.61	10.04	15.35	9.78	8.25	7.52	9.41	8.68
ENSG00000042304	0	0	0	0.04	0.09	0	0	0	0.03	0	0	0.09	0.07	0.04	0.16	0.08	0.09	0.03	0.04	0.13	0	0.17	0.18	0.18	0.42	0.1	0.26	0.09	0.11	0.2	0.06	0	0	0	0.03	0	6.67	4.5	5.65	0.1	0.09	0.06	0.2	0.22	0.1	0.1	0.08	0.11	0
ENSG00000042317	8.08	5.27	4.92	9.49	6.12	11.87	3.99	4.46	3.22	4.59	2.76	4.78	5.22	4.44	5.03	2.36	1.62	1.43	15.51	12.34	9.29	6.29	4.94	4.71	8.12	6.08	8.74	8.83	6.5	6.03	7.38	8.17	5.8	9.45	7.64	10.61	12.13	9.08	6.55	8.47	9.4	5.83	5.52	5.5	6.29	6.81	4.91	5.79	6.87
ENSG00000042429	19.73	26.66	20.44	9.19	13.72	16.05	19.82	22.93	15.75	15.26	15.59	19.99	20.15	17.3	20.46	24.26	20.04	25.67	31.24	25.37	29.84	19.35	19.04	33.89	24.66	21.97	24.31	18.26	19.27	27.47	17.57	14.65	14.44	19.16	21.97	23.06	12.32	12.83	13.04	26.59	21.47	14.73	14.38	17.4	16.71	19.16	19.21	16.97	10.57
ENSG00000042445	17.66	19.46	15.52	35.16	34.66	24.29	53.97	52.26	49.23	8.46	3.77	11.88	31.84	20.53	30.79	37.93	37	42.64	36.3	33.76	30.78	41.07	41.45	32.35	45.02	52.88	38.2	28.25	31.24	28.43	27.16	35.44	23.95	39.93	29.42	40.74	39.51	44.51	52.49	28.9	22.15	41.09	43.06	57.59	53.39	28.54	29.5	30.42	29.22
ENSG00000042493	5.08	4.86	5.12	6.71	9.58	3.44	24.21	28.24	25.64	5.69	1.97	4.94	34.99	33.57	45.03	59.83	74.95	54.54	48.32	47.68	47.64	38.36	35.27	40.35	32.07	33.09	17.21	45.89	43.79	49.01	29.62	35.52	33.13	167.4	260.71	132.98	0	0.11	0.89	22.58	22.07	32.62	43.35	52.54	57.32	19.94	20.82	22.45	20.72
ENSG00000042753	150	131.88	136.96	82.12	77.9	95.26	69.11	65.94	60.55	59.89	45.05	58.85	90.56	87.95	164.53	114.39	117.55	116.93	73.4	77.25	75	156.3	141.37	333.19	83.45	102.12	99.29	90.71	91.54	112	103.57	116.46	113.4	147.98	177.19	184.34	119.3	81.78	132.37	63.5	43.77	46.19	50.85	56.16	56.31	40.49	41.42	47.34	89.37
ENSG00000042781	1.01	0.57	0.75	0.38	0.21	0.34	0.77	0.86	1.06	0.24	0.19	0.34	0.44	0.27	0.29	0.09	0.12	0.12	1.03	0.85	0.92	0.55	0.55	0.8	0.61	0.56	0.49	1.21	1.77	3.15	0.88	0.69	0.96	0.1	0.14	0.12	1.05	0.83	0.53	0.88	0.9	0.76	0.23	0.31	0.28	38.33	30.79	28.53	0.55
ENSG00000042813	0	0	0	0	0	0	0	0	0	0	0	0	0	0	0	0	0	0	0.08	0.66	0.38	0	0	0	0	0	0	0	0	0	0	0.15	0	0	0	0.06	0	0	0.63	0	0	0	0	0	0	0	0	0	0.46
ENSG00000042832	0.39	0.31	0.14	0.4	0.01	0	0	0.19	0.34	0.21	0.3	0.5	0.03	0.18	0.03	0.88	0.4	0.47	0.6	0.28	0.15	0.01	0.02	0.03	0.07	0	0.35	0.22	0.01	0.39	0.37	0.6	0.23	2.66	3.03	3.35	3.33	6.51	3.49	0.55	0.68	0.45	1.61	0.36	0.56	0.95	0.14	0	0
ENSG00000042980	0	0	0	0	0	0	0	0	0	0.26	0.66	0.4	14.99	16.44	9.81	1.47	3.21	2.25	0	0	0	7.86	12.89	11.2	7.6	5.61	6.88	0.98	1.44	1.41	6.86	7.42	4.82	0	0	0	1.03	0.29	0.19	0.08	0	0.11	47.25	55.59	71.03	0.67	0.46	1.29	0.22
ENSG00000043039	0	0	0	0	0.04	0	0	0	0	0.27	0.17	0.33	0.08	0	0.04	0.84	0.62	0.44	0.04	0.09	0.04	0.03	0.15	0	3.7	2.2	0.75	0.3	0.17	0.53	0	0	0	0	0	0.06	0.12	0.12	0.13	0	0.04	0	0.12	0	0	0	0.16	0	0
ENSG00000043093	29.13	32.54	25.52	17.65	33.49	25.88	18.77	18.82	18.78	10.36	7.32	16.34	22.9	19.02	29.18	36.98	33.44	37.58	35	31.99	29.3	18.34	23.63	12.37	37.84	28.86	35.42	39.16	37.95	25.69	22.2	23.61	19.01	30.14	33.8	34.26	7.1	13.75	7.84	15.75	15.46	15.84	16.03	17.24	14.38	45.96	58.13	48.19	23.38
ENSG00000043143	13.95	12.6	11.33	11.94	12.56	8.86	6.85	12.12	6.89	14.43	12.21	15.66	23.37	19.49	27.93	78.33	100.23	71.05	9.51	4.19	5.36	30.28	32.88	58.46	24.3	17.13	22.28	19.9	19.54	28.88	41.17	49	50.02	12.85	11.71	13.18	38.76	37.19	55.02	36.72	30.22	32.55	40.06	29.2	26.16	20.68	22.72	28.12	9.12
ENSG00000043355	13.51	17.15	12.84	3.65	2.39	1.81	13.22	17.42	16.73	0.46	1.8	0.63	0.18	0.85	0.51	5.77	6.34	4.46	0.08	0.3	0.11	2.61	4.39	4.48	14.79	14.56	13.76	0.08	0.04	11.6	0	0.04	0	13.55	13.89	17.24	13.34	15.67	22.26	0.22	0.32	0.51	17.11	18.01	16.6	13.77	12.41	18.38	5.05
ENSG00000043462	0	0	0	0	0	0.01	2.65	1.19	1.42	0.23	0.25	0.47	1.86	0.92	2.35	0.21	0.18	0.02	0	0	0	0.19	0.2	0.23	0	0	0	0.08	0.04	0.05	8.21	7.15	7.73	0.06	0.1	0.12	0	0	0	0.72	0.15	0.2	0.01	0	0.04	0	0	0	0.69
ENSG00000043514	13.45	14.1	20.06	8.77	11.54	11.41	10.52	10.64	7.4	15.51	7.46	18.15	14.56	11.48	15.75	14	10.37	12.88	12.58	9.76	8.81	8.19	11.17	5.26	15.03	15.51	18.88	16	25.19	13.24	20	14.94	13.29	17.4	19.68	23.49	7.87	9.94	6.89	13.01	13.54	8.92	15.5	14.45	14.3	26.19	25.59	25.22	13.91
ENSG00000043591	0	0	0.03	2.97	0.92	1.93	0	0.02	0	0.04	0	0.06	0.02	0.08	0	0	0.11	0	0	0	0.02	0.06	0.07	0.08	2.79	2.38	1.39	0.27	0.18	0.6	0.04	0.22	0.14	0	0	0	0.5	0.5	0.89	0.04	0.19	0.09	0	0	0	0.38	0.15	0.32	0.08
ENSG00000044012	0.48	2.07	0.3	0	0	0	0	0	0.25	27.83	253.91	46.89	0	0.15	0.15	0.71	0.17	0.11	0	0.17	0	0.13	0.14	0.66	9.03	9.69	4.12	2.73	2.19	4.86	5.46	18.05	5.51	0	0	0	17.97	11	12.58	1.09	0.33	1.06	0	0.14	0	0.57	5.83	4.02	0
ENSG00000044090	25.78	28.69	26.53	5.4	10.85	3.83	11.02	14.89	14.56	11.88	7.61	13.96	15.72	14.37	19.31	8.94	9.47	10.87	32.4	32.14	33.28	13.25	16.22	18.58	10.45	11.2	8.19	13.49	14.16	15.38	17.95	13.96	10.17	9.49	8.02	11.03	15.3	20.33	27.65	11.65	12.56	16.18	16.16	12.56	10.97	9.45	14.88	13.83	17.16
ENSG00000044115	108.56	102.07	114.86	60.74	76.76	51.54	91.36	90.99	108.71	49.94	29.93	67.7	140.65	142.34	165.28	274.94	237.49	269.86	89.98	92.36	94.32	126.59	128.64	99.8	116.56	109.11	112.5	184.56	181.13	165.16	172.06	179.66	149.6	94.6	76.19	108.58	124.21	175.2	148.6	118.33	98.71	119.43	213.04	208.31	179.83	239.83	284.27	281.35	87.69
ENSG00000044446	139.31	158.53	120.15	89.13	110.82	107.61	33.53	36.19	45.06	56.69	36.41	62.72	128.48	105.46	148.32	176.52	148.78	159.55	155.16	152.16	129.92	62.85	58.15	46.56	125.83	119.15	129.65	103.96	95.41	88.11	74.73	64.35	49.05	12.3	23.59	16.64	43.74	52.99	53.69	24.71	35.57	30.84	64.66	50.72	59.84	67.12	73.39	69.15	49.18
ENSG00000044459	3.65	4.03	4.96	8.71	6.15	10.7	19.3	18.62	16.23	4.16	3.79	5.52	8.05	8.49	6.6	2.52	3.03	3.66	10.34	9.27	11.91	14.61	18.35	11.22	4.96	4.72	5.35	12.39	11.78	15.24	16.77	14.47	12.52	7.87	6.76	7.74	4.92	4.38	5.13	5.57	5.75	5.88	13.16	15.96	12.36	11.02	8.8	11.01	13.77
ENSG00000044524	0	0	0	0	0	0	0	0.03	0.02	0	0	0	0.16	0.21	0.03	12.16	7.81	11.93	0	0	0	0.2	0.37	0.28	0.02	0.03	0.08	0	0.04	0.89	0	0	0	66.36	43.48	71.9	0	0	0	0.31	0.59	0.12	0.08	0.01	0.07	0	0	0	0.02
ENSG00000044574	127.32	170.75	135.48	307.81	311.51	230.65	206.06	220.81	216.61	77.92	54.94	105.33	203.13	231.9	252.3	370.01	293.64	329.98	265.45	285.04	285.98	172.33	175.82	165.28	170.18	151.31	169.35	157.32	167.79	198.6	167.06	169.19	159.8	199.92	180.67	268.83	128.22	148.39	154.19	182.03	119.65	199.34	93.59	126.21	117.42	120.78	134.95	141.78	235.74
ENSG00000046604	21.67	28.1	26.66	34.24	42.1	44.27	12.08	13.7	10.75	14.29	10.81	19.3	44.45	42.45	44.36	69.39	64.37	67.26	18.46	18.42	12.77	13.75	12.8	5.5	101.12	91.82	91.93	21.49	22.55	21.18	113.21	94.55	70.77	57.62	30.69	58.59	20.94	24.5	22.67	41.23	42.74	30.24	47.69	53.92	66.7	98.93	112.07	109.08	62.76
ENSG00000046647	12.62	10.79	10.86	4.84	7.62	4.38	7.36	6.21	7.02	12.75	5.12	14.17	15.25	13.77	14.27	7.96	6.59	8.94	14.71	17.06	11.6	6.16	5.77	5.2	13.12	11.86	13.2	5.49	7.93	6.92	7.84	3.32	4.29	4.37	3.93	4.69	9.63	10.38	9.99	11.64	9.96	11.78	5.73	5.38	5.74	20.44	20.8	19.23	4.25
ENSG00000046651	21.05	21.1	24.7	9.94	8.58	12.52	9.91	8.88	7.14	21.53	9.97	22.86	19.06	19.16	17.09	13.49	16.99	15.43	17.79	13.23	14.54	11.43	11.81	12.26	17.49	13.59	17.65	17.82	19.97	21.24	13	13.45	10.04	15.96	16.55	20.39	16.2	14.3	17.95	23.61	28.5	20.97	11.63	10.25	11.28	42.58	43.06	38.79	9.53
ENSG00000046653	2.74	2.29	2.55	0.52	0.37	0.57	0.54	0.8	0.53	7.57	6.05	9.4	1.14	1.17	0.84	0.98	1.46	1.06	1.71	1.1	1.6	0.76	0.54	0.22	1.03	1.16	1.26	0.94	1.62	1.29	0.82	0.79	0.5	34.02	20.94	54.89	1.84	1.35	1.54	1.61	1.63	1.27	1.14	0.8	0.65	4.17	3.54	3.82	1.2
ENSG00000046774	0	0	0	0	0.04	0.03	0.68	0.95	0.84	0	0.04	0.04	0	0.04	0	0	0.04	0	0	0	0	96.57	99.83	75.89	0	0	0	0.51	0.43	1.69	74.04	69.68	68.33	2.14	1.5	2.16	0	0	0	1.31	0.79	0.64	3.84	7.33	4.11	0	0	0	34.89
ENSG00000046889	0	0	0.04	0	0.02	0.01	0	0	0	0.44	0.45	0.71	0.01	0	0.01	0.68	0.23	0.03	0.06	0.27	0.11	0.88	0.6	0.18	0	0.02	0.01	1.27	1.32	0.01	0	0	0	1.1	1.22	0.4	0.01	0	0.03	3.98	9.6	1.66	0.12	0.01	0.02	0	0	0	1.04
ENSG00000047056	5.99	4.36	4.6	5.14	3.83	5.66	14.49	14.53	12.98	2.46	2.08	1.88	15.21	13.33	15.21	3.83	3.48	4.21	10.92	10.16	9.43	6.01	7.24	5.22	13.21	11.31	13.71	4.36	7.09	5.06	13.07	11.52	7.73	9.96	12.86	12.73	3.26	3.59	4.35	5.44	3.88	5.92	10.15	9.66	8.28	6.48	5.22	6.45	8.04
ENSG00000047188	28.28	21.04	24.97	6.42	6.83	9.09	12.01	7.55	9.41	10.56	9.44	15.25	6.97	8.21	8.2	10.8	11.39	12.69	16.22	18.75	18.26	16.1	13.28	9.53	5.64	6.19	7.97	27.62	22.77	16.51	16.3	16.16	14.52	8.02	6	8.21	24.64	21.63	20.62	18.83	13.09	15.74	15.74	13.24	13.33	33.18	22.86	28.21	10.82
ENSG00000047230	21.01	21.98	23.62	14.91	10.35	16.69	10.48	9.99	6.43	12.68	10.66	16.19	14.02	13.23	12.61	10.75	8.57	8.51	28.5	27.74	28.29	22.28	20.77	12.83	16.86	15.59	13.53	14.95	14.41	13.62	12.43	9.43	8.09	7.18	8.8	8.79	17.21	18.33	16	10.83	17.19	9.95	4.64	5.33	5.01	19.32	21.46	20.77	7.81
ENSG00000047249	35.7	30.32	28.91	30.72	28.82	38.46	11.04	9.05	9.86	19.41	16.78	18.5	26.58	22.47	33.16	21.09	22.18	24.17	24.05	25.05	22.6	12.14	10.91	12.58	28.25	26.34	26.35	35.03	39.83	39.21	28.23	22.7	16.75	33.17	29.92	33.89	13.28	13.55	13.84	36.55	28.89	29.22	12.08	11.4	12.56	14.79	20.88	19.92	14.5
ENSG00000047315	35.28	43.2	42.51	40.85	38.73	48.01	29.03	34.26	27.85	27.84	22.51	36.51	59.25	50.37	50.92	77.18	74.69	86.08	70.56	67.01	67.75	31.7	38.55	25.44	67.42	68.83	67.64	43.17	38.47	32.95	65.5	76.25	68.14	71.42	66.31	72.09	40.17	44.45	37.53	51.37	51.31	38.31	41.07	46.75	50.99	32.2	31.99	34.01	57.55
ENSG00000047346	40.95	32.63	37.56	20.37	16.19	20.77	12.21	9.52	8.34	13.62	17.15	17.95	19.42	14.1	17.38	10.01	14.19	12.78	26.98	23.32	26.77	25.78	24.93	14.96	15.64	11.72	13.58	20.06	40.11	42.03	36.2	35.61	29.94	4.76	5.46	5.41	25.68	23.93	23.83	19.57	14.88	17.14	27.43	31.81	20.99	29.85	28.49	24.33	24.63
ENSG00000047365	4.41	2.55	2.23	2.79	2.86	2.65	0	0	0	0.62	0.45	1.13	9.79	6.13	6.56	5.91	5.6	8.37	3.32	4.28	4.26	7.45	4.25	1.72	3.65	3.27	6.28	15.72	16.07	20.14	11.96	12.15	6.51	0.25	0.01	0.02	3.53	5.56	5.23	5.96	5.15	3	11.97	15.16	13.14	35.64	33.24	40.12	0.64
ENSG00000047410	101.77	102.14	112.59	63.19	38.62	61.33	56.53	66.86	57.51	79.93	45.34	105.74	79.06	72	72.11	66.62	54.08	69.06	164.94	133.14	135.75	105.21	126.39	95.89	62.83	56.53	79.76	79.5	90.37	93.76	96.36	97.57	77.71	82.73	74.51	82.36	59.61	66.19	63.57	85.56	100.65	75.17	65.97	71.52	65.72	113.91	110.99	131.35	117.14
ENSG00000047457	107.75	110.76	110.87	289.85	253.89	393.8	121.95	129.89	177.99	1.71	0.91	1.95	252.66	147.94	298.97	164.57	197.41	179.83	57.85	59.49	44.54	390.86	302.65	139.86	302.9	255.95	558.11	166.11	162.14	951.05	227.55	157.35	100.14	1.72	2.81	1.57	151.9	218.54	123.51	87.71	73.72	148.82	506	445.85	774.3	30.45	50.34	30.33	203.26
ENSG00000047578	15.11	14.56	18.6	8.23	17.07	11.81	11.9	9.16	11.62	13.13	7.26	12.47	36.4	34.74	41.04	20.41	24.22	21.11	11.83	8.27	9.13	6.67	4.23	3.98	17.97	15.25	17.53	13.8	16.84	8.9	15.99	11.73	11.41	13.81	15.32	15.71	8.54	14.22	15.2	12.08	16.48	10.34	32.02	26.69	22.7	33.89	33.38	43.62	16.88
ENSG00000047579	13.51	11.43	13.3	8.01	7.93	4.69	5.67	6.41	6.5	7.71	6.22	8.61	6.74	6.36	7.57	9.25	8.21	12.19	11.19	10.07	9.01	8.85	9.28	7.43	5.71	6.48	6.88	20.48	21.94	18.8	16.39	13.79	12.75	14.59	13.17	14.48	4.05	5.76	5.02	15.11	13.88	15.83	1.31	1.57	1.47	8.79	8.41	9.23	7.33
ENSG00000047597	1.04	0.83	0.81	6.01	4.6	7.29	0	0	0	1.68	1.17	1.46	6.21	4.52	5.43	4.47	3.28	3.86	1.07	1	0.88	0	0	0	8.13	7.4	5.79	1.25	2.41	1.51	7.61	6.09	7.71	0.12	0.04	0.08	5.91	5.8	5.78	0.24	0.2	0.16	0	0	0	1.77	0.83	0.23	0.02
ENSG00000047617	0	0	0.02	0.31	0.02	0.07	0.23	0.29	0.45	0.03	0.08	0.06	0.13	0.07	0	0	0	0	0	0	0.02	0.12	0.46	0.54	0.04	0.26	0.06	0.31	1.12	0.07	0.33	0.54	0.06	0	0	0	0.9	0.29	0.18	0.08	0.43	0.13	0	0	0	0	0	0	0.42
ENSG00000047621	15.41	14.41	15	7.97	8.75	11.86	14.02	9.4	9.51	13.11	10.51	15.91	25.4	22.53	23.59	9.79	9.52	12.34	18.22	19.83	13.93	12.63	13.87	8.78	10.35	11.31	12.21	35.58	32.05	21.06	15.03	13.42	13.13	22.52	20.3	24.97	21.22	21.71	22.51	21.64	18.26	14.1	10.86	15.91	13.7	29.24	20.79	26.12	19.47
ENSG00000047634	54.55	48.67	51.77	11.77	6.4	15.36	32.35	28.89	29.06	16.12	10.46	21.73	17.03	17.86	13.91	22.47	15.87	22.05	15.71	13.5	13.92	0.6	0.36	0.11	17.65	15.27	14.23	43.97	41.67	27.54	19.01	20.06	16.98	15.34	10.17	14.79	20.64	20.17	20.95	32.12	24.87	25.61	4.85	5.66	4.8	19.18	17.82	19.01	11.22
ENSG00000047644	1.95	1.9	2.67	7.98	5.64	9.92	0.41	0.13	0.24	9.51	8.98	13.1	20.48	16.56	23.96	3.27	3.54	1.85	7.89	7.07	8.56	5.56	5.91	5.25	13.59	11.49	12.12	10.5	8.98	7.64	0.01	0.01	0	13.79	13.9	18.6	13.68	17.47	15.84	3.55	5.16	3.98	4.83	4.32	4.13	15.11	15.29	18.83	6.98
ENSG00000047648	0.26	0.21	0.11	0	0.04	0.02	0.05	0.1	0.01	0.28	0.69	0.28	0.02	0.04	0.02	0.21	0.05	0.05	0	0.11	0	0	0	0	0	0	0	2.49	1.8	2.92	0	0.01	0	0.12	0.01	0.22	0.03	0.04	0.04	0.88	1.56	0.38	0	0	0.08	0.16	0.12	0.05	0.03
ENSG00000047662	0.13	0.19	0.22	0.02	0.01	0.05	0.05	0.01	0.02	0.1	0.13	0.07	0	0	0.07	0	0.03	0.01	0.53	0.27	0.66	0.01	0.03	0.02	0.02	0	0.04	0.11	0.04	0.07	0	0.05	0.04	0.06	0.05	0.03	0.1	0.13	0.14	0.01	0	0.05	0	0.07	0.03	0	0	0.02	0.01
ENSG00000047849	44.83	35.28	47.26	52.4	68.19	57.67	42.39	39.18	38.04	18.19	10.21	21.21	125.89	88.94	125.83	132.49	121.39	133.32	55.94	54.96	49.81	59.55	57.68	42.89	122.94	110.27	114.52	59.93	53.29	38.65	108.31	107.65	95.69	300.42	257.36	324.97	74.67	84.92	81.19	26.22	25.25	23.76	44.42	51.16	49.63	180.18	182.59	194.59	42.92
ENSG00000047932	13.21	15.01	15.19	7.11	6.18	6.06	10.04	9.45	6.86	5.09	4.22	8.3	8.94	7.69	7.49	9.12	8.76	10.03	7.38	7	6.63	8.43	9.97	6	6.91	7.02	7.32	21.5	22.71	18.31	10.39	9.66	9.69	28.07	22.68	28.19	5.67	7.45	5.98	12.81	11.01	12.12	10.19	9.88	10.67	11.33	12.75	12.68	12.98
ENSG00000047936	0.02	0	0	0.01	0	0	0.05	0.01	0.22	0	0	0	0.02	0.05	0.05	1.12	1.47	1.46	0.01	0.03	0.04	1.37	1.14	0.33	0.04	0.02	0.02	0.28	0.28	0.67	0.87	0.62	1.08	0.01	0.01	0.04	0.87	0.74	1.24	0.01	0.01	0.02	12.32	9.8	13.6	0.06	0	0	1.07
ENSG00000048028	17.86	19.79	17.14	11.64	8.76	11.78	23.3	15.33	16.02	6.71	6.9	12.74	17.34	18.53	14.84	49.15	40.69	43.27	16.83	13.61	12.24	17.68	11.31	8.13	20.32	18.47	22.9	28.07	27.7	37.04	19.22	20.45	19.83	12.43	7.93	11.57	16.76	16.26	13.97	19.86	20.03	20.12	9.42	11.3	13.31	15.06	18.81	18.02	11.7
ENSG00000048052	0	0	0	0	0	0	0.13	0.03	0.28	0	0	0	7.88	8.04	8.61	16.33	19.44	16.4	0.03	0	0	0.8	0.38	0.21	35.03	28.46	29.38	1.28	5.06	0.07	11.44	12.78	7.01	17.19	15.56	18.96	0.7	0.82	0.5	6.16	4.34	3.75	3.39	2.85	4.31	31.13	25.14	22.67	0.36
ENSG00000048140	11.27	9.52	11.46	9.63	12.77	11.15	1.43	2.79	1.33	2.34	1.43	2.65	17.22	16.26	23.11	10.73	14.61	14.41	6.53	6.96	6.5	7.82	6.63	7.05	14.75	16.89	16.57	18.97	20.73	28.45	23.96	26.81	21.64	14.31	11.84	14.57	81.41	85.18	100.38	17.06	13.9	15.22	14.55	13.42	11.29	36.85	31.96	37.24	3.02
ENSG00000048162	31	29.93	24.89	12.14	16.16	10.67	15.9	24.31	15.47	20.43	14.99	25.11	18.55	18.38	24.32	31.54	27.27	23.9	12.36	15.97	11.35	9.51	12.36	21.75	18.09	17.89	14.34	16.52	17.57	13.29	17.77	19.58	21.43	21.2	16.22	18.8	37.41	50.62	56.74	20.47	12.81	17.28	29.57	30.78	24.94	21.3	18.79	20.52	13.37
ENSG00000048342	8.29	10.99	7.94	11.48	6.28	13.1	4.49	5.54	4.92	6.6	2.55	6.69	4.78	3.78	4.26	9.59	7.04	9.12	13	11.87	11.76	7.95	10.38	8.19	5.77	3.51	6.39	16.81	19.02	19.27	23.06	23.02	18.21	21.27	16.21	20.19	6.46	5.96	3.74	8.63	7.66	7.55	16.87	16.99	10.55	5.79	5.37	10.36	11.81
ENSG00000048392	13.33	8.26	14.82	10.19	9.9	11.59	6.91	4.26	5.31	5.36	4.49	7.75	18.68	11.14	15.21	7.34	8.82	9.9	9.78	8.64	8.76	7.91	8.9	6.98	17.42	19.74	18.38	10.59	12.22	11.35	17.93	17.32	18.95	13.69	10.87	13.97	12.79	12.87	11.62	18.16	14.26	14.85	9.34	9.76	10.13	12.71	14.95	12.9	5.33
ENSG00000048405	13.78	12.44	14.58	9.44	8.85	13.68	15.16	14.75	12.07	8.68	8.81	12.21	28.73	30.9	29.95	23.68	17.81	20.83	12.09	9.61	10.34	20.84	21.57	18.14	17.96	16.29	19.26	24.68	28.31	23.54	14.8	14.49	15.24	10.88	12.15	12.89	20.71	27.2	19.12	16.15	11.14	14.53	23.06	25.03	25.85	11.68	12.98	14.99	12.8
ENSG00000048462	1.65	0.65	1.43	0.14	0.35	0.45	1.97	1.28	1.7	0	0	0	0.74	0.65	1.06	0.73	0.72	0.39	0.14	0.58	0.61	0.11	0.12	0	0.54	0.96	0.63	0.28	0.35	0	0.45	0.38	0.44	0.46	0.52	1	1.1	0.39	0.34	0.89	2.12	0.58	1.8	0.71	0.68	1.8	0.79	1.82	1.24
ENSG00000048471	6.72	7.31	6.67	16.65	18.15	17.51	12.69	14.65	12.36	9	11.94	12.16	12.84	8.81	15.26	4.26	7.35	3.85	6.55	6.19	6.08	5.12	5.33	3.04	5.3	6.62	5.17	7.74	6.57	5.43	11.65	11.33	11.92	16.1	16.77	13.98	6.27	8.69	9.18	4.08	4.06	3.57	17.39	21.12	15.44	26.44	32.39	37.81	7.42
ENSG00000048540	12.44	6.27	10.15	1.98	2.01	2.02	11.05	10.15	5.95	3.69	2.15	6.88	17.43	11.49	9.21	1.3	2.74	2.62	14.85	9.77	8.74	10.7	11.67	6.28	9.23	7.79	6.48	13.21	17.29	5.26	2.38	2.24	1.59	0.78	0.26	1.3	8.95	6.91	8.69	2.12	2.09	1.23	15.82	13.38	11.15	3.88	4.21	4.72	7.9
ENSG00000048544	16.43	15.19	18.59	25.16	22.34	27.91	22.49	17.35	15.83	5.67	5.92	8.92	11.98	11.77	11.22	26.35	22.37	24.86	24.76	20.57	23.3	15.11	14.42	9.04	20.91	20.06	15.45	31.22	37.02	29.49	25.64	27.59	26.28	31.8	19.34	35.02	55.36	56.47	49.37	18.49	15.96	13.98	10.65	14.34	12.91	14.4	15.93	15.01	11.54
ENSG00000048545	0	0.06	0.05	0	0.1	0	0	0	0	1.13	0.7	0.73	0	0	0	0	0	0.11	0	0	0	0.39	0.56	0.58	0	0.06	0.08	0.1	0	0	0.08	0	0	0	0	0	0	0.1	0.11	0.04	0	0	0	0	0	0	0	0	0.08
ENSG00000048649	38.59	42.29	29.46	15.81	23.97	17.56	19.03	22.98	21.05	27.1	20.21	21.55	35.96	38.78	31.99	36.86	28.99	33.51	35.53	38.65	34.62	11.57	20.39	17.46	42.15	31.83	39.85	33.19	32.48	34.57	34.39	28.72	30.42	32.04	33.83	27.45	7.42	8.52	14.24	19.22	23.65	21.18	34.62	28.35	31.16	35.76	32.42	46.27	20.64
ENSG00000048707	17.31	16.61	22.37	23.57	28.61	25.59	16.46	16.48	16.22	13.19	10.99	19.4	19.63	18.59	19.06	15.7	14.23	16.96	15.11	8.7	12.73	51.16	44.12	25.25	18.06	23.01	37.12	48.44	38.38	37.39	19.02	19.43	14.7	15.03	20.51	19.07	25.43	22.97	18.16	28.18	33.61	21.58	11.71	10.33	10.72	50.35	42.72	50.24	16.99
ENSG00000048740	0.09	0	0	0	0.09	0	0	0	0	2.9	1.42	4.28	2.8	3.02	1.67	0.05	0.12	0.24	0	0	0.03	9.6	10.92	10.83	0.01	0	0	0	0	0	6.58	5.12	4.15	27.84	38.3	27.31	0	0.01	0.02	0.04	0.15	0.07	5.53	5.6	5.92	0	0	0.07	3.36
ENSG00000048828	24.53	30.37	26.27	95.56	73.47	98.71	61.85	59.46	48.33	37.67	24.37	43.61	91.27	95.42	113.68	137.53	106.54	144.35	80.84	80.89	75.72	61.01	62.76	37.31	146.01	140.68	138.63	115.41	97.72	93.4	78.44	74.94	72.19	89.44	72.35	99.52	88.16	126.79	110.47	40.47	43.63	48.23	84.39	120.55	90.12	44.62	47.26	55.33	45.37
ENSG00000048991	50.09	45.13	59.92	29.37	24.2	39.94	37.82	36.62	24.48	36.35	27.91	35.86	51.22	53.37	41.84	22.8	20	29.86	57.28	45.44	49.9	20.41	18.08	12.32	42.82	40.31	44.47	42.55	41.37	27.66	22.74	24.02	18.56	43.19	45.33	44.6	33.01	35.35	38.84	29.8	32.16	28.65	21.93	36.33	30.74	41.1	26.49	38.48	28.6
ENSG00000049089	10.98	21.13	13.57	1.54	6.76	3.6	2.01	2.37	0.98	7.08	3.64	4.65	40.74	24.8	33.89	0.32	0.17	0.17	22.77	21.32	13.98	1.98	3.66	5.83	4.42	3.7	8.96	1.9	2.23	2.92	3.5	3.12	6.24	4.99	7.19	7	0.99	0.73	2.61	3.2	3.55	4.68	1.28	0.63	1.62	27.35	39.99	36.7	7.49
ENSG00000049130	11.84	11.12	11	10.08	6.62	12.57	12.91	11.83	12.51	1.42	1.62	1.73	6.77	4.65	7.32	16.02	14.73	15.47	8.06	6.12	6.85	5.54	4.28	3.82	44.64	48.46	48.1	34.44	41.84	19.26	19.3	19.6	24.05	40.56	19.72	42.32	22.57	26.97	24.99	53.96	56.72	24.69	9.69	13.08	16.49	15.7	18.25	15.82	5.82
ENSG00000049167	12.45	11.49	13.7	4.04	2.82	6.66	9.97	8.7	7.11	3.4	4.04	6.05	1.71	1.92	2.42	8.96	7.73	8.04	5.81	5.78	5.22	7.38	7.32	6.57	2.3	2.8	2.68	10.31	8.09	7.99	7.18	6.21	6.5	3.75	3.56	4.96	11.36	9.25	9.94	10.37	8.25	10.51	6.29	5.23	4.93	12.45	8.84	7.12	6.13
ENSG00000049192	11.89	16.83	16.01	0.01	0.23	0.12	1.62	1.53	0.87	1.28	1.08	1.93	5.53	3.58	6.41	2.44	3.12	4.32	1.21	0.91	0.71	4.26	2.49	1.03	1.19	1.03	1.19	7.34	9.09	1.4	5.44	5.74	3.22	1.18	0.54	0.6	4.29	3.42	2.83	5.69	4.84	8.29	2.51	2.22	2.02	2.15	0.88	0.45	1.7
ENSG00000049239	36.35	27.14	30.97	80.85	92.21	83.85	21.51	22.9	20.4	6.71	3.85	4.97	44.91	40.35	64.52	5.54	6.5	5.81	19.25	17.99	16.2	98.16	87.61	84.46	14.61	12.66	35.86	51.25	49.07	76.55	27.07	27.9	18.02	22.15	18.92	26.09	25.58	29.69	29.07	8.53	7.82	8.75	15.82	13.43	16.45	27.67	27.47	29.92	74.93
ENSG00000049245	32.08	36.47	32.79	35.32	29.32	48.47	28.52	23.2	26.86	18.1	14.21	19.27	37.79	33.02	36.26	29.48	22.5	23.14	17.57	15.39	16.65	28.28	23.85	12.39	21.55	24.84	41.85	50.92	54.96	40	30.1	30.37	22.83	47.98	34.57	48.51	27.96	26.19	22.02	25.53	22.7	21.56	24.88	17.81	19.95	62.71	73.16	60.22	54.36
ENSG00000049246	9.67	6.01	5.4	14.79	9.1	12.42	4.21	3.78	6.19	1.03	1.26	2.65	3.69	2.88	3.22	1.05	1.25	0.78	1.36	2.19	1.96	23.24	19.22	11.88	4.08	4.28	9.41	12.77	13.49	25.77	11.37	14.1	11.05	22.8	20.92	21.72	14.22	14.4	14.15	2.78	2.97	2.5	4.14	7.38	4.05	20.01	19.37	24.5	21.09
ENSG00000049247	1.22	0.32	1.23	0	0	0	0	0	0	0	0	0	6.65	5.37	6.33	0	0	0	0	0	0	0	0.09	0.08	0.77	0.31	0.27	0.48	1.29	0.88	0	0.4	0.19	0.09	0	0.14	0.25	0	0	0.54	0.08	0	1.48	2.05	3.74	0.8	0.47	0.91	0
ENSG00000049249	0.08	0.28	0.02	0.12	0.09	0.11	0.38	0	0.01	0.05	0.04	0	5.97	7.09	5.75	0.4	0.5	0.36	0.04	0.01	0	0.19	0.31	0.02	0.06	0.01	0.03	0.49	0.76	0.08	0.03	0.27	0.06	0.49	0.21	0.39	1.1	0.87	1.6	0.06	0.04	0.14	0.05	0.18	2.74	0.19	0.61	0.13	0.06
ENSG00000049283	0.74	0.48	0.35	0.65	0.78	0.42	0.74	0.67	0.28	2.87	0.59	3.02	8.17	6.95	7.89	2.34	1.9	3.3	0.62	0.88	0.74	0.54	0.87	0.57	7.41	6.14	6.33	2.86	2.02	2.74	6.25	6.95	5.1	0.64	0.68	0.97	7.27	9.61	8.37	1.9	2.52	2.51	3.77	4.8	1.76	1.48	4.15	2.9	0.96
ENSG00000049323	1.82	6.91	3.72	4.38	5.03	4.08	0.01	0	0	2.26	1.15	1.84	16.36	14.86	19.96	4.93	8.13	4.69	0.27	0.19	0.07	15.24	15.34	16.06	16.16	13.28	8.3	10.51	12.97	5.27	9.75	9.87	7.49	94.06	47.08	99.3	4.81	6.34	5.54	1.62	2.07	1.18	4.86	1.58	5.26	18.9	20.03	21.19	1.03
ENSG00000049449	27.56	23.01	32.05	17.3	20.35	21.01	3.08	2.51	3.58	29.01	29.13	47.22	93.61	84.96	88.24	84.45	58.94	64.96	22.6	27.1	22.93	29.06	24.04	20.37	54.29	47.31	51.87	15.8	18.32	5.85	104.79	90.15	81.45	277.92	154.69	338.39	59.62	94.49	71.11	88.91	88.18	91.93	34.41	45.99	41.08	108.24	143.85	120.61	2.22
ENSG00000049540	0	0.06	0.08	0.24	0.13	0.22	0.43	0.24	0.2	2.54	0.77	2.53	1.76	0.68	1.74	0.05	0.18	0.22	0.03	0.19	0.09	0.22	0.14	0.36	1.26	1.38	0.73	2.13	2.18	0.26	3.66	6.27	4.13	2.07	0.52	3	0.41	0.99	0.51	1.46	1.75	1.7	0.75	1.01	0.79	1.18	2.43	3.59	0.04
ENSG00000049541	11.21	7.61	14.05	17.52	13.73	14.81	25.1	30.27	22.41	11.74	8.3	13.39	34.51	42.45	48.78	18.8	14.53	18.5	19.71	18	21.1	41.49	44.91	34.21	13.72	14.6	24.34	46.87	53.51	33.17	40.92	47.55	39.48	27.28	24.14	25.9	18.44	17.63	19.42	22.83	21.59	20.89	21.65	23.41	25.45	25.07	26.71	25.71	22.32
ENSG00000049618	109.36	98.45	97.49	29.59	30.28	31	68.22	61.87	48.29	62.4	46.03	74.73	44.44	41.05	45.41	43.32	48.18	47.55	70.33	57.08	53.22	48.64	54.63	38.21	39.64	45.1	47.68	70.75	71.96	59.61	69.98	61.22	49.04	68.83	84.76	67.58	29.38	23.88	29.89	90.87	94.49	72.26	39.49	37.02	36.69	74.21	70.77	81.63	73.38
ENSG00000049656	75.48	74.28	70.68	97.3	99.27	123	67.61	53.58	45.41	16.19	9.29	15.82	103.32	127.32	152.9	59.24	52.71	57.47	63.46	61.24	60.16	48.19	53.76	49.08	61.31	57.18	67.06	71.28	73.47	73.82	74.88	71.43	59.38	49.26	32.68	58.41	40.46	36.79	36.62	83.95	72.36	66.54	42.75	47.59	44.58	90.45	93.12	75.03	105.71
ENSG00000049759	35.75	30.62	40.46	23.97	35.73	30	45.98	38.83	43.78	49.18	27.54	70.14	113.17	88.13	85.97	98.51	95.79	100.16	77.45	73.35	73.58	68.36	63.32	49.08	62	52	55.62	60.17	54.32	54.73	108.76	147.1	152.62	18.2	14.83	18.12	90.77	78.96	82.57	44.83	68.38	48.54	51.05	63.11	71.12	78.94	54.86	74	261.24
ENSG00000049768	0.37	0.46	0.26	0.2	0.61	0.03	0.16	0.78	0.47	0.39	0.48	0.49	0.59	0.28	0.34	0.17	0.07	0.21	0.22	0.34	0.59	0.21	0.11	0.38	0.35	0.39	0.29	0.42	0.43	0.38	0.31	0.44	0.3	0.4	0.15	0.24	0.54	0.16	0.44	0.52	0.6	0.8	0.09	0.13	0.13	0.2	0.21	0.21	0.23
ENSG00000049769	0.54	0.91	0.75	0.3	0.58	0.21	0.18	0.17	0.2	1.74	1.73	1.78	2.44	2.22	2.3	0.21	0.18	0.26	5.53	4.6	6.33	0.22	0.18	0.22	2.49	2.08	1.04	1.48	1.62	1.11	2.5	2.5	2.95	0.68	0.83	1.32	6.1	3.65	6.52	1.9	1.47	2.77	1.69	1.5	1.21	2.18	2.42	2.86	0.82
ENSG00000049860	40.52	48.39	41.45	60.16	39.69	67.73	35.31	32.97	27.68	13.41	13.34	24.24	42.29	36.16	45.46	138.65	163.23	160.01	29.85	23.53	25.17	90.75	72.42	97.57	27.23	24.83	27	83.35	89.15	217.91	156.63	180.35	157.82	44.04	31.52	50.29	134.99	151.3	135.51	80.74	70.76	72.27	52.29	59.84	47.13	79.64	90.6	67.11	29.91
ENSG00000049883	8.1	6.31	7.45	2.02	2.03	3	7.58	7.05	7.12	5.68	2.05	6.21	4.18	4.85	4.65	5.52	5.33	5.2	3.41	3.31	4.12	5.58	5.69	2.78	3.51	3.96	3.66	8.13	9.62	5.31	7.08	7.03	10.59	2.53	2	3.2	7.78	9.24	7.42	8.71	6.01	7.33	7.73	7.9	6.97	13	7.49	8.33	4.87
ENSG00000050030	0	0	0	0.21	0.02	0.35	0.1	0.31	0.29	0.01	0.08	0.02	0	0	0	0.18	0.04	0	0.04	0.09	0.08	0	0.01	0	0	0	0	0.14	0.48	0.38	0	0	0	0	0	0.01	0	0	0	1.64	0.6	0.43	0	0	0	0	0	0	0
ENSG00000050130	21.17	19.14	23.22	18.52	17.26	21.29	21.45	17.3	14.84	5.34	5.78	7.67	12.37	12.14	14.36	16.59	18.38	21.15	22.98	22.39	22.99	24.4	24.09	13.82	25.88	29.42	25.27	18.42	24.61	22.12	31.3	37.23	29.31	30.53	24.87	29.34	24.33	22.58	22.87	24.75	16.94	18.24	27.08	28.15	32.12	22.78	20.21	18.64	18.36
ENSG00000050165	1.1	0.07	0.17	4.44	5.42	4.94	2.7	3.56	2.43	4.27	6.41	6.61	22.04	13.09	15.14	7.04	8.62	5.65	1	0.76	0.7	0.04	0.23	0.26	22.17	16.86	11.38	8.91	7.82	0.76	3.46	5.28	4.12	84.23	35.96	69.78	0.25	0.05	0.06	280.86	207.71	291.63	0.14	0.04	0	0.91	0.46	0.13	0.28
ENSG00000050327	21.05	18.77	18.76	38.18	41.89	31.7	0	0	0	3.41	3.27	4.21	66.88	59.44	71.98	56.03	50.85	55.02	17.69	17.3	14.17	47.53	42.65	41.38	25.69	24.48	23.2	28.51	27.52	36.97	19.75	18.65	17.64	0	0	0	43.98	53.21	56.25	13.32	14.49	12.46	23.5	25.12	21.04	9.53	9.9	11.02	14.48
ENSG00000050344	10.27	11.78	10.2	4.71	4.77	6.45	6.5	7.66	5.41	18.39	16.43	32.18	23.89	18.62	22.47	41.63	26.57	43.22	41.9	32.15	35.13	13.47	10.38	6.08	21.61	17.6	19.58	19.77	19.43	10.97	27.79	25.08	32.74	0.96	1.55	0.93	22.72	22.88	20.07	34.51	22.81	21.23	22.52	21.2	28.59	47.52	41.29	38.66	9.83
ENSG00000050393	10.47	7.98	12.89	8.46	6.38	7.03	31.37	20.77	19.82	8.55	6.2	9.68	7.39	6.26	6.56	8.8	7.42	10.31	9.84	7.35	6.82	14.64	8.39	7.71	7.18	5.95	6.57	25.96	23.64	30.47	11.19	13.3	9.86	20.29	11.43	25.13	12.1	18.77	12.07	22.22	29.42	17.27	6.08	5.49	6.88	11.65	16.48	15.66	10.99
ENSG00000050405	21.19	25.28	23.56	30.02	31.22	30.23	8.51	8.73	9.61	8.36	3.79	8.48	53.57	44.69	56.85	46.1	30.47	45.14	34.71	34.1	27.31	13.43	16.93	7.85	98.6	82.74	60.33	44.43	53.15	46.77	43.81	47.33	30.81	80.95	54.82	90.69	35.58	42.74	40.54	25.43	23.66	24.3	15.05	28.65	16.75	15.6	18.63	17.93	9.2
ENSG00000050426	75.55	58.3	64.99	37.75	47.52	58.52	86.48	72.53	63.25	60.1	23.14	63.01	65.86	60.49	65.73	44.94	44.16	51.81	67.77	54.8	50.38	54.89	52.89	42.5	44.87	42.03	46.93	95.16	91.56	58.58	67.35	58.3	51.84	35.76	41.57	38.61	67.66	65.47	61.8	74.96	67.55	61.19	71.08	64.38	62.27	66.45	51.03	55.11	125.94
ENSG00000050438	0.23	0.46	0.6	0	0	0	0.17	0.23	0.11	0.33	3.97	0.72	0	0	0.2	0.44	0.52	0.07	1.39	1.12	1.5	0.38	0.28	0.05	1.94	0.88	0.69	0.25	1.08	0.18	0.54	0.54	0.45	0	0	0	0.37	0.22	0.11	22.92	13.53	19.62	0	0	0	2.55	2.67	6.28	0.67
ENSG00000050555	0.04	0	0.04	0.04	0.12	0.04	0	0.02	0	0	0	0	0	0.04	0	0	0	0	0	0	0	0.17	0.37	0.07	0.08	0.05	0.11	0.33	0.19	0	0	0	0.03	1.1	2.09	4.99	4.35	2.69	2.93	0.06	0	0.04	0	0	0.18	0.04	0.71	0.03	0.02
ENSG00000050628	0	0	0.01	0	0.24	0.01	0	0.01	0.03	0.08	0	0	0.05	0	0	0	0	0	0	0	0	0.06	0.04	0	0	0.2	0.01	0.12	0.13	0.05	0	0.05	0	6.77	4.36	6.45	0	0	0	0	0.01	0	0	0	0	0.07	0	0	0.02
ENSG00000050730	0	0	0	0	0	0	0	0	0	0	0	0.11	0.29	0	0.16	0.14	0.15	0.36	0	0	0	0	0	0	0.4	0.36	0.47	0	0	0.24	0.54	1.17	1.08	0.07	0	0.21	0	0	0	0	0	0	1.48	1.42	3.59	0	0	0	0
ENSG00000050748	25.84	24.46	28.42	10.53	9.88	12.54	24.51	21.05	18.37	11.71	10.33	18.95	15.28	17.96	14.12	39.96	29.39	33.55	16.51	15.43	14.38	17.81	17.95	12.45	17.41	12.99	14.35	66.3	60.39	90.17	18.07	19.96	16.69	11.72	6.94	10.31	103.81	117.06	106.39	28.72	20.58	23.13	13.13	16.71	12.91	44.08	41.4	42.52	14.46
ENSG00000050767	0.2	0.04	0.16	0.03	0.2	0.06	0.03	0.03	0	0.09	0.05	0	0	0	0.1	0.03	0	0	0	0	0	0.03	0.03	0	0.05	0	0	0.3	0.11	0.25	0.1	0.05	0.02	0	0.05	0.06	0.04	0.03	0.02	0.33	0.83	0.12	0.09	0.14	0.08	0.16	0.12	0.04	0.02
ENSG00000050820	42.38	50.49	51.39	51.98	86.83	37.92	24.78	31.97	23.19	25.86	30.24	39.44	67.27	64.6	78.68	71.94	66.45	66.22	22.78	19.46	21.18	26.84	30.92	38.13	101.49	92.41	74.21	25.31	26.83	44.82	39.43	47.42	42.03	86.32	66.16	89.77	30.92	45.29	54.63	36.5	33.78	46.62	72.41	83.63	84.78	25.68	25.44	30.66	25.99
ENSG00000051009	50.6	40.77	41.37	12.87	16.62	14.74	21.46	15.91	16.67	11.68	10.19	12.31	17.63	17.42	28.95	29.02	21.54	31.47	55.32	55.52	46.87	29.37	32.5	25.8	35.16	29.7	26.41	27.17	33.22	20.07	24.32	26.46	18.62	18.81	22.18	22.82	14.53	17.07	19.86	28.81	27.19	26.66	18.66	24.55	19.35	22.99	20	20.34	20.84
ENSG00000051108	79.39	116.86	110.62	96.66	62.5	113.6	170.56	157.27	185.62	99.52	35.02	107.45	48.93	54.26	64.83	127.24	101.43	121.86	25.84	31.19	26.99	82.46	89.42	54.14	100.17	77.41	100.02	75.8	66.3	61.74	40.85	38.36	25.66	61.71	48.34	103.8	38.76	55.1	38.92	143.17	83.95	118.29	53.02	72.24	55.4	118.62	96.25	114.23	76.5
ENSG00000051128	19.57	26.34	17.37	5.21	12.77	3.39	5.66	5.35	3.45	1.95	6.71	5.26	38.88	32.96	33.77	1.71	3.06	1.06	28.55	29.73	30.55	6.45	6.73	11.65	4.25	4.07	3.47	2.44	2.73	1.19	3.35	4.02	3.62	80.22	60.27	74.88	5.2	8.11	11.56	7.14	5.76	7.52	10.06	9.61	10.59	5.92	9.52	6.37	0.2
ENSG00000051180	7	7.66	7.77	4.69	4.38	6.82	8.15	6.06	4.75	7.96	7.5	11.52	3.99	5.63	3.48	10.89	5.53	5.95	4.97	3.97	6.46	6.44	8.57	6.01	6.86	4.16	4.6	8.96	8.24	7.46	12.51	10.75	10.53	11.17	4.8	7.72	12.33	11.43	14.88	5.61	4.65	8.29	5.04	7.65	6.09	6.51	12.3	9.69	8.36
ENSG00000051341	9.96	8.03	12.6	4.14	3.5	8.74	6.64	6.4	4.21	16.51	15.99	22.52	5.88	5.66	5.91	11.15	6.91	9.22	13.35	10.37	12.1	4.56	5.02	4.45	10.6	12.07	16.41	13.61	13.8	7.93	7.09	6.26	6.34	7.14	6.98	8.39	16.73	20.47	18.35	6.22	6.63	5.02	9.57	10.95	9.06	6.83	7.08	7.66	9.43
ENSG00000051382	26.77	26.17	24.21	14.33	17.71	22.16	14.67	15.01	13.94	9.49	9.87	18.84	20.64	14.64	18.82	30.94	31.26	31.52	26.65	19.57	22.49	18.84	22.08	13.6	62.5	54.24	55.21	36.69	43.23	37.5	29.82	32.28	26.14	18.79	14.69	16.92	12.69	15.29	17.25	17.68	12.91	15.11	21.82	22.82	20.62	40.23	41.88	43.32	21.88
ENSG00000051523	219.62	176.27	171.65	40.73	52.67	14.75	175.26	222.24	173.42	2.11	0.22	3.17	222.03	227.93	302.77	291.88	346.04	302.79	80.46	96.32	72.72	49.78	65.92	78.02	4.95	2.84	2.72	0.57	0.65	0	127.68	126.95	132.34	0.7	0.54	0.57	65.99	71.25	101.21	7.95	14.29	8.39	171.26	211.73	188.96	0	0.08	0.4	60.24
ENSG00000051596	58.89	60.1	55.24	9.39	9.23	7.19	33.99	35.92	28.6	20.34	17.84	32.76	22.66	19.39	31.27	33.26	32.73	40.62	28.44	20.79	25.01	16.83	20.29	38.61	18.22	26.33	30.23	35.75	37.3	24.39	20.01	21.4	33.36	15.29	11.95	18.23	49.68	50.36	60.4	76.28	51.23	60.52	20.99	22.22	16.82	54.04	47.83	44.56	14.17
ENSG00000051620	18.37	31.84	21.42	24.41	38.43	22.07	14.13	19.02	12.29	14.06	14.05	16.25	18.92	14.34	18.45	29.27	31.94	27.57	9.01	9.28	9.74	25.51	27.74	56.62	25.96	30.13	18.17	36.77	35.32	32.8	59.01	56.71	59.79	17.55	14.13	16.13	13.34	16.48	21.64	21.38	17.16	28.88	22.32	24.07	29.85	11.59	17.41	13.32	17.04
ENSG00000051825	51.79	65.1	53.04	44.6	42.33	63.34	74.92	61.85	63.65	49.17	38.88	64.57	34.15	43.39	35.16	33.98	31.28	36.53	77.42	69.56	77.12	33.36	35.77	21.17	49.98	40.2	59.93	76.94	72.79	66.46	55.45	47.53	45.12	35.05	36.3	36.41	54.97	55.06	45.36	51.64	49.21	29.12	51.46	46.93	45.2	46.83	37.76	53.99	51.12
ENSG00000052126	74.38	68.64	72.61	38.32	29.94	48.5	35.53	38.01	31.37	48.49	48.5	67.02	91.36	64.55	69.86	57.48	52.98	60.47	141.06	113.7	110.53	27.12	29.51	20.35	86.33	69.18	81.6	59.99	65.36	39.08	31.29	29.62	30.9	73.37	77.15	90.67	46.17	40.01	41.71	50.21	49.82	40.22	64.36	62.82	67.74	58.95	48.68	64.45	53.73
ENSG00000052344	0.2	0.34	0.28	20.98	18.52	19.39	0.11	0.55	0.41	0.06	0.21	0.8	5.16	3.3	6.65	7.42	7.05	14.23	0.34	0.19	0.84	6.75	11.54	11.26	13.76	11.37	14.02	7.95	11.16	2.21	12.04	9.15	5.71	0.29	0.16	0.35	0.42	0.2	0.12	12.02	18.58	11.44	24.62	31.06	28.08	11.2	11.98	10.1	2.09
ENSG00000052723	26.69	28.87	36.48	25.91	25.64	28.58	31.56	29.76	35.03	21.23	18.21	24.58	20.45	19.83	20.2	17.94	12.28	23.28	9.42	14.85	13.19	31	32.14	26.36	21.89	24.03	29.97	46.89	50.15	54.42	35.09	36.27	37.47	32.21	32.93	47.91	30.32	42.3	49.53	17.81	17.3	23.87	12.49	11.38	11.24	64.65	42.97	50.98	45.04
ENSG00000052749	13.58	13.39	13.48	14.24	24.56	14.61	13.59	14.97	15.04	43.23	23.04	46.07	30.37	26.71	35.25	35.61	24.35	27.34	16.79	18.16	17.26	14.22	15.82	20.74	11.77	11.6	11.31	14.05	12.73	13.1	9.18	9.82	12.11	17.59	16.6	19.61	14.54	17.56	22.46	13.12	11.42	14.78	11.67	14.88	14.07	16.21	17.02	23.97	29.73
ENSG00000052795	21.59	21.94	24.6	10.07	10.67	10.6	27.5	25.23	17.69	6.87	6.51	9.25	17.17	12.05	17.6	28.58	25.26	30.71	20.42	23.21	17.21	30.22	27.33	14.84	22.84	18.41	26.44	19.73	22.38	32.01	19.61	17.6	13.71	36.92	47.93	44.22	5.2	7.85	6.8	13.11	12.85	12.19	11.86	15.64	15.86	19.55	16.67	18.53	21.11
ENSG00000052802	25.59	31.36	27.13	81.12	35.66	91.22	201.12	148.63	154.53	5.7	7.03	9.81	15.07	12.97	17.74	88.02	75.7	84.03	49.29	46.36	55.34	68.95	77.7	52.46	88.53	79.76	76	32.18	30.64	34.95	41.07	40.79	30.13	150.76	99.47	157.03	42.59	37.89	46.93	48.18	31.65	66.13	24.57	35.19	39.56	12.92	20.82	14.9	36.37
ENSG00000052841	73.73	73.3	72.44	25.62	20.34	34.08	55.63	55.16	40.8	47.53	32.01	71.98	60.75	50.07	53.1	79.89	75.41	87.37	133.02	101.09	110.87	56.32	45.84	24.83	56.75	53.65	61.86	54.62	58.99	38.03	68.38	54.79	49.01	55.72	72.87	63.34	72.63	74.46	65.2	63.33	61.15	53.42	53.54	47.65	53.98	78.24	70.48	77.37	106.33
ENSG00000052850	0.59	0.28	0.33	0.07	0.15	0.07	0.07	0.19	0.25	0.27	0.05	0.41	0.15	0.1	0.1	0.13	0.05	0.06	0.2	0.14	0.19	0.11	0.09	0.22	0.09	0.06	0.05	0.17	0.11	0.07	0.09	0.13	0.1	0.78	0.67	1.74	1.5	1.1	1.39	0.19	0.1	0.22	0.05	0.06	0.11	0.27	0.17	0.32	1.59
ENSG00000053108	1.47	0.88	1.52	0.81	0.88	1	3.64	3.69	6.3	1.06	0.27	0.98	0.73	0.77	0.54	1.56	0.67	1.75	0.13	0.4	0	0.66	1.28	0.14	1	0.5	0.56	5.59	4.02	4.61	4.18	3.13	3.15	0.03	0.03	0.05	9.49	10.71	6.94	2.47	2.49	3.61	0.27	0.57	0.18	5.89	3.01	3.66	4.9
ENSG00000053254	101.66	84.63	91.51	79.66	56.78	90.81	81.39	83.34	72.68	13.83	13.39	16.28	14.32	10.98	16.04	17.29	15.49	17.28	84.94	75.15	67.58	73.89	71.78	62.39	48.55	43.74	67.6	60.07	66.71	65.45	53.99	49.03	40.07	29.65	32.74	37.01	31.14	37.05	31.98	31.37	29.42	29.79	23.97	25.27	25.44	35.64	25.23	29.32	86.8
ENSG00000053328	3.35	2.91	3.21	3.19	3.72	4.29	2.84	1.7	1.67	1.39	1	2.42	0	0.07	0.14	0.36	0.23	0.94	8.93	8.93	7.59	0.52	0.41	1.33	4.85	5.2	0.65	3.3	3.91	3.04	5.41	2.4	3.26	0.06	0	0.06	4.84	4.09	3.38	0.06	0	0.18	0.11	0	0	6.21	7.5	9.79	2.82
ENSG00000053371	37.29	35.88	40.35	24.17	26.97	20.43	34.1	36.86	28.62	15.15	12.99	22.91	23.87	22.31	29.73	12.58	10.01	11.99	17.47	16.16	18.19	26.97	26.66	30.91	21.56	22.44	48.39	112.01	102.77	71.51	18.98	16.46	14.21	53.82	44.73	53.06	15.12	18.12	17.04	19.05	18.7	24.39	20.79	24.12	24.93	55.5	60.76	59.06	29.84
ENSG00000053372	27.6	27.38	26.24	22.22	27.74	24.3	18.32	20.69	14.61	28.53	19.35	33.35	26.55	24.46	31.17	16.97	10.12	17.91	11.92	12.98	13.53	15.85	16.63	22.32	16.41	15.4	35.26	29.34	25.97	23.37	14.84	11.45	15.29	47.76	35.74	46.91	17.22	20.46	22.08	12.08	12.25	13.94	23.58	28.18	28.2	26.08	35.65	22.91	28.49
ENSG00000053438	5.07	6.2	3.94	4.01	9.11	3.14	4.71	4.62	3.34	4.74	6.61	5.6	4.91	2.27	3.68	6.43	9.32	7.11	3.02	4.12	4.71	3.76	2.31	2.41	3.98	4.25	3.94	4.43	5.43	6.07	4.52	3.52	3.19	4.75	6.13	5.08	4.93	5.48	5.4	3.81	4.88	3.74	2.46	2.94	2.4	2.81	4.89	4.97	4.23
ENSG00000053501	46.16	40.48	38.92	4.99	10.06	4.57	35.76	42.94	43.63	25.47	19.46	29.31	42.5	35.86	51.77	9.5	12.06	9.32	13.22	14.78	16.16	8.44	9.04	14.91	8.83	12.87	10.01	9.74	11.21	10.15	11.5	11.25	13.16	24.4	24.2	31.09	10.09	10.03	12.44	6.86	6.07	10.09	4.65	5.01	7.73	11.35	14.63	13.02	15.74
ENSG00000053524	0.04	0.16	0.14	0.3	0.42	0.5	0	0	0	0.94	0.24	0.42	2.76	1.31	2.3	1.36	1.46	1.13	0.72	0.14	0.2	0.64	0.45	0.08	2.72	2.87	1.48	3.82	4.78	4.93	1.37	1.79	1.39	7.66	11.49	11.08	6	5.42	4.95	0.47	1.51	0.19	2	1.01	0.82	1.16	0.48	0.79	0.17
ENSG00000053702	4.94	3.4	3.02	1.77	3.48	1.73	2.75	2.54	2.23	6.69	4.9	5.82	4.14	2.41	4.21	1.82	1.31	1.86	6.9	7.09	8.6	1.88	1.88	2.15	2.2	2.08	2.28	5.33	4.61	2.54	2.46	2.06	2	1.54	2.34	1.78	3.27	3.54	5.48	2.49	3.07	4.4	4.6	4.47	4.07	5.89	5.07	7.54	2.21
ENSG00000053747	0.09	0.03	0.27	14.1	7.69	13.86	8.98	8.27	4.11	0.23	0.02	0.2	3.11	7.55	2.85	13.14	14.46	12.67	0.93	0.83	1.36	3.89	3.26	2.22	12.06	13.62	11.72	8.8	8.55	5.26	22.82	19.17	21.71	2.09	0.58	1.63	20.85	26.42	24.82	6.03	4.99	5.37	26.63	23	34.6	27.31	24.37	36.83	17.52
ENSG00000053770	17.63	15.87	12.26	13.16	10.33	17.65	15.8	13.27	12.31	4	5.16	6.88	11.68	10.91	10.01	16.74	18.23	18.58	19.24	17.02	17.04	19.14	20.39	14.32	22.76	17.21	19.72	30.73	31.38	44.45	17.38	18.38	17.36	30.25	30.15	37.38	28.36	25.79	28.06	17.39	12.96	14.81	13.49	17.59	15.16	14.39	14.56	15.21	17.9
ENSG00000053900	16.58	15.24	17.55	19.35	19.66	22.79	13.16	9.52	9.49	4.72	4.12	5.53	13.81	12.26	12.63	12.2	10.98	12.45	50.13	46	45.03	16.58	14.01	11.74	10.54	11.24	14.54	34.18	32.42	71.49	19.07	15.54	16.5	20.56	25.93	22	10.79	11.97	9.52	21.89	21.23	13.66	13.21	17.29	14.42	47.38	38.15	43.79	18.78
ENSG00000053918	0	0	0.11	0.41	0.12	0.51	0.03	0	0	0	0	0.17	0	0	0	0.22	0.11	0.03	0.05	0.56	0.1	0	0.07	0.03	0.12	0.12	0.52	20.25	16.53	5.75	0	0	0	0	0.06	0	0.68	0.95	1.34	0.05	0.49	0.14	0	0.14	0.13	0.55	0.93	1.21	0.39
ENSG00000054116	26.02	31.74	26.37	40.82	44.87	33.34	17.94	20.25	22.38	5.55	11.08	12.23	39.17	39.54	39.54	30.98	26.13	28.97	10.52	16.05	12.45	35.23	35.8	46.36	44.87	47.27	54.83	50.24	63.37	55.81	38.64	43.42	40.54	77.14	59.98	82.54	26.63	27.2	32.78	26.19	22.98	27.54	31.19	27.2	27.45	61.17	68.2	64.5	27.7
ENSG00000054118	66.31	64.72	63.9	37.61	49.21	36.97	41.86	45.36	39.34	32.57	22.57	36.18	45.23	40.97	44.35	37.88	26.27	35.77	34.91	36.7	35.1	48.7	56.03	30.02	49.2	46.69	54.7	69.03	88.76	88.28	72.02	69.4	66.08	65.54	59.62	68.31	28	39.08	40.26	45.97	43.72	48.4	40.51	44.57	43.65	66.78	76.65	87.84	65.45
ENSG00000054148	34.28	38.05	40.67	148.03	164.26	115.87	79.11	75.84	90.99	22.8	23.88	34.38	138.54	117.39	147.7	143.4	139.19	131.95	52.67	48.63	59.38	65.76	76.1	47.63	100.22	105.25	127.1	100.35	99.81	74.48	176.74	161.36	121.36	56.15	43.42	58.13	67.37	69.29	78.07	52.23	64.1	74.47	96.8	100.9	104.38	57.75	65.32	60.53	90.3
ENSG00000054179	3.79	5.12	3.32	3.58	5.38	3.63	7.92	5.4	6.48	0	0.06	0	10.56	9.74	8.67	16.68	22.91	18.05	0	0	0.09	11.77	18.37	11.32	12.34	10.22	14.14	3.35	3.16	3.75	1.75	2.35	0.66	0.09	0	0.08	3.07	3.9	4.82	6.07	11.31	5.28	48.27	41.73	53.17	5.92	9.41	5.97	0.37
ENSG00000054219	0	0	0	0.04	0	0	19.79	15.19	11.82	0	0	0	12.15	10.46	11.15	15.65	15.38	17.77	0	0	0	0.83	1	0.56	9.43	7.65	6.2	5.62	7.02	5.13	3.56	3.09	3.45	0.05	0.05	0.08	0	0.03	0	0.66	0.1	0.18	0	0	0	0	0	0	18.79
ENSG00000054267	41.65	35.89	38.18	29.71	36.22	25.2	24.57	23.86	18.18	26.01	21.88	35.51	26.64	23.32	20.72	16.74	16.53	22.21	57.92	61.54	58.19	17.49	18.25	22.07	25.51	21.87	27.29	19.76	24.2	28.29	24.81	16.47	15.02	16.66	19.78	22.51	18.14	14.82	17.1	30.03	26.98	25.44	25.25	24.21	23.48	38.14	42.54	46.26	33.84
ENSG00000054277	6.67	5.98	7.26	42.87	20.05	50.79	3.92	4.47	4.45	5.15	2.83	9.51	35.5	26.81	35.6	6.68	4.07	5.24	17.28	14.76	16.32	9.92	5.57	6.54	37.37	36.9	36.61	8.77	7.43	1.51	8.74	12.99	12.99	16.28	15.22	25.5	28.75	24.17	22.54	2.34	1.54	2.57	21.19	30.78	36.85	18.99	23.63	18.34	14.19
ENSG00000054282	22.03	21.35	19.04	17.03	8.46	13.03	7.97	11.57	10.93	9.13	8.94	10.81	27.12	24.68	24.8	7.65	6.48	8.25	40.05	32.3	35.23	4.56	10.13	5.6	13.45	11.6	16.99	23.85	23.04	17.46	13.13	10.93	10.44	29.13	27.51	46.71	13.06	14.62	13.94	16.06	12.83	14.58	17.02	24.63	21.74	40.92	43.68	45.52	11.98
ENSG00000054356	0	0.02	0.05	0	0.02	0	0	0.11	0.19	0	0	0.16	0.3	0.46	1.41	0	0	0.01	0	0.18	0	0.23	0.17	0.18	0.44	0.2	0.8	0.38	0.22	0	0.23	0	0.06	86.36	32.83	67.3	0.51	0.27	0.45	2.57	2.18	1.02	0.32	0.46	0.54	0.29	0.27	0.26	0.1
ENSG00000054392	4.1	4.39	3.39	3.2	3.84	2.66	2.54	1.5	1.4	2.04	1.15	3.28	2.99	1.37	3.14	0.39	0.37	0.82	9.77	8.61	11.21	8.45	7.58	7.68	1.99	1.26	1.94	6.37	6.45	12.29	9.42	12.68	10.26	4.89	4.77	5.07	3.78	2.62	2.52	3.93	3.81	4.9	0.13	0.65	0.2	5.19	4.94	6.56	9.35
ENSG00000054523	32.33	27.24	32.48	21.76	21.59	25.99	27.16	22.61	21.25	16.38	12.84	23.18	27.2	23.03	23.43	19.39	19.77	23.89	17.96	16.6	13.46	33.37	30.85	16.65	18.82	16.58	39.35	60.34	62.32	59.25	24.03	22.47	18.86	38.19	39.23	41.1	21.68	21.7	20.37	22	15.81	18.8	18.06	23.48	20.53	61.6	61.53	59.11	26.87
ENSG00000054598	0.85	0.52	0.56	0.07	0.21	0.1	0.02	0.02	0.01	0.43	0.15	0.14	0.13	0.25	0.15	0.2	0.2	0.15	0.22	0.16	0.36	13.3	12.64	8.35	0.07	0.07	0.11	0.21	0.32	0.21	0.09	0.03	0.09	2.99	4.86	5.33	0.03	0.07	0.08	1.48	1.49	1.37	9.84	8.43	4.73	0.2	0.25	0.25	0.06
ENSG00000054611	22.57	20.6	21.74	27.28	24.5	19.37	16.82	22.47	18.47	10.82	8.83	10	12.51	12.29	12.96	19.65	18.34	19.93	22.67	21.26	21.8	25.07	25.78	20.97	25.79	24.43	22.81	7.02	9.43	10.25	12.98	9.28	6.87	30.69	33.85	34.69	26.12	28.72	34.42	9.12	9.79	10.21	15.86	15.31	18.56	28.19	31.82	36.54	17.76
ENSG00000054654	27.33	24.75	30.26	16.4	16.42	20.41	24.16	24.79	22.6	9.01	5.89	7.65	15.79	14.2	15.9	36.65	48.48	45.64	38.15	31.92	36.74	59.73	63.9	93.37	45.32	35.7	45.31	56.18	57.48	72.82	59.43	52.01	42.68	3.1	2.21	6.48	25.78	36.94	39.83	20.52	26.41	21.97	132.44	103.11	94.29	103.95	87.32	118.26	23.84
ENSG00000054690	25.06	36.63	31.44	7.83	11.22	8.29	8.73	8.65	8.37	25.18	24.08	25.02	10.26	10.68	12.01	11.99	11.99	12.7	34.78	31.58	30.91	41.55	29.81	27.9	19.91	16.98	12.8	31.49	26.07	35.49	23.76	17.74	15.06	0.71	0.83	0.63	10.4	10.11	10.5	19.56	16.44	15.07	19.44	24.54	18.84	8.96	9.2	9.05	18.33
ENSG00000054793	62.56	58.37	63.57	5.39	6.77	3.65	14.2	13.13	9.02	13.93	16.43	18.01	26.3	23.38	24.88	15.28	18.64	17.87	19.02	17.58	13.5	17.59	17.13	11.54	35.99	32.64	35.69	20.66	23.19	21.2	34.69	23.85	23.31	1.46	4.52	2.65	25.06	25.53	27.4	37.41	39.66	31.13	7.17	11.89	7.52	55.62	50.35	56.25	3.5
ENSG00000054796	0	0	0	0	0	0	0	0	0.06	0	0	0	0	0	0	0	0	0	0	0	0	0	0	0	0	0	0	0	0.04	0	0	0	0	0	0	0	0	0	0	0	0.07	0	0	0	0	0	0.07	0	0
ENSG00000054803	0.05	0.29	0.12	0.02	0	0.09	0.18	0.06	0.15	0.27	0.92	2.83	0	0	0	0.02	0	0	0	0	0	0	0.06	0	0.04	0	0.02	0.05	0.02	0	0	0	0	0	0	0	1.22	1.9	1.21	0.07	0.03	0.04	0	0	0	0	0	0	0
ENSG00000054938	0.2	0.61	0.18	13.75	8.02	9.62	3.56	6.63	5.57	3.75	4.13	4.27	7.57	6.37	9.56	3.23	7.77	6.84	0.09	0.34	0.52	8.35	2.55	0.19	1.02	0.85	1.39	11.98	6.64	25.13	2.31	2.97	3.03	0.07	0.07	0.11	2.66	10.29	5.52	0.21	1.04	2.43	11.5	6.31	13.83	4.32	9.94	3.29	0.33
ENSG00000054965	22.07	26.77	24.43	18.92	14	21.17	24.32	21.39	17.55	13.38	8.51	17.03	28.74	28.14	33.08	22.09	23.38	27.79	28.57	29.35	23.35	25.05	26.84	16.77	23.39	20.62	25.4	38.19	36.45	25.41	21.27	17.89	17.32	37.5	30.61	41.72	6.9	5.52	6.07	15.76	15.22	16.45	16.62	17.17	15.99	43.8	34.43	46.24	16.06
ENSG00000054967	3.4	5.37	3.7	1.83	9.09	2.06	1.89	2.31	1.68	3.24	4.26	6.04	8.67	5.55	8.65	4.22	3.12	2.83	4.61	3.01	5.13	2.39	3.62	6.07	3.04	2.72	4.46	5.66	6.76	8.38	5.86	5.69	6.39	2.49	2.82	2.79	1.99	3.02	3.29	2.61	2.18	3.58	4.75	3.04	2.77	4.69	7.01	5.62	2.21
ENSG00000054983	11.12	16.59	12.7	5.47	3.73	5.02	4.11	4.47	4.02	4.25	7	6.49	8.14	12.58	9.32	2.07	1.92	3.24	21.31	18.65	16.91	8.86	8.79	9.54	5.82	5.6	4.28	10.66	10.95	15.05	21.45	20.5	18.43	36.63	31.56	41.65	3.86	4.63	4.2	11.55	15.96	7.3	0	0	0	4.31	6.01	3.88	10.48
ENSG00000055044	89.72	87.4	93.41	42.48	49.19	52.62	88.81	81.9	69.1	64.31	35.93	80.86	78.37	68.82	80.65	61.21	45.36	50.62	75.84	65.46	79.11	38.71	36.82	31.79	50.03	57.52	66.76	58.54	68.69	49.79	54.59	52.71	60.57	93.19	95.99	103.51	70.77	73.18	76.2	78.95	77.7	61.92	41.01	50.05	49.92	62.71	66.15	60.17	77.42
ENSG00000055070	37.93	42.74	39.84	49.93	55.04	46.58	28.85	37.58	31.65	24.78	18.85	30.65	53.91	48.74	65.76	34.61	35.16	37.32	23.32	19.1	20.12	51.23	52.07	69.69	32.54	32.63	59.68	117.56	112.5	85.6	24.29	29.15	26.53	67.12	75.35	85	21.92	25.7	31.35	25.43	23.99	30.54	46.01	60.63	51.72	62.41	76.42	81.6	39.37
ENSG00000055118	0.05	0	0	0.13	0.08	0.16	0.52	0.54	0.2	6.08	6.43	4.34	2.29	2.37	2.3	0.05	0.03	0.06	0	0	0	0.22	0.19	0.18	12.1	9.16	14.08	2.64	2.3	0.2	14.21	15.14	13.78	0.11	0.05	0.03	1.12	0.77	0.84	2.65	3.02	1.88	0	0	0	0	0	0	0
ENSG00000055130	31.2	28.6	34.65	22.96	18.18	25.57	35.45	36.23	28.86	20.2	14.41	28.09	36.85	35.76	33.47	41.47	35.7	43.15	14.53	15.43	14.88	39.76	41.84	15.91	28.09	27.24	28.46	35.43	37.31	29.5	26.05	27.98	22.63	18.03	13.35	18.29	34.89	45.15	36.09	33.04	27.62	28.08	15.64	21.8	20.11	26.28	28.2	26.88	31.04
ENSG00000055147	12.9	11.57	11.2	6.48	4.38	5.56	11.51	10.29	10.17	7.67	4.04	8.26	9.18	9.23	9.98	7.66	7.14	8.91	6.01	4.43	4.38	8.54	10.75	4.87	6.55	6.02	9.07	11.68	14.25	11.68	15.02	12.33	12.69	9	9.02	10.3	7.23	5.27	6.48	13.1	10.72	14.13	12.57	12.45	11.04	15.67	15.43	14.48	5.87
ENSG00000055163	5.74	11.02	5.98	4.57	1.97	3.82	1.02	0.56	0.54	5.35	4.29	8.14	0.78	1.98	0.53	7.99	8.25	7.99	37.69	39.02	35.42	14.05	9.55	10.14	2.95	3.39	3.3	24.88	22.96	10.33	5.42	5.47	4.12	0.49	0.27	0.21	13.16	17.08	14.7	25.21	20.78	28.03	17.42	11.05	6.75	49.58	47.18	61.5	3.89
ENSG00000055208	18.43	17.87	18	24.62	18.87	30.46	25.59	20.75	18.23	8.4	6.75	13.99	12.94	10.22	9.87	27.51	23.38	28.27	11.77	8.73	7.86	51.31	54.53	17.79	14.88	15.64	14.97	44.62	45.52	41.71	34.91	35.95	31.18	37.46	33.85	42.31	20.1	21.67	16.01	26.56	19.47	19.03	20.08	23.35	26.28	24.68	23.37	25.51	29.36
ENSG00000055211	13.56	10.52	13.62	17.41	12.77	18.33	15.32	14.32	10.43	4.26	5.01	7.81	8.64	8.94	8.79	13.58	13.71	15.39	7.85	6.32	7.57	9.38	9.04	5.66	7.8	8.73	9.15	18.63	18.95	23.02	16.76	23.68	16.12	16.46	11.18	17.42	10.14	9.67	9.51	17.88	16.23	13.12	9.01	8.28	9.84	21.37	22.36	21.13	11.98
ENSG00000055332	21.72	18.2	21.4	16.66	12.12	17.35	18.21	15.48	11.86	9.1	15.81	13.68	18.93	20.14	16.92	18.17	16.73	17.89	31.79	29.2	31.89	16.36	17.23	6.61	10.46	9.35	12.52	30.48	33.29	35.93	21.21	22.16	20.49	24.74	13.56	26.42	26.8	28.22	22.84	23.16	24	19.11	13.86	14.98	14.21	44.39	36.98	40.72	12.08
ENSG00000055483	59.89	61.07	56.52	39.01	62.96	42.49	45.53	47.68	54.02	58.2	27.64	54.53	42.11	36.62	43.7	65.64	49.38	51.97	62.2	50.73	56.58	46.19	44.2	37.03	39.76	30.07	39.63	49.39	58.6	54.87	48.18	45.3	41.94	32.64	35.42	35.98	59.87	68.83	78.53	40.21	51.76	38.95	41.63	34.1	35.18	81.26	79.53	85.48	44.96
ENSG00000055609	54.62	42.17	49.51	24.45	26.84	30.76	37.02	35.81	31.83	38.82	45.07	38.77	57.88	48.53	52.39	59.65	44.27	62.45	24.36	23.35	20.39	45.86	43.03	40.05	62.37	57.58	62.99	57.29	54.93	57.97	53.76	45.46	37.36	21.74	23.66	28.43	33.94	45.19	36.6	39.54	32.37	29.91	37.43	35.48	40.67	31.76	27.85	37.06	25.88
ENSG00000055732	0.08	0.34	0.4	0.63	0.06	0.35	0	0	0	0.07	0	0	0.05	0.03	0	5.47	7.09	7.73	0.32	0.75	0.27	22.13	23.29	9.56	0.03	0.05	0.02	50.16	47.61	40.11	0.43	0.44	0.07	0.09	0.08	0.04	12.53	13.03	11.95	0.73	1.14	1.02	0	0.05	0.02	0.06	0.07	0.12	0.11
ENSG00000055813	0	0	0	0	0	0	0	0	0	0	0.02	0.02	0.76	0.39	1.04	0.05	0	0	0.04	0.02	0	0.1	0.23	0.43	0.18	0.15	0.3	0.2	0.15	7.07	3.03	2.67	3.09	1.45	2.44	1.87	0.17	0	0.16	0	0	0.02	1.12	1.88	0.83	0	0.07	0	0
ENSG00000055917	59.95	50.47	50.4	36.95	42.73	35.88	55.74	54.52	45.9	22.53	15.44	29.49	27.72	23.34	26.57	38.79	29.9	37.03	65.36	60.88	63.81	33.77	38.13	16.87	33.74	33.94	21	36.71	45.54	48.66	41.84	42.5	36.27	25.29	22.34	30.44	47.21	50.3	41.42	56.73	49.96	53.46	28.52	30.96	37.36	48.99	47.1	43.6	57.54
ENSG00000055950	30.42	35.51	32.38	55.9	68.45	57.52	48.48	46.24	42.8	17.56	12.38	20.54	38.23	37.9	34.89	67.53	58.22	68.85	72.6	56.68	64.07	59.85	59.31	56.44	35.01	42.75	39.17	82.75	88.73	61.62	37.02	39.76	36.93	44.74	36.05	41.72	30.88	36.86	33.82	41.97	40.46	43.91	33.57	40.32	35.14	53.33	61.54	55.39	71.13
ENSG00000055955	23.46	15.75	23.61	75.26	40.05	44.11	24.75	35.71	46.84	3.84	4.48	1.96	307.82	171.21	347.07	1.59	3.56	1.15	24.69	21.47	38.84	191.71	109.31	80.2	55	34.09	36.07	24.43	20.67	143.15	24.52	37.63	18.41	3.42	1.68	1.37	138.92	178.39	154.58	4.48	6.19	16.9	271.62	239.33	238.11	2.59	3.63	4.64	6.74
ENSG00000055957	110.55	109.3	78.52	115.89	88.34	66.44	188.99	179.51	282.18	19.85	24.03	36.14	197.65	144.79	180.55	0.27	0.17	0.44	91.57	74.56	122.01	99.46	52.74	38.69	23.89	19.78	12.09	770.29	767.44	274.3	40.62	39.83	26.41	0.2	0	0.28	109.54	157.46	138.32	22.97	15.64	92.82	2.46	3.51	3.86	73.65	65.34	72.94	69.33
ENSG00000056050	6.44	5.15	6.75	5.93	5.35	4.47	7.42	8.43	8.25	5.75	4.23	6.54	11.78	9.54	10.56	10.21	11.46	9.93	7.7	2.94	4.3	6.52	5.19	3.68	8.4	13.15	10.2	10.75	14.56	9.88	16.6	20.79	19.57	15.39	18.08	19.39	7.54	8.42	6.77	9.3	11.15	7.58	7.43	7.91	8.44	7.11	6.81	4.68	10.37
ENSG00000056097	55.58	46.71	49.89	26.04	17.43	30.25	30.47	23.57	22.35	23.83	18.56	32.05	37.9	36.55	34.66	21.22	18.6	24.68	52.53	49.08	46.05	23.65	26.64	13.01	27.52	29.52	28.28	42.72	50.14	47.01	37.97	38.56	40.54	44.45	28.96	47.54	55.47	64.59	51.23	46.69	45.45	42.58	21.23	23.22	23.09	56.7	55.12	50.59	42.22
ENSG00000056277	5.95	5.63	6.55	4.22	3.34	4.51	2.23	2.06	1.65	4.8	3.54	6.02	3.3	2.52	2.3	2.85	2.34	2.89	8.32	6.63	7.01	3.7	3.15	1.43	4.95	4.53	5.24	8.02	9.58	7.32	7.09	5.28	5.02	6.87	7.19	8	6.5	6.94	6.28	5.08	4.72	4.58	2.22	2.14	2.7	4.58	4.55	3.78	3.45
ENSG00000056291	0	0.08	0.06	0	0	0	2.89	2.46	1.51	0.28	0.53	0.44	5.36	6.42	4.09	1.9	1.53	1.72	0	0	0	1.79	0.77	0.45	0	0	0.27	0.21	0.3	1.25	13.39	17.4	10.34	0.66	0.48	1.55	0.15	0.07	0.21	1.86	1.5	1.33	0	0.06	0.12	1.6	0.47	0.53	8.18
ENSG00000056487	0	0	0	0	0	0	0	0	0	0	0	0.18	0	0	0	0	0	0	0	0	0.15	0	0	0.26	0	0	0	7.19	5.79	0.28	0	0	0	0.02	0	0.02	0	0	0	0.06	0.54	0	0	0	0	0	0	0	0
ENSG00000056558	0.81	0.75	0.71	1	2.04	1.33	0.51	0.85	0.97	1.02	0.66	2.02	5.05	5.33	7.03	0.58	0.74	0.76	2.07	2.34	2.52	2.4	2.27	2.02	0.76	0.68	0.91	4.07	4.47	5.15	2.03	1.77	1.38	1.34	1.35	1.3	3.83	3.78	5.77	1.05	1.04	1.37	5.15	3.69	4.1	75.63	80.9	93.88	1.01
ENSG00000056586	15.59	16.05	15.19	24.46	23.72	37.33	28.62	30.44	25.39	11.89	7.01	16.27	21.68	19.65	25.64	16.03	14.9	17.39	29.44	25.38	27.14	18.84	17.29	10.05	17.95	20.39	26.04	27.93	32.11	39.97	19.72	18.74	14.78	17.5	16.39	20.62	25.45	20.2	21.31	22.72	22.5	19.63	14.85	15.48	16.36	15.94	15.41	13.93	26.96
ENSG00000056736	17.02	28.45	21.36	32.59	26.13	43.58	46.56	36.19	43.59	21.57	11.67	31.46	11.58	10.08	9.86	47.61	35.59	50.67	170.59	148.22	153.68	36.14	26.2	15.22	30.07	25	27.98	80.79	57.77	47.61	6.11	7.2	7.55	1.36	1.15	1.61	44.23	49.32	39.86	62.36	54.73	50.74	27.12	32.86	26.07	295.26	241.64	234.93	36.69
ENSG00000056972	10.03	6.66	7.28	13.44	13.33	18.3	10.05	8.63	8.56	5.7	4.32	8.25	16.78	11.84	24.61	15.1	13.31	16.01	3.42	6.64	3.05	16.56	11.97	9.85	9.07	10.37	11.86	9.86	8.34	11.79	22.28	23.35	18.53	16.26	13.92	17.21	15.36	13.35	12.05	14.09	12.61	7.69	14.19	19.78	18.07	24.73	22.78	25.4	22.52
ENSG00000056998	12.78	11.2	12.68	7.67	5.83	5.24	19.3	19.39	18.72	9.19	8.36	14.45	8.85	8.28	8.47	0	0	0	9.5	10.9	8.79	22.09	26.11	23.73	4.78	4.89	2.83	45.34	36.58	14.78	0.78	1.92	1.11	0.14	0	0.08	20.4	28.02	28.61	16.39	14.6	19.19	0	0	0	1.08	1.25	0.79	17.21
ENSG00000057019	28.36	28.25	28.73	20.04	9.81	24.25	19.52	14.36	11.78	21.92	14.04	35.47	46.74	38.84	40.47	32.09	35.11	35.22	51.06	40.63	41.44	25.15	25.76	19.2	16.47	11.15	16.84	36.97	40.05	26.14	20.47	20.92	15.55	145.99	57.28	130.19	26.49	29.52	21.76	11.13	11.76	12.24	62.22	60.09	69.39	37.08	25.25	44.81	33.25
ENSG00000057149	0	0	0.05	0	0	0	0	0	0	0	0	0	0	0.21	0.05	0.04	0.48	0.07	0	0	0	17.44	19	3.24	0	0	0	0	0.13	0	0	0	0	0	0	0	0.07	0.25	0.31	0	0	0	4.8	6.21	10.81	0	0	0	0.13
ENSG00000057252	14.38	25.08	21.38	42.66	32.07	48.98	25.88	22.07	20.6	8.19	8.7	18.61	33.43	34.6	29.86	38.71	34.51	37.16	35.74	32.17	25.29	43.05	40.12	15.25	33.97	36.36	40.95	36.82	35.63	39.85	30.48	26.1	32.41	65	47.17	73.78	14.63	18.25	13.35	15.59	10.98	11.32	8.01	14.47	12.81	55.32	68.01	56.72	35.15
ENSG00000057294	20.08	23.93	21.21	15.02	12.63	16.75	5.31	6.22	5.2	4.77	3.77	8.52	14.23	11.68	13.69	37.17	28.41	36.79	37.56	31.33	29.89	25.25	23.82	12.55	55.46	53.12	26.87	49.77	56.81	26.55	8.33	9.53	5.57	0	0	0	15	13.88	12.03	23.01	19.37	19.01	16.76	25.9	23.89	34.48	27.81	31.75	15.3
ENSG00000057468	0.02	0	0.04	0.22	0.07	0.08	0.02	0.04	0.02	0.24	0.16	0.53	1.76	1.3	1.24	0.1	0.07	0.15	0.14	0.05	0.12	0.13	0.12	0.07	0.13	0.11	0.23	1.05	0.61	0.56	1.36	1.63	1.39	0.42	0.64	0.48	0.47	0.42	0.33	0.22	0.23	0.11	0.11	0.18	0.08	0.14	0.22	0.31	2.24
ENSG00000057593	27.92	23.61	18.8	6.57	8.54	5.7	28.5	28.84	25.47	5.9	4.89	6.52	1.46	0.95	0.46	2.72	1.82	3.71	116.07	113.07	130.44	48.74	54.67	56.48	4.47	2.57	2.24	93.22	77.01	104.56	1.67	2.58	1.46	0.07	0	0.19	27.37	29.34	43.07	11.14	8.79	19.53	0.05	0.44	0.34	1.14	1.25	0.08	24.61
ENSG00000057608	81.3	81.46	83	104.07	85.61	121.44	372.34	328.04	309.14	36.16	19.69	45.44	203.36	200.75	248.21	116.12	99.69	120.16	118.77	120.06	106.4	103.56	114.27	94.88	149.79	139.29	159.83	145.86	141.98	112.79	129.39	140.7	119.51	240.21	196.82	255.14	145.25	158.24	146.95	100.22	63.43	85.12	90.33	96.71	97.06	96.54	79.33	103.25	157.23
ENSG00000057657	0.14	0.02	0.03	0	0	0.03	0.13	0.28	0.09	0	0.5	0.26	0	0	0	4.81	3.49	4.55	0	0	0	0.5	0.94	0.66	0	0	0	0.03	0.09	0.92	0.01	0.12	0.02	10.22	10.56	13.54	0.12	0.08	0	5.29	3.87	4.49	0	0	0	0	0	0	0
ENSG00000057663	17.3	15.66	13.57	11.26	8.92	14.73	14.3	11.81	10.25	5.59	5.21	10.19	8.1	6.99	6.35	20.68	18.61	21.91	5.39	8.19	7.25	13.11	13.54	6.01	7.24	9.59	8.2	21.34	20.01	19.78	21	24	18.49	18.08	12.19	17.68	6.1	8.24	5.25	22.26	17.5	15.34	11.21	8.81	11.8	12.79	11.48	14.76	14.61
ENSG00000057704	0.3	0.44	0.54	6.26	5.42	7.41	0.5	1.02	0.42	3.53	0.63	1.44	0.19	0.61	1.43	9.54	9.43	9.35	5.33	5.66	6.08	5.04	3.85	1.67	18.44	16.4	10.58	6.38	6.49	7.59	11.69	11.33	8.18	0.91	0.3	0.92	4.19	4.93	4.5	0.53	0.36	0.87	0.41	0.9	0.52	5.07	5.37	4.23	1.6
ENSG00000057757	39.9	33.31	33.43	23.59	28.76	22.86	16.59	16.42	15.97	11.58	10.48	20.27	27.46	24.45	30.23	27.44	26.85	25.23	13.72	12.68	15.54	36.72	34.73	29.13	33.83	36.91	40.58	41.06	45.57	42.5	16.85	16.7	16.99	45.58	78.64	62.76	17.48	21.42	24.39	22.52	22.19	19.1	18.19	20.58	19.53	18.68	22.93	21.06	26.74
ENSG00000057935	34.75	33.88	35.47	16.27	15.96	18.7	49.01	43.44	40.84	26.94	21.84	32.74	36.54	31.7	39.17	18.08	17.52	24.89	70.4	64.03	65.05	21.67	27.01	8.07	13.87	11.74	9.98	48.04	56.08	44.87	49.37	49.13	37.43	15.89	20.39	22.08	35.46	39.11	29.02	48.49	56.32	44.18	22.56	28.4	27.72	17.64	17.08	15.39	37.22
ENSG00000058056	22.48	19.75	22.24	6.52	7.66	10.14	15.97	11.33	10.55	11.15	8.07	17.45	14.29	10.56	13.75	8.96	6.39	9.02	27.51	25.63	25.82	11.89	13.19	10.42	15.34	13.83	19.78	22.57	25.57	15.59	17.54	15.63	16.07	35.62	32.38	35.23	6.3	8.09	7.3	8.45	8.09	7.3	7.84	9.1	8.9	26.36	22.15	27.02	19.89
ENSG00000058063	28.95	28.49	30.11	19.13	21.8	29.17	6.25	4	3.86	7.44	4.94	10.21	37.37	27.46	37.52	64.63	54.62	61.71	69.29	54.38	61.79	28.61	30.35	25.52	100.65	89.9	75.08	52.29	60.49	45.76	39.59	36.33	46.37	39.16	37.14	43.76	25.62	33	30.02	7.41	7.79	6.81	27.19	36.28	37.11	90.11	92.01	87.31	23.05
ENSG00000058085	0.23	0.5	0.34	3.78	11.79	2.86	0	0	0	0.11	0.04	0.03	0.1	0.08	0.36	7.1	10.89	5.82	0.35	0.19	0.06	2.86	2.53	2.21	0.75	0.18	0.05	0.73	0.84	1.77	2.61	3.25	2.73	0.4	0.58	0.79	0.02	0.04	0.05	0.96	1.17	0.86	19.67	14.35	38.44	0.61	0.66	1.01	0.05
ENSG00000058091	50.34	62.14	52.6	22.69	18.86	27.96	5.14	4.53	12.37	23.66	5.84	25.38	79.07	62.42	76.43	39.03	37.65	46.26	40.06	36.41	31.27	52.21	46.78	21.46	52.07	35.87	57.35	48.95	36.86	71.86	42.73	45.49	29.3	54.06	55.42	52.83	28.8	33.43	27.49	5.21	4.97	6.75	38.45	43.17	37.5	94.76	76.25	90.46	18.37
ENSG00000058262	151.87	139.99	155.62	156	130.18	163.26	130.85	127.72	95.69	51.88	40.54	72.34	121.31	89.94	141.24	159.74	159.78	166.92	94.86	88.88	89.06	131.56	124.82	88.11	220.71	212.13	196.39	158.68	176.91	124.84	114.67	119.15	109.15	274.32	253.83	345.55	87.93	96.01	96.57	82.42	70.25	77.66	68.87	102.89	96.06	173.6	175.51	190.68	103.59
ENSG00000058272	46.51	41.37	47.63	20.99	20.23	18.56	33.61	31.8	25.02	43.96	38.52	50.1	44.59	44.54	39.44	35.27	25.48	32.44	58.82	49.79	48.81	22.46	23.44	14.91	37.24	37.5	47.55	77	71.74	41.76	42.19	37.89	34.27	46.64	46.18	53.58	13.33	17.67	17.99	39.66	39.42	36.56	32.96	41.61	36.73	46.02	39.16	57.13	35.96
ENSG00000058335	0.5	1.09	0.84	0.02	0.1	0.01	0.77	0.61	0.32	0.13	0.12	0.02	0.07	0.34	0.03	0	0.01	0	0.05	0.06	0.01	0.04	0.16	0.02	0.03	0	0.01	10.82	15.27	4.6	0.22	0.06	0.04	20.23	9.99	11.09	0.25	0.08	0.26	0.09	0.14	0.09	0.1	0.05	0.12	1.71	2.69	1.79	1.34
ENSG00000058404	0.47	0.19	0.26	0.1	0.02	0	0	0	0	0.19	0.13	0.3	0.18	0.14	0.05	0	0	0.08	1.05	1.18	0.54	0.01	0.06	0.41	0.03	0	0.01	4.04	3.61	2.13	0	0.04	0.07	0.18	0.12	0.16	0.03	0.14	0.19	0.81	1.23	0.99	0.07	0.03	0.12	0	0.19	0.04	0.04
ENSG00000058453	16.95	13.13	15.61	6.58	18.02	7.51	12.82	13.55	11.09	36.39	35.46	30	17.08	13.43	18.52	3.21	3.12	3.5	12.58	8.43	11.42	6.22	11.58	12.32	4.31	3.59	11.95	20.11	19.69	17.64	7.75	10	9.18	11.38	16.79	10.97	5.31	7.12	9.47	5.51	6.17	8.67	11.74	10.39	6.18	20.61	22.01	26.77	11.5
ENSG00000058600	69.59	74.17	54.89	36.03	35.32	30.58	42.52	43.65	40.27	39.57	29.78	48.21	39.09	43.58	37.51	53.94	47.47	49.05	31.97	23.26	29.04	21.37	24.75	20.09	18.25	21.69	20.06	26.6	35.21	19.73	48.98	50.61	50.87	28.03	23.59	24.34	32.08	37.17	41.52	29.39	32.57	33.72	41.91	49.47	35.94	72.81	72.42	79.99	58.04
ENSG00000058668	2.31	2.64	2.11	13.78	13.31	11.61	0.19	0.4	0.37	10.82	13.42	19.77	35.77	28	39.56	3.64	4.56	4.04	0.48	0.59	0.24	39.4	31.51	25.56	13.81	13.42	8.78	15.44	13.38	15.91	28.63	24.52	17.97	53.39	37	58.24	9.81	9.79	7.89	9.13	7.03	7.81	11.45	10.54	12.59	24.87	25.4	27.38	4.83
ENSG00000058673	37.3	35.09	41.54	41.71	26.05	40.82	36.01	32.25	31.51	26.22	12.88	28.12	32.7	33.26	34.96	32.57	25.89	35.05	51.58	49.19	44.7	24.9	22.91	11.34	39.73	33.15	35.66	34.94	41.76	41.1	39.58	37.95	31.82	61.96	56.9	78.31	17.63	23.53	21.47	34.9	32.43	32.99	25.75	38.4	34.45	84.66	86.21	94.05	49.38
ENSG00000058729	30.51	31.56	25.52	3.84	5.59	11.5	19.28	18.38	12.81	9.14	6.66	9.4	12.63	12.44	16.41	12.18	18.35	19.32	10.28	8.39	9.55	12.4	21.78	8.83	10.5	7.83	15.62	23.1	21.7	24.11	23.81	24.07	17.93	14.69	7.91	14.04	14.03	18.18	21.45	23.28	16.53	19.47	20.37	20.17	21.38	27.87	23.21	27.89	13.03
ENSG00000058799	14.18	12.55	17.31	18.81	15.54	28.27	12.03	8.69	7.85	3.27	2.18	3.86	23.42	22.1	24.61	11.41	12.33	13.02	6.89	6.51	8.04	20.43	14.15	7.83	14.23	13.83	14.8	22.17	34.9	25.58	12.68	15.83	11.75	14.66	8.69	17.03	8.61	8.48	7.61	14.1	11.19	9.79	11.48	11.78	12.75	27.71	28.6	26.22	11.69
ENSG00000058804	15.26	18.81	20.9	11.03	8.91	14.79	20.47	18.15	11.4	6.97	6.74	16.6	11.09	10.98	9.53	13.23	9.12	11.66	9.06	8.23	8.81	10.23	9.55	5.57	14.86	16.26	15.11	15.62	24.13	16.25	16.34	17.5	20.18	18.37	15.4	17.52	9.85	9.48	7.81	15.77	12.8	10.93	8.53	12.31	13.43	18.03	17.46	16.38	19.71
ENSG00000058866	4.25	3.23	5.08	10.38	14.83	11.72	2.95	4.25	2.85	2.79	2.23	2.19	4.37	3.38	4.21	4.24	3.39	2.35	9.42	7.53	7.94	0.08	0.42	0	18.27	18.64	15.99	0.49	0.78	1.87	4.82	8.29	9.58	4.7	4.55	5.59	5.71	4.75	3.58	6.13	7	3.31	2	3.61	2.21	3.71	4.45	3.92	2.52
ENSG00000059122	4.87	7.84	5.83	4.77	9.31	5.63	16.16	13	12.22	11.38	9.07	10.85	19.8	21.41	26.17	19.07	24.74	15.87	14.71	12.59	9.31	6.61	8.79	17.19	11.74	8.67	10.82	19.82	12.61	14.33	42.38	37.12	34.47	19.24	29.7	29.22	23.74	27.68	44.22	10.57	9.48	11.11	41.12	46.33	35.45	37.91	39.12	46.02	3.13
ENSG00000059145	8.96	7.38	7.84	10.69	22.91	10.94	10.13	17.09	14.71	12.62	7.27	7.9	23.89	23.19	22.99	28.41	24.36	27.85	11.62	9.71	17.91	11.3	11.73	16.89	21.3	16.97	26.18	15.58	11.58	11.15	73.2	70.42	68.47	9.47	11.2	16.6	22.02	35.77	61.42	16.51	15.16	21.5	33.42	45.32	28.46	39.24	37.91	45.59	13.42
ENSG00000059377	2.95	3.34	2.45	3.51	4.04	3.55	2.18	2.28	1.33	4.16	4.12	3.01	5.85	4.54	6.96	1.26	2.04	1.43	0.84	0.7	0.6	1.7	3.32	5.5	7.97	10.1	7.67	1.67	1.83	3.82	4.01	3.72	6.56	0.47	1.22	0.89	17.93	13.71	17.01	1.13	1.56	1.57	14.67	24.25	15.83	3.6	2.69	4.67	2.1
ENSG00000059378	7.95	10.46	13.28	37.23	39.34	40.16	43.78	46.69	30.12	3.76	4.63	4.48	41.77	39.69	42.61	32.31	34.27	34.31	15.95	16.98	18.29	36.87	31.48	35.66	46.1	37.32	46.76	17.61	24.07	33.24	36.41	38.95	33.53	13.56	12.85	16.17	27.79	29.92	33.45	23.63	16.91	19.57	33.49	31.84	30.86	20.22	18.74	22.53	8.95
ENSG00000059573	36.55	40.48	43.65	37.23	33.71	31.02	59.46	59.61	54.56	8.8	5.93	12.96	31.45	34.19	39.57	106.14	83.62	111.12	46.33	52.74	46.37	59.75	65.08	82.33	30.36	33.07	23.27	55.6	62.68	38.55	19.14	18.5	20.37	32.95	26.31	41.19	23.01	34.6	26.43	47.16	46.41	60.43	18.42	22.49	19.36	30.64	33.72	24.21	83.67
ENSG00000059588	54.76	53.75	58.22	23.72	23.96	25.01	15.64	16.21	13.14	30.02	22.32	61.44	22.83	15.63	20.36	8.91	7.47	9.46	106.21	97.72	109.03	19.75	22.07	14.43	17.61	12.15	16.34	34.82	36.89	43.61	23.43	20.23	18.78	28.59	33.49	33.52	50.4	49.76	42.33	36.16	42.74	27.15	18.7	17.85	17.28	46.64	51.25	38.84	67.19
ENSG00000059691	7.45	5.06	6.85	6.82	6.25	6.8	7.54	8.19	9.02	6.12	3.81	7.78	11.62	13.15	12.57	18.25	15.72	17.55	5.72	3.54	5.64	8.19	6.27	7.46	12.72	9.65	12.05	9.73	8.96	6.86	20.3	16.57	19.61	9.97	7.32	12.03	6.02	8.8	8.62	7.59	5.83	11.12	15.73	16.14	14.45	11.42	12.84	8.07	9.89
ENSG00000059728	8.52	13.35	9.88	4.02	4.99	3.83	5.89	5.03	5.42	4.18	2.99	5.92	6.93	7.35	5.86	5.01	5.64	6.84	7.4	8.25	7.52	9.64	7.06	5.96	38.26	41.08	24.91	7.43	9.56	12.12	5.14	4.62	4.61	9.91	20.8	11.56	4.06	5.05	4.81	7.56	5.6	4.24	10.62	11.87	13.74	5.46	5.37	5.3	4.04
ENSG00000059758	32.3	41.97	37.17	14.57	13.8	13.61	25.1	23.92	24.39	29.24	18.01	32.05	27.35	21.59	21.15	13.16	15.3	12.89	26.78	34.5	26.3	18.24	21.59	13.25	21.26	17.4	24.87	31.67	32.46	27.22	21.96	19.43	16.68	21.54	17.42	24.88	18.92	24.78	17.84	19.52	18.06	15.75	20.51	20.13	18.96	18.6	17.49	24.21	25.1
ENSG00000059769	2.46	3.44	3.49	13.74	10.44	11.49	8.9	8.36	8.95	3.16	2.95	4.99	18.86	12.34	14.57	8.11	7.7	7.83	6.34	5.17	5.43	7.16	5.54	4.09	6.62	6.35	6.92	7.74	7.44	8.3	7.04	8.09	7.2	4.11	3.98	5.99	8.26	10.99	9.85	4.03	3.78	3.61	6.68	8.68	7.25	2.05	2.01	1.94	6.82
ENSG00000059804	2.31	0.52	1.6	0.37	0.11	0.09	0.09	0.08	0.42	1.86	2.36	2.91	1.16	0.29	1.12	0.72	0.34	0.33	3.05	2.76	1.33	0.81	0.38	0.45	0.27	0.7	0.3	1.17	1.21	0.39	0	0	0	12.91	3.66	11.48	12.02	13.07	4.94	179.07	367.37	106.76	0.02	0	0	0.1	0.33	0.05	1.23
ENSG00000059915	1.22	1.93	1.33	1.36	2.77	1.02	0.81	0.72	0.5	1.91	0.97	1.83	1.93	1.35	1.95	0.54	1	0.53	1.43	1.41	1.74	0.61	1.2	1.86	0.66	0.72	0.62	1.88	3.99	2.68	1.58	1.25	0.73	1.3	1.26	1.28	2.8	1.79	2.85	2.87	2.64	2.66	0.67	0.78	0.46	1.43	1	2.37	1.79
ENSG00000060069	10.45	11.1	8.82	3.97	8.62	3.95	7.52	6.1	6.1	2.17	3.01	2.3	12.73	11.3	14.47	15.43	11	11.13	12.3	14.64	13.87	5.84	11.51	14.76	6.1	6.94	5.87	14.49	14.61	15.24	9.95	16.62	14.2	7.52	9.25	8.72	9.35	17.3	20.81	6.06	5.42	8.89	13.93	14.55	15.79	8.04	11.22	9.98	7.94
ENSG00000060138	69.45	72.16	74.08	0.04	0	0.04	4.08	5.03	0.64	135.3	75.91	137.62	81.79	69.1	101.77	75.07	55.06	58.77	81.48	75.22	82.65	17.51	21.89	26.54	24.66	29.74	29.57	66.53	76.54	63.13	38.32	37.44	44.51	98.97	51.61	118.67	201.13	205.69	215.72	34.88	34.47	31.08	2.2	2.89	0.92	93.29	95.35	101.6	14
ENSG00000060140	0	0.03	0.17	0	0	0	0	0	0	0	0.03	0	0.87	0.83	0.63	1.81	3.03	2.32	0	0	0	0	0	0	2.75	3.57	2.52	5.15	2.9	5.24	1.56	3.62	2.52	0	0	0.08	0.02	0	0	0	0.1	0	3.51	3.74	1.97	0	0	0	0
ENSG00000060237	151.97	150.62	138.79	154.12	149.08	184.39	64.59	70.31	81.62	133.13	119.2	166.92	92.51	92.09	116.94	132.89	118.03	137.57	153.34	135.13	138.73	134.17	124.05	121.39	190.63	159.37	173.44	217.84	214.68	159.02	160.6	173.66	162.03	130.15	91.78	140.42	279.57	313.07	293.64	130.09	128.33	125.23	90.35	139.63	128.42	226.67	212.41	260.79	162.47
ENSG00000060303	0	0	0	0	0	0	0	0	0	0	0	0	0	0	0	0	0	0	0	0	0	0	0	0	0	0	0	0	0	0	0	0	0	0	0	0	0	0	0	0	0	0	0	0	0	0	0	0	0
ENSG00000060339	47.3	45.86	52.34	44.52	41.67	58.24	45.56	47.3	38.06	85.55	57.76	78.74	38.51	38.24	38.58	41.04	37.29	48.3	89.06	70.56	76.82	40.13	58.02	43.16	29.34	26.81	33.2	77.82	86.98	71.09	44.73	41.53	37.26	47.06	45.06	42.49	32.82	34.44	32.43	47.33	52.15	41.03	33.69	33.02	31.38	64.15	44.01	65.08	71.14
ENSG00000060491	17.65	19.17	12.52	12.88	34.85	11.85	40.23	42.09	48.85	8.93	9.18	9	20.64	15.57	16.56	13.67	11.58	9.25	11.01	10.23	16.18	20.54	48.17	65.23	15.12	13.44	14.87	30.55	25.82	26.1	34.06	29.63	37.06	14.57	10.79	14.64	16.48	18.5	39.91	19.76	13.87	33.25	13.69	15.75	10.92	14.13	25.12	19.44	18.1
ENSG00000060558	0.07	0	0.07	0	0	0	0	0	0	0	0	0	1.37	1.9	2.39	0	0	0	0	0	0.1	0	0	0	0	0	0.03	0	0	0	0	0	0	0.79	0.51	0.23	0	0	0	0	0	0	76.96	61.93	58.89	0	0	0	0.05
ENSG00000060566	7.62	9.67	5.97	44.13	40.18	37.67	46.31	52.59	61.55	6.55	0.67	6.13	51.94	56.59	72.12	30.57	14.35	29.23	45.57	44.91	43.72	38.11	31.6	25.87	54.46	55.48	29.04	12.52	15.06	14.21	17.1	15.01	21.15	0	0	0.02	7.9	7.94	8.62	5.99	4.43	8.39	15.22	36.27	43.11	6.85	6.1	3.51	30.54
ENSG00000060642	7.19	7.06	6.37	9.43	10.17	11.39	11.37	9.29	10.32	2.52	1.65	3.62	10.49	8.46	12.88	6.41	7.53	6	2.39	2.65	3.21	8.13	6.2	9.16	9.97	7.95	12.71	8.85	6.94	5.79	11.57	9.5	7.74	8.06	4.08	9.45	4.72	4.67	4.83	8.05	3.64	6.45	9.91	11.23	9.4	11.06	10.64	11.02	10.64
ENSG00000060656	1.47	1.28	1.64	0.72	2.48	0.39	1.04	0.31	0.32	9.46	19.3	12.34	3.67	6.23	4.71	9.91	10.88	8	11.14	14.49	11.54	14.61	19.77	17.11	4.62	4.3	7.2	9.94	10.01	5.9	4.88	2.87	4	10.95	14.24	16.29	6.34	14.29	9.66	13.97	12.97	13.18	4.66	2.86	1.49	9.57	15.69	13.04	8.53
ENSG00000060688	55.83	48.72	66.57	31.11	26.47	35.04	34.7	34.49	30.59	23.66	20.13	36.82	29.44	31.19	33.91	26.67	21.76	26.74	21	25.81	24.79	34.38	32.03	27.09	31.62	36.73	42.32	51.74	57.79	29.5	51.78	50.99	53.44	66.82	58.67	71.9	20.66	26.45	21.47	27.27	30.88	25.07	25.94	30.37	32.43	38.16	38.11	38.67	65.5
ENSG00000060709	0	0	0	0	0	0	0	0	0	0	0	0	0	0	0	0	0	0	0	0	0	0	0	0	0	0	0	1.11	0.74	0	0	0	0	0	0	0	0	0	0	2.61	3.23	3	0	0	0	0	0	0	0
ENSG00000060718	0.57	0.41	0.75	0	0	0	0	0	0	0.15	0	0	9.59	11.83	13.59	0.2	0.51	0.15	0	0.01	0	1.59	1.73	0.65	0.4	0.85	0.26	1.75	2.21	0.04	0.54	1.94	0.25	1.72	0.39	3.39	0	0	0	0	0	0.18	1.7	4.01	0.97	170.41	212.03	197.85	0
ENSG00000060749	31.72	31.43	32.02	11.44	9.63	16.69	25.89	28.31	24.07	21.58	11.15	26.67	26.58	21.28	21.79	6.5	7.62	8.44	16.74	19.66	14.25	30.48	32.44	13.17	35.67	29.11	33.61	30.22	29.18	17.09	34.24	41.33	28.95	35.01	25.1	38.61	54.87	59.64	42.55	18.83	18.39	13.08	21.32	26.08	20.21	53.8	51.21	58.98	22.16
ENSG00000060762	44.15	52.03	69.3	97.22	81.35	104.4	29.77	24.85	25.25	6.33	5.07	10.67	5.96	6.38	3.39	28.78	30.79	34.04	30.95	25.35	29.54	95.08	87.34	32.43	5.68	5.85	7.09	44.99	50.08	40.64	17.58	18.57	13.97	9.13	11.44	11.51	16.64	18.98	15.65	13.77	10.91	14.39	13.01	12.36	13.75	15.15	20.12	15.38	19.74
ENSG00000060971	82.11	78.26	65.87	50.02	51.87	25.09	85.08	99.99	117.37	16.68	12.76	16.07	55.15	32.29	51.28	127.21	116.51	129.02	47.65	61.05	59.43	208.8	216.5	236.46	83.46	86.21	73.93	139.78	140.04	68.45	65.96	88.84	71.84	38.8	37.96	35.92	44.46	74.71	78.39	42.62	38.93	75.63	51.25	56.07	50.78	22.3	29.59	29.73	71.82
ENSG00000060982	15.51	10.11	12.94	0.12	0.23	0.08	0.24	0.11	0.14	89	57.34	106.53	0.14	0.33	0.13	20.54	26.83	20.41	0.18	0.14	0.39	8.3	8.1	9.17	3.59	2.72	6.27	1.59	1.3	0.56	8.95	10.45	8.93	140.94	71.37	199.09	11.13	9.23	10.28	0.19	0.14	0.08	0.06	0.69	0.1	0	0	0	0.04
ENSG00000061273	13.9	13.77	14.52	20.28	38.25	22.18	20.12	26.59	17.28	16.77	19.3	23.3	44.64	52.4	55.53	10.04	15.98	11.03	36.48	37.98	32.87	26.48	22.86	32.03	19.46	19.39	21.7	20.78	18.2	16.86	22.4	21.94	17.65	43.25	54.24	49.84	23.13	21.72	25.14	17.53	27.05	18.66	41.34	35.95	38.08	51.43	48.35	48.06	20.69
ENSG00000061337	0.05	0.06	0.77	0	0	0	0.67	0.03	0.04	15.04	29.7	18.59	0.04	0.05	0.05	0	0	0	5.97	3.97	5.88	0.04	0.08	0	0.07	0.11	0	0.74	0.5	0.33	0.02	0.04	0.01	4.7	6.76	5.12	0	0.03	0	0	0	0.04	0.05	0.05	0.12	0	0	0	0
ENSG00000061455	0.05	0.02	0.07	0.02	0	0	0.01	0	0.15	0	0.01	0.03	0.12	0.12	0.04	0	0.04	0.01	0.27	0.06	0.11	0.01	0.12	0	0	0	0	0.03	0.9	0.12	0.01	0.01	0.01	0.65	0.29	0.42	0.37	0.74	0.6	0.01	0.01	0.16	0.1	0.11	0.74	1.17	0.13	0.86	0
ENSG00000061492	0.07	0	0	0	0	0	0	0.23	0	0	0.07	0	0	0	0	0	0	0	0	0	0	0	0	0	0	0	0	0	0	0	0	0	0	0	0	0	0	0	0	0.21	0.11	0.51	0	0	0	0	0	0	0
ENSG00000061656	41.15	54.7	39.75	15.05	18.59	11.44	9.24	8.02	8.83	5.7	4.79	9.27	46.8	31.77	55.28	38.23	32.47	37.48	2.79	2.74	1.27	16.47	20.5	19.84	36.38	36.59	32.44	10.82	13.23	12.99	14.74	15.74	10.89	4.92	3.85	6.7	2.76	3.06	3.48	5.78	7.07	4.35	20.63	13.77	19.77	9.63	10.96	8.19	7.39
ENSG00000061676	63.85	58.78	67.22	51.77	36.28	61.19	41.29	35.07	30.4	17.65	16.54	27.48	65.9	49.33	48.83	59.76	55.85	59.24	58.87	50.93	57.27	37.44	44.62	17.44	95.58	94.59	102.95	83.69	87.81	98.3	46.21	48.56	40.87	111.35	79.9	127.96	178.35	180.98	143.34	56.38	47.91	44.85	23.38	41.66	34.1	70.96	83.45	66.42	51.56
ENSG00000061794	39.84	44.05	41.81	39.4	35.84	53.88	43.57	41.48	32.32	18.53	18.19	28.33	36.47	36.01	38.39	49.65	44.56	49.04	38.29	34.91	35.32	28.88	28.5	27.23	57.64	58.35	54.81	63.89	58.11	41.24	21.18	17.95	20.38	30.96	19	33.75	27.76	31.3	28.8	48.49	34.86	40.04	27.93	37.61	36.23	21.07	25.22	22.03	43.78
ENSG00000061918	0	0.17	0	0.96	0.97	1.07	0	0	0	0.19	0.19	0.6	19.76	15.48	19.67	0.49	0.91	0.37	0	0	0	0	0	0	4.26	4.13	7.91	0.77	1.6	2.58	7.87	7.93	4.59	39.91	28.4	44.19	3.11	4	3	0	0	0	5.15	3.67	4.54	24.17	23.27	20.99	0
ENSG00000061936	34.99	33.82	28.38	17.05	33.18	15.92	30.07	37.5	35.04	45.42	39.05	50.9	49.36	42.37	44.61	24.17	20.7	18.79	48.53	52.32	55.18	19.9	25.78	30.39	30.97	24.97	31.06	59.02	62.4	43.44	37.74	31.63	30.25	32.98	39.82	36.34	32.29	38.36	48.65	31.7	35.39	37.72	40.33	39.24	35.09	23.01	23.86	29.9	33.05
ENSG00000061938	30.81	27.16	24.55	15.3	38.2	13.1	6.32	8.06	7.98	18.15	20.32	24.48	20.88	16.18	21.72	13.55	16.21	11.04	41.47	34.26	44.08	11.21	13.98	28.14	18.16	14.04	18.83	31.99	24.25	16.33	21.51	17.96	17.59	14.56	20.68	14.52	8.29	8.99	11.73	10.2	9.18	13.6	16.67	11.3	17.64	6.16	5.3	7.06	18.06
ENSG00000061987	42.56	47.56	44.89	28.38	23.42	40.8	35.03	36.54	34.15	27.78	23.58	41.16	57.02	47.07	42.39	25.41	23.13	24.95	65.02	60.75	66.23	31.28	32.61	31.69	43.18	33.53	49.9	64.89	67.08	46.09	39.64	37.51	33.71	26.59	33.74	29.47	49.13	47.89	44.37	43.59	31.64	29.87	49.98	50.8	48.44	30.06	32.54	32.28	28.35
ENSG00000062038	0.47	0.5	0.16	0	0	0	0.01	0.05	0.13	0.04	0.17	0.55	0	0.32	0.03	0.42	0.51	0.42	0	0.04	0	0	0	0.46	0.36	1.07	0.07	0.89	0.28	0.03	0	0	0	151.31	102.94	173.01	0	0.49	0	1.09	2.74	1.52	0.18	0.62	0.72	0	0	0	0
ENSG00000062096	0	0	0	0.04	0	0	0	0.03	0.06	0	0	0	0	0	0	0	0	0	0	0	0	0.03	0	0	0.06	0	0	0	0	0	0	0	0	0.03	0.09	0.03	0.18	0.24	0.47	0	0	0	0	0	0	0	0.04	0	0
ENSG00000062194	39.74	42.87	40.57	14.28	14.82	17.21	27.95	22.94	23.31	22.67	17.19	29.93	20.88	18.91	19.7	42.36	34.87	37.9	26.55	24.6	22.36	24.03	30.71	11.28	100.6	91.97	123.41	45.27	44.72	51.33	52.26	55.32	49.52	16.09	15.74	20.82	67.1	71.85	61.52	57.05	53.29	42.03	33.29	32.45	30.24	68.78	61.6	66.51	24.06
ENSG00000062282	21.4	13.5	15.65	52.02	28.74	47.07	45.93	37.67	40.56	2.91	1.7	3.78	24.18	17.33	27.95	3.34	3.02	4.55	35.05	35.26	38.45	97.66	93.65	122.72	15.28	13.9	9.26	84.25	72.12	46.51	5.7	8.89	8.14	0.03	0.01	0	23.21	21.2	26.03	21.62	15.7	27.74	3.14	4.14	4.3	12.97	10.89	7.51	21.4
ENSG00000062370	8.87	8.94	8.51	2.41	2.84	2.49	2.12	3.23	2.08	7.42	3.32	7.29	4.69	3.41	4.12	2.75	1.96	2.27	10.53	8.51	11.4	3.67	3.41	3.43	3.65	2.52	4.93	0.71	0.33	2.53	2.04	2.4	1.43	2.86	2.92	5.05	3.61	4.95	2.77	2.28	3.32	2.15	3.14	2.5	2.46	2.59	3.94	3.6	3.35
ENSG00000062485	135.23	95.31	111.1	203.35	152.65	233.77	162.93	144.01	128.85	90.81	56.74	106	100.61	94.87	110.08	123.37	124.97	142.12	108.42	93.69	95.45	150.38	139.99	97.25	107.61	108.43	99.73	133.73	142.7	117.27	124.49	113.56	113.19	73.59	69.34	82.87	117.9	127.59	124.77	94.4	84.19	76.25	78.71	115.63	91.91	90.32	80.02	85.46	148.88
ENSG00000062524	2.69	2.13	2.63	0.31	0.55	0.15	0.12	0.18	0.14	0.28	0.2	0.34	0.36	0	0.13	0.08	0.07	0.17	8.42	8.56	7.2	1.83	2.01	3.8	1.18	0.53	0.55	1.66	2.32	3.21	0.71	0.6	0.39	0.28	0.03	0.04	0.39	0.84	0.74	0.08	0.13	0.09	1.16	1.07	0.82	0.21	0.14	0.17	0.17
ENSG00000062582	62.65	74.88	66.73	100.06	102.66	90.82	77.73	82.84	71.96	37.02	33.46	56.33	55.1	46.4	65.81	78.99	76.74	85.29	46.34	52.92	51.59	127.98	115.38	170.15	61.47	83.32	68.14	89.61	94.82	83.76	95.79	106.58	102.61	62.44	54.99	66.02	67.41	77.55	85.24	66.64	70.37	99.89	77.66	97.99	88.44	50.05	74	53.26	49.66
ENSG00000062598	20.72	22.84	21.19	7.22	7.75	6.45	29.02	25.06	26.26	15.82	16.02	28.39	21.02	18.72	16.71	16.55	15.88	18.08	19.79	16.01	14.57	13.52	14.52	13.96	16.61	14.83	18.31	20.05	22.94	19.1	16.85	10.68	11.96	31.2	33.78	36.87	27.7	27.45	33.54	26.41	23.13	21.87	7.78	6.9	6.67	22.78	24.32	27.08	16.01
ENSG00000062650	21.99	19.8	16.15	28.52	28.25	31.31	26.21	25.29	17.32	6.51	5.73	12	16.99	11.97	12.85	25.99	23.68	27.49	31.21	29.63	27.42	19.84	22.22	12.01	14.59	13.22	16.35	33.82	40.49	35.07	16.99	15.13	14.26	14.58	14.34	16.67	16.59	20.16	20.2	25.57	21	24.38	10.77	14.66	11.48	24.95	27.44	27.36	43.46
ENSG00000062716	102.68	97.29	91.48	116.64	218.54	170.11	67.7	58.09	79.87	49.89	33.34	61.54	236.65	163.68	192.24	223.65	241.07	243.66	80.69	80.08	77.01	165.87	145.29	82.19	172.92	191.72	171.61	61.41	67.56	146.21	205.56	163.71	175.99	178.88	146.13	209.71	182.12	181.62	167.98	87.2	96.09	57.45	438.96	339.48	419.29	399.5	403.48	383.48	64.91
ENSG00000062725	8.86	14.64	11.26	17.92	17.3	25.8	10.06	9.15	7.84	13.7	7.51	10.84	15.09	7.7	15.94	22.51	22.05	23.64	12.62	11.88	12.57	13.3	11.23	20.5	27.07	31.25	26.15	29.84	30.71	27.26	27.92	26.27	25.06	21.54	22.47	31.29	15.26	17.78	15.3	10.07	10.92	12.33	25.04	24.85	19.81	64.82	56.51	46.61	9.37
ENSG00000062822	59.81	58.31	49.63	18.99	25.54	15.64	26.26	36.6	24.46	61.27	59.81	77.43	33.7	29.43	39.62	47.85	30.36	37.34	44.2	50.81	60.92	55.58	61.01	82.9	21.15	21.31	24.38	55.56	59.66	39.24	39.53	33.93	38.19	25.38	29.63	29.15	27.88	41.33	47.3	20.86	19.33	26.85	33.08	39.62	33.14	18.61	27.48	33.33	63.22
ENSG00000063015	11.89	3.48	5.31	2.31	8.58	2.84	2.19	2.96	2	2.61	2.01	4.69	5.01	2.02	3.47	1.62	1.24	1.18	3.63	3.8	2.78	2.53	2.36	4.79	3.28	1.11	1.53	3.23	3.17	2.97	4.05	3.27	2.5	2.27	3.05	2.71	1.32	1.13	2.65	3.21	2.25	3.86	6.95	5.87	4.87	13.79	8.98	11.52	2.12
ENSG00000063046	228.87	274.23	197	114.28	179.32	104.2	278.6	331.38	315.4	362.72	148.4	425.66	152.95	143.29	179.32	178.74	105.79	138.83	202.72	218.02	193.32	129.53	191.15	198.05	135.27	139.64	124.79	207.69	237.54	158.6	184.96	145.18	170.12	141.05	122.94	162.48	220.54	243.09	307.08	280.17	219.98	396.5	217.91	228.56	245.18	154.56	269.04	194.9	360.12
ENSG00000063127	4.68	3.9	6.83	6.22	5.69	4.75	2.44	3.98	2.07	8.14	3.74	7.29	11.96	7.05	9.94	2.63	3.8	2.08	8.28	5.63	4.78	12.14	9.53	9.19	6.59	4.31	5.04	0.87	1.73	1.53	12.12	8.32	7.8	0.92	2.04	0.98	6.48	4.75	4.45	3.93	4.76	1.67	8.74	6.86	5.06	1.61	1.13	2.15	4.75
ENSG00000063169	25.51	27.29	23.6	9.91	9.83	7.46	12.87	11.97	12.58	19.54	15.5	27.02	14.7	14.4	14.32	20.67	20.41	18.23	25.22	20.51	21.07	22.03	22.59	15.11	16.55	17.84	17.39	14.44	13.73	11.95	15.32	12.42	15.26	8.29	12	9.21	18.89	18.24	28.87	8.73	11.06	13.21	13.44	12.93	12.35	12.47	10.5	11.99	16.43
ENSG00000063176	25.6	26.67	27.62	11.75	19.26	9.94	15.6	15.85	15.63	18.37	17.03	24.21	11.04	9.01	14.01	11.87	10.86	11.23	97.14	90.26	94.53	38.92	40.41	60.7	10.15	13.8	8.99	52	51.35	34.45	16.24	14.57	15.43	15.89	22.12	21.47	13.79	12.88	15.24	11.71	15.3	18.99	18.45	18.44	13.43	17.11	16.59	16.03	38.06
ENSG00000063177	1648.19	1638.37	1596.49	485.4	622.95	450.9	926.92	1108.54	1063	1250.26	573.57	1626.56	392.3	401.48	558.64	983.41	815.92	889.03	981.94	943.1	831.32	1079.55	1097.85	1277.19	639.99	669.39	650.38	663.43	618.13	444	396.3	365.04	439.79	439.51	360.52	452.19	756.76	724.18	789.58	607.08	590.83	836.31	588.53	637.66	646.92	444.57	595.75	443.9	1934.41
ENSG00000063180	0.34	1.08	1.13	0.62	1.34	1.95	0.82	0.17	0.23	1.82	0.71	2.69	4.3	7.14	6.41	4.88	3.14	4.21	0.66	0.9	2.62	11.24	10.35	4.79	6.49	5.79	4.62	2.04	0.22	2.61	8.54	2.77	3.16	2.42	3.74	8.05	10.68	9.91	7.91	6.73	6.42	5.5	3.73	3.9	3.05	2.24	4.02	5.13	3.34
ENSG00000063241	72.61	70.03	74.72	81.4	61.99	62.47	35.69	37.49	33.21	19.45	15.88	21.98	20.92	20.27	26.88	47.84	42.27	44.88	87.89	86.79	84.8	59.69	56.78	76.5	43.77	37.92	39.6	48.07	36.41	29.01	19.23	16.96	14.27	23.64	19.66	26.12	47.66	55.66	51.12	13.02	12	15.81	33.75	37.21	35.56	26.6	34.46	29.39	49.03
ENSG00000063244	207.28	219.64	188.29	77.38	130.24	72.78	85.73	102.37	86.01	182.88	158.5	217.36	92.96	71.61	99.03	120.05	111.33	100.39	203.35	193.51	212.28	166.01	192	225.49	163.31	148.66	150.84	155.52	147.79	153.54	135.57	139.4	130.37	117.46	136.75	144.21	79.28	110.34	126.15	72.47	70.09	97.67	155.04	165.65	143.08	91.57	107.33	118.43	147.22
ENSG00000063245	159.26	144.59	119.37	67.37	103.27	58.75	51.08	59.74	61.7	74.01	57.02	89.77	54.64	52.14	70.88	133.33	130.96	105.59	119.58	127	136.1	124.88	141.15	227.4	136.34	129.53	95.12	109.26	94.32	97.86	86.75	87.92	81.47	81.18	94.03	104.12	58.94	65.24	90.2	28.82	23.88	45.2	84.52	105.74	84.75	41.39	55.17	52.17	72.56
ENSG00000063322	37.61	35.64	37.02	28.23	35.93	34.35	19.1	21.02	16.46	15.97	14.18	21.64	17.92	18.49	23.19	26.49	23.9	25.12	20.78	19.94	16.36	26.21	25.66	22.01	21.5	18.46	19.89	23.24	21.21	20.19	27.37	28.32	24.47	14.55	12.51	15.97	50.6	52.17	49.5	9.89	10.15	11.27	17.76	21.55	15.17	26.83	22.54	22.11	20.08
ENSG00000063438	0.8	0.97	1.49	0.17	0.04	0.01	0.06	0.4	0.05	0	0.04	0	0.51	0.81	0.22	0.11	0.57	0.07	0.65	0.21	0.7	0.13	0.35	0.24	0.73	1.7	0.99	1.67	0.76	0.94	0.5	0.05	0.02	1.96	1.1	1.27	0.83	0.96	1.33	0.76	0.53	0.19	2.02	0.75	1.2	0.91	0.9	0.33	2.37
ENSG00000063515	0	0	0	0	0	0	0	0	0	0	0	0	0	0	0	0	0	0	0	0	0	0	0	0	0	0.19	0	0	0	0	0	0	0	0	0	0	0	0	0	0	0	0	0	0	0	0	0	0	0
ENSG00000063587	16.86	11.03	15.18	5.21	5.25	6.14	7.32	5.5	5.24	5.1	3.19	6.37	12.74	9.47	11.37	2.52	3.14	2.72	10.52	10.39	10.37	13.32	12.49	7.46	3.53	2.96	5.34	25.71	27.37	21.35	2.22	3.34	1.8	5.42	5.73	7.64	10.8	11.29	10.05	9.27	9.03	7.68	0.62	0.61	0.5	4.68	5.79	4.89	5.53
ENSG00000063601	19.64	17.16	19.57	13.44	9.88	14.11	7.73	7.27	4.8	9.66	10.62	16.45	17.71	20.49	19.39	18.65	15.45	15.36	23.67	17.75	19.49	19.24	19.94	14.01	12.91	13.58	17.8	27.64	31.35	25.49	20.92	20.48	16.2	8.11	11.66	9.57	12.34	17.26	13.54	14.76	18	14.6	7.87	9.53	9.9	26.21	29.64	29.6	9.05
ENSG00000063660	0.91	0.51	0.51	37.12	65.93	45.09	0.34	0.61	0.29	0.21	0.36	0.76	10.04	14.45	10.75	21.85	28.72	19.21	4.41	4.32	4.54	3.8	4.86	6.03	162.35	148.19	165.11	5.61	5.26	2.79	10.57	4.57	5.94	399.35	708.72	658.75	37.66	59.82	65.1	12	11.77	16.92	24.05	66.98	35.69	26.24	36.6	31.34	0.4
ENSG00000063761	5.23	5.97	7.1	4.65	5.62	4.98	8.33	6.3	7.45	3.22	2.93	3.75	5.74	5.76	6.42	5.2	5.01	6.26	10.48	10.45	10.06	6.12	4.78	5.83	6.55	7.42	7.49	9.7	9.51	8.9	4.6	5.21	3.03	4.85	4.64	5.24	4.12	4.3	4.9	4.26	5.71	4.93	5.96	5.83	4.22	3.38	4.65	3.72	3.62
ENSG00000063854	10.65	14.04	9.65	30.03	36.48	14.26	25.21	32.83	35.08	5.85	6.65	6.52	20.83	18.62	20.1	26.86	29.11	31.46	13.27	15.68	16.92	57.64	48.1	66.52	17.9	16.87	15.58	45.97	42.12	54.79	32.12	39.92	28.6	4.69	3.75	5.78	31.62	49.58	51.45	16.18	14.06	30.19	42.93	40.89	39.3	57.89	70.21	73.8	12.94
ENSG00000063978	44.87	35.68	43.82	43.8	55.99	58.8	21.69	20.12	21.63	14.42	17.81	17.52	26	19.83	36.38	29.95	26.44	30.97	38.82	33.15	41.16	23.4	19.61	53.65	24.13	28.45	28.31	39.67	36.75	40.92	53.59	51.17	46.99	50.02	38.9	60.39	71.07	79.86	73.19	31.24	35.32	26.95	26.43	28.87	30.25	28.61	31.19	26.92	27.96
ENSG00000064012	34.63	26.37	35.04	24.32	29.37	24.46	10.98	10.23	8.72	8.74	5.09	9.27	40.33	42.53	46.23	35.29	29.27	40.13	19.88	14.82	17.73	20.49	19.05	17.45	26.02	24.5	27.79	30.42	25.44	40.54	44.24	48.19	45.77	17.59	17.12	21.07	0	0	0	10.74	12.47	9.56	0.45	0.24	0.87	67.63	61.37	63.75	15.79
ENSG00000064042	1.11	0.9	0.79	24.63	32.31	32.11	0	0	0.01	0.89	0.7	1.94	49.55	54.08	59.97	106.9	79.16	92.64	0	0	0	5.57	2.7	3.97	30.58	29.9	22.5	10.96	13.02	15.31	28.15	37.31	52.04	5.74	3.83	5.06	9.94	12.81	11.05	3.13	4.49	2.71	38.91	34.45	39.03	82.97	132.89	102.71	0.4
ENSG00000064102	22.07	22	19.82	13.2	6.65	15.97	13.58	12.05	9.89	12.33	7.86	17.9	20.09	26.22	22.3	17.44	16.74	18.76	16.91	9.71	10.91	8.69	14.42	7.94	18.25	16.11	20.21	22.47	26.25	15.34	6.08	4.05	3.6	40.16	21.26	45.89	6.47	5.3	11.17	17.54	17.94	15.57	13.95	17.62	16.9	24.89	24.62	33.85	15.53
ENSG00000064115	25.89	35.22	31.45	42.62	36.15	42.67	26.67	18.3	15.19	16.75	15.5	18.36	81.47	68.85	75.67	34.01	52.32	43.94	45.23	39.25	46.99	22.41	24.57	30.27	87.06	88.82	63.96	50.29	53.72	44.92	20.29	16.19	17.06	33.43	13.6	41.85	15.16	13.94	12.7	88.58	57.77	64.06	31.87	49.35	43.14	81.4	98.61	90.31	32.55
ENSG00000064195	0	0	0	0	0	0	0	0	0	0	0	0	0	0	0	0	0	0	0	0	0	0	0	0	0	0.03	0.04	0.1	0.45	0	0	0	0	0.09	0	0	0.34	0.2	0.49	1.67	3.24	0.95	0.03	0.03	0	0	0	0.04	0
ENSG00000064199	1.67	0.86	3.98	0.84	1.06	1.45	2.69	3.46	1.92	0.27	0.04	0.11	5.14	6.12	3.62	6.27	3.51	4.84	1.79	1	1.76	1.1	0.33	0.14	10.59	8.65	8.89	7.53	5.77	4.33	8.36	9.56	8.6	2.9	2.32	2.06	2.46	3.52	2.78	5.03	10.69	6.17	5.84	8.96	8.28	2.11	1.48	2.55	0.39
ENSG00000064201	0	0.2	0.02	0.02	0.89	0.17	0	0	0	0	0.1	0	0.44	0.17	1.37	0	0	0	0.81	0.89	0.71	0	0	0	0	0	0	1.18	0.43	0.02	0.05	0.02	0.18	1.2	0.2	0.97	0.9	0.17	0.33	1.03	2.9	2.1	0.02	0.23	0	0	0.55	0.72	0
ENSG00000064205	0.03	0	0	0	0.05	0	0	0	0	0.04	0.06	0.1	0.13	0.32	0.33	0.16	0.48	0.23	0	0.1	0.02	0.71	0.3	0.05	0.27	0.07	0.11	0.1	0.22	0	0.37	0	0.2	0.42	0.04	0.3	0.77	0.26	0.56	0.17	0.27	0.04	0.18	0.1	0.11	0.23	0.32	0.28	0
ENSG00000064218	0	0	0	0	0	0	0	0	0	0	0	0	0	0	0	0	0	0	0	0	0	1.19	1.11	1.27	0	0	0	0.2	0.15	0.07	0	0	0	0	0	0	0	0.03	0	0	0	0	0	0	0	0	0	0	0
ENSG00000064225	75.05	50.84	53.52	17.5	11.34	25.45	26.07	23.56	16.87	6.1	5.92	6.05	1.71	0.68	1.63	6.78	3.25	4.71	9.89	9.95	8.89	22.1	28.84	40.33	0.78	0.8	1.45	17.7	25.52	29.94	0.4	1.88	1.02	6.99	3.04	4.82	9.51	7.35	6.32	3.94	3.93	2.99	3.92	2.51	2.27	1.19	1.55	2.08	30.72
ENSG00000064270	0.67	0.8	0.53	1.09	0.36	0.04	0.55	0.33	0.25	0.22	0.18	0.13	0.78	1.13	0.82	0.74	0.78	1.61	0	0	0	0.47	0.27	0.75	2.12	1.83	1.27	2.59	0.81	0.49	1.15	0.39	0.47	0.92	0.8	0.87	1.23	1.38	1.9	15.64	15.45	10.55	2.4	1.7	2.36	1.51	2.83	0.73	0.04
ENSG00000064300	0	0	0	0	0.02	0	0	0	0	0.28	0.38	0.09	0	0	0.02	0.06	0	0.02	0	0	0	0	0.04	0.18	0	0.05	0	0.3	0.36	0.08	0	0.06	0.03	3.44	0.28	0.65	0.02	0	0	0.03	0.04	0	0	0.02	0.21	0.58	0.27	1.19	0
ENSG00000064309	14.49	17.85	18.75	3.1	5.42	4.08	16.79	19.61	18.77	8.61	5.31	14.51	9.36	7.08	11.27	2	3.34	2.23	10.82	9.52	8.99	3.13	1.7	2.02	5.84	4.85	9.74	17.07	17.72	16.14	12.89	9.48	10.38	42.99	39.38	59.88	1.1	1.01	2.42	12.79	10.49	10.46	5.37	3.35	4.27	18.95	18.53	17.46	13.67
ENSG00000064313	42.13	41.91	43.91	36.56	28.37	38.6	19.73	25.46	22.71	43.33	34.11	44.87	50.18	47.73	52.23	49.68	47.79	40.33	34.17	28.61	37.93	21.87	23.62	23.33	41.13	51.38	57.76	38.19	40.38	37.02	65.85	62	57.08	68.78	80.85	76.6	26.05	41.54	32.15	36.65	42.54	37.57	30.96	26.08	22.92	38.62	31.81	41.23	15.67
ENSG00000064393	48.72	42.63	49.71	44.17	33.88	51.25	55.31	53.46	51.75	29.41	17.93	33.62	49.79	50.64	46.7	16.36	19.46	19.14	16.71	14.02	14.31	78.32	72.6	29.69	64.84	54.4	63.54	61.6	65.76	78.53	55.95	54.79	50.66	13.47	10.15	15.38	39.6	51.53	46.99	19.25	21.45	19.83	40.1	65.74	46.7	23.09	16.14	23.1	61.01
ENSG00000064419	26.53	27.6	27.96	29	27.03	31.45	31.29	27.16	24.5	10.2	7.39	14.21	37.82	39.55	42.61	43.32	37.11	43.51	9.91	8.96	9.04	39.73	40.73	32.63	23.55	21.96	25.45	30.92	36.4	29.46	31.58	29.19	28.43	32.68	29.41	38.8	26.69	35.77	32.97	25.78	23.15	22.89	22.63	24.09	23.9	15.88	14.92	16.21	29.29
ENSG00000064489	8.51	8.26	8.76	4.44	4.93	2.54	8.27	7.4	12	3.7	14.96	4.66	6.07	3.29	7.57	6.09	4.05	6.18	3.03	7.59	9.52	3.34	1.32	1.41	5.43	5.57	4.29	8.06	4.79	8.1	2.08	2.83	3.15	3.57	4.42	6.1	2.91	3.23	7.29	1.42	1.15	1.58	2.33	1.53	3.58	4.42	8.6	2.31	1.68
ENSG00000064490	69.66	77.79	75.09	22.43	29.23	18.67	43.35	49.76	39.97	42.51	29.75	46.88	84.97	55.45	79.28	24.12	23.33	22.14	28.55	31.17	24.53	21.85	22.32	23.59	24.15	21.7	26.12	70.46	72.01	65.06	20.85	21.19	20.58	55.55	68.6	69.8	17.35	14.36	19.95	21.71	20.17	25.71	18.95	27.52	27.62	48.14	41.19	42.12	33.78
ENSG00000064545	57.46	45.19	56.29	13.63	10.04	14.03	60.55	71.78	73.9	39.83	26	50.04	27.36	45.46	46.87	29.61	21.79	22.2	41.41	38.93	35.49	14.41	15.75	25.44	20.26	20.86	21.1	21.29	21.3	17.98	13.68	9.19	10.91	20.87	30.53	26.13	13.47	18.94	22.88	19.68	26.66	32.51	18.25	17.25	16.02	30.17	19.15	28.04	39.05
ENSG00000064547	6.61	9.19	7.66	19.19	28.97	18.21	0.43	0.64	0.71	3.18	1.44	2.55	19.5	16.45	22.55	29.6	35.34	34.15	80.51	58.74	49.03	6.35	7.48	7.75	6.8	5.76	5.08	9.38	10.45	13.28	8.86	8.77	11.94	16.07	20.05	17.51	10.39	7.14	9.18	14.64	16.74	11.94	6.06	4.11	4.79	36.01	29.65	36.47	10.88
ENSG00000064601	97.94	94.13	106.29	260.13	219.3	266.24	99.66	95.16	95.65	78.07	48.02	94.98	219.65	227.68	261.62	308.49	353.54	366.48	108.67	95.67	99.93	207.73	196.29	134.29	192.48	177.16	124.28	148.41	122.51	181.18	235.49	235.51	172.5	139.88	110.49	147.98	96.95	126.99	124.46	162.35	169.15	163.06	88.34	109.59	92.8	148.33	142.79	152.77	133.87
ENSG00000064607	95.36	90.01	100.57	19.75	21.45	15.69	76	82.25	63.64	37.52	34.18	43.55	39.35	35.16	38.29	23.87	20.92	23.32	100.06	75.74	90.81	20.63	22.54	20.1	17.93	15.54	19.15	51.78	50.68	59.64	30.82	32.54	24.49	44.94	50.84	46.59	27.1	35.55	30.84	27.6	27.73	30.41	24.98	23.16	23.85	37.9	35.37	42.29	32.73
ENSG00000064651	11.15	17.61	14.84	0.16	0.35	0.14	8.51	7.49	5.04	3.95	4.19	4.92	15.93	21.22	11.77	57.28	62.98	64.76	32.69	36.88	31.2	21.63	16.76	17.33	11.03	9.18	20.33	9.25	10.78	8.28	10.79	11.51	8.11	3.59	2.62	4.33	7.93	5.65	6.9	24.2	17.17	20.58	10.11	12.44	9.27	217.47	272.6	208.23	4.54
ENSG00000064652	5.38	6.54	6.77	4.34	1.87	3.67	6.54	6.66	6.08	4.61	2.82	3.39	5.8	6.41	6.94	16.78	15.95	18.18	6.07	3.41	6.27	19.15	17.25	7.68	8.18	7.47	6.59	32.83	26.93	25.28	19.6	22.2	16.91	10.45	7.18	9.94	19.56	28.6	17.91	10.19	6.7	5.68	14.18	11.66	7.52	25.8	15.73	25.91	8.52
ENSG00000064655	0	0	0.06	0	0	0	0.03	0	0.02	9.49	5.66	10.36	0	0	0	0	0	0	0	0	0	0	0	0	2.43	2.08	1.27	0.23	0.43	0	0	0	0	0	0	0.04	0.36	0.56	0.47	0	0.03	0	0	0.06	0	0	0	0	0
ENSG00000064666	45.88	51.35	64.69	15.86	15.7	14.54	5.42	5.41	4.07	0.39	0.49	0.75	56.7	54.34	63.83	41.94	37.07	31.32	0.85	1.96	0.95	51.88	54.99	46.67	45.78	47.84	40.21	2.7	5.87	3.92	22.82	26.07	27.1	340.19	323.57	372.99	0.45	0.64	2.19	36.85	41.78	41.4	40.23	46.49	45.84	62.58	66.56	76.27	45.33
ENSG00000064687	13.22	15.82	12.3	2.47	5.84	1.76	2.26	3.5	2.64	2.79	1.74	1.5	24.58	23.68	29.63	7.62	7.34	6.77	0.99	0.63	0.38	10.73	10.01	18.96	13.79	12.02	13.51	12.26	14.53	14.35	9.42	7.95	8	9.92	12.55	10.5	7.65	8.44	14.32	11.97	11.65	11.65	22.27	18.86	13.65	20.83	26.22	31.61	4.17
ENSG00000064692	3.07	1.99	6.07	1.68	1.15	2.2	0.08	0.41	0.08	1.68	3.5	1.68	0.17	0.13	1.45	1.49	2.18	1.47	0.4	0.78	0.26	3.32	2.27	1.78	0	0	0	4.43	6.03	4.69	1.05	1.01	1.01	0.55	0.29	1.15	1	1.58	0.86	1.86	2.68	2.08	6.4	3.98	11.96	0	0.05	0	2.35
ENSG00000064703	9.27	8.38	8.97	4.65	4.18	6.53	9.11	8.36	7.26	4.78	3.71	6.23	6.67	5.13	5.03	5.53	3.34	4.82	6.07	5.54	4.67	8.31	7.32	7.77	5.22	5.64	7.37	9.24	11.4	8.15	8.03	7.5	6.97	11.45	10.24	13.02	9.37	10.27	8.06	7.1	8.23	6.63	2.44	3.25	2.6	9.87	11.45	11.82	12.58
ENSG00000064726	31.3	31.49	31.19	17.29	15.16	19.52	16.56	15.91	14.18	16.16	13.91	20.17	17.13	13.94	15.17	24.73	23.13	27.43	43.95	38.16	35.5	17.24	16.68	11.81	33.25	31.54	33.25	24.82	38.33	32.89	27.75	35.45	29.87	60.85	37.5	65.22	45.89	52.66	38.26	20.34	16.16	15.31	20.96	28.24	22.14	35.11	37.48	33.28	21.33
ENSG00000064763	4.38	2.21	3.66	1.06	0.84	1.41	1	0.5	0.48	5.58	6.74	7.81	2.32	2.06	1.25	1.3	1.91	1.14	4.08	3.21	1.71	16.5	18.47	15.42	21.21	20.23	20.21	7.34	11.15	6.36	7.2	8.08	7.45	1.84	0.95	1.52	2.63	2.83	3.28	3.63	1.77	2.22	1.84	1.25	0.64	3.25	1.85	1.44	8.22
ENSG00000064787	2.61	0.86	2.4	0.12	0.45	0.18	1.33	1.78	2.63	2.48	1.8	2.23	0.72	0.68	0.67	4.01	6.57	4.89	13.12	13.27	15.56	0.74	0.48	0.32	58.83	53.05	32.28	0.59	0.68	2.03	0.92	1.21	1.8	1.09	0.16	0.71	3.59	7.76	6.66	4.76	6.65	8.1	0.09	0	0	0.07	0	0	3.87
ENSG00000064835	0.21	0.17	0	0.21	0.22	0.19	0.45	0	0.11	0	0.14	0	0.13	0.07	0	0	0	0.1	0.06	0.22	0.13	0	0	0	0.51	0.34	0	0.28	0.25	0	0.27	0	0.32	0.05	0.04	0	0.31	0.1	0.15	0.08	0.14	0	0.27	0.19	0.12	0.06	0.05	0	0.05
ENSG00000064886	0.32	0.45	0.31	0.07	0.25	0.03	0.11	0	0.28	0	0	0	9.42	7.41	13.72	1.14	2.3	0.79	0.37	0.34	0.16	10.28	7.12	2.54	0.78	0.33	0.75	0.75	0.61	1.41	4.71	7.49	5.1	7.72	11.63	9.73	0.64	0.57	0.47	1.16	1.03	0.44	1.11	0.43	0.31	0.8	0.3	1.23	0.67
ENSG00000064932	19.72	19.08	19.7	10.9	25.13	12.99	10.55	9.81	13.19	26.06	19.85	20	59.61	45.88	66.39	22.9	16.62	13.17	42.5	36.13	38.75	25.91	34.61	29.15	20.99	20.09	18.97	16.04	16.61	25.19	19.48	20.75	15.31	33.64	27.99	36.71	18.02	25.16	31.48	12.5	13.68	18.65	53.96	51.62	56.98	56.62	65.11	84.32	21.23
ENSG00000064933	25.8	37.08	27.08	9.8	8.2	17.01	22.12	23.41	15.7	21.04	10.4	22.7	23.74	26.01	26.72	12.01	14.17	13.22	26.49	24.89	24.8	14.72	13.1	11.11	20.45	14.88	24.32	20.14	20.34	17.5	9.13	9.35	8.66	31.83	36.32	27.65	11.39	14.56	12	19.78	19.54	19.72	18.31	18.24	16.92	35.98	41.58	32.95	25.34
ENSG00000064961	41.22	37.19	33.84	14.89	29.1	14.06	19.75	21.37	16.13	20.91	22.54	23.52	47.08	33.85	38.68	140.98	102.23	110.33	37.08	36.79	39.83	19.53	23.92	28.39	45.83	42.45	41.45	26.83	22.36	26.09	37.14	36.42	29.56	122.52	138.85	121.39	19.75	19.65	28.76	25.63	30.54	21.8	31.61	27.23	28.52	42.08	52.95	63.38	22.82
ENSG00000064989	0.16	0.08	0.14	0	0.04	0.03	0.12	0.24	0.06	0.43	0.44	0.54	3.88	3.01	2.06	0.74	0.74	0.77	1.18	1.39	0.9	0.06	0.02	0.17	0.52	0.71	0.09	0.24	0.31	0.04	5.07	5.99	2.93	2.25	3.14	3.22	0.37	0.19	0.04	0.18	0.22	0.02	1.97	2.75	1.5	0.56	1.94	1.8	0.98
ENSG00000064995	21.27	20.82	20.73	18.03	18.99	18.12	17.75	15.71	14.2	10.67	8.2	11.93	10.5	9.64	10.89	16.3	16.29	16.05	30.94	24.24	24.6	16.02	17.19	23.13	9.6	9.1	9.33	23.02	29.2	22.67	25.08	23.48	24.65	22.67	24.93	27.55	9.93	10.03	11.97	25.4	20.94	22.19	9.33	7.94	9.09	25.8	27.24	26.43	21.09
ENSG00000064999	16.89	12.91	14.15	7.71	9.2	7.25	5.4	5.53	4.93	7.49	4.2	8.03	8.57	6.11	8.59	11.29	11.54	10.09	12.38	12.27	12.79	6.51	6.74	6.3	10.42	8.26	7.91	12.77	12.87	11.11	14.16	12.87	12.17	11.74	18.17	13.9	3.38	4.75	4.71	10.68	11.98	12.57	12.7	11.47	12.31	9.34	10.34	11.79	9.2
ENSG00000065000	82.71	74.81	75.67	26.6	37.09	36.12	21.08	20.54	27.54	36.81	33.63	45.56	48.62	48.44	57.38	51.57	41.39	39.92	80.63	81.51	82.24	39.25	48.77	56.87	45.2	41.67	47.71	81.05	78.36	64.55	40.68	39.01	35.83	111.5	113.66	130.9	45.34	54.46	62.8	32.91	32.15	43.44	35.04	47.14	40.65	78.24	81.71	76.97	40.06
ENSG00000065029	33.18	34.56	34.61	23.33	23.58	12.15	25.82	24.04	23.27	13.66	8.06	11.57	17.25	18.44	17.49	21.29	20.66	23.44	79.41	69.22	71.76	10.03	7.93	7.4	16.02	18.45	15.54	17.8	24.47	17.12	47.9	48.03	32.68	22.49	27.94	30.63	8.39	9.63	12.58	26.17	30.02	38.63	30.88	23.4	19.03	11.93	10.05	15.29	30.34
ENSG00000065054	20.71	19.13	19.32	24.61	41.69	12.99	10.36	10.36	9.16	1.19	1.48	1.95	62.65	56.15	72.77	9.87	10.86	7.9	18.15	21.92	20.94	24.08	19.39	34.49	27.21	24.36	35.26	17.66	17.29	5.89	25.91	27.36	22.11	20.43	21.49	25.7	5.52	6.83	15.43	12.53	9.55	20.9	78.43	98.57	122.04	10.07	16.12	12.94	16.56
ENSG00000065057	9.12	10.32	8.3	6.49	8.98	4.23	19.25	19.38	15.08	11.69	9.14	12.48	17.98	15.2	23.07	0.17	0	0.14	12.97	13.01	13.3	9.24	12.22	22.33	6.42	7.16	8.99	7.6	5.3	5.25	11.75	11.37	13.67	20.68	18.07	22.16	4.84	6.69	11.79	9.18	5.33	10.92	23.42	22.49	22.92	23.1	32.52	25.86	7.83
ENSG00000065060	17.03	15.13	16.8	10.1	12.41	13.51	14.14	13.61	11.58	5.9	5	6.9	6.22	4.67	6.24	19.59	17.09	19.64	17.87	16.87	16.2	10.04	10.02	7.77	6.95	6.95	6.75	13.41	14.27	15.75	18.98	18.73	15.72	6.6	10.27	9.46	9.02	10.91	9.83	12.04	11.86	10.8	6.59	7.24	8.03	15.93	13.99	16.66	12.41
ENSG00000065135	4.94	4.59	5.25	3.4	3.34	3.78	3.63	3.44	2.77	3.58	3.64	4.39	4.11	3.58	3.79	3.65	3.41	3.61	2.37	1.88	2.04	2.84	3.03	1.68	3.96	4.14	4.81	4.39	4.9	4.31	3.85	3.72	3.61	8.88	7.3	9.38	7.86	7.28	6.82	4.51	3.62	3.59	2.62	2.55	2.87	7.75	8.15	7.43	8.14
ENSG00000065150	94.49	81.82	91.19	11.64	9.87	16.35	71.84	59.86	64.15	100.1	56.57	137.56	59.13	66.07	59.13	53.1	40.87	53.71	93.1	86.9	84.49	23.9	25.5	18.48	27.83	31.27	32.29	107.32	102.33	99.8	75.52	77.76	76.75	123.68	70.32	130.36	98.82	90.56	100.39	84.1	68.49	71.52	46.37	51.98	53.69	57.95	58.31	51.66	92.36
ENSG00000065154	11.74	19.62	18.8	1.3	2.68	2.71	124.32	84.49	77.72	9.47	9.8	17.56	12.3	13.58	11.64	253.18	170.36	277.65	32.65	28.14	33.17	65.79	73.32	33.5	2.05	2.86	3.87	132.92	111.5	59.11	6.63	6.31	4.69	35.64	24.38	39.48	1.51	0.42	1.36	0.91	0.88	1.29	2.88	4.24	3.75	9.72	11.04	9.66	10.53
ENSG00000065183	20.39	22.01	20.79	24.13	17.93	17.18	15.23	18.85	17.56	18.17	9.96	23.57	33	32.68	38.73	15.08	11.34	13.14	17.56	16.08	18.19	8.77	12.18	9.09	22.94	20.52	28.83	11.71	14.83	8.64	25.33	19.76	22.89	34.79	24.39	36.42	15.65	24.16	20.82	11.34	11.59	10.87	9.58	17.7	19.52	131.01	195.86	176.33	24.78
ENSG00000065243	42.31	33.09	38.81	20.72	16.99	29.09	23.54	18.14	18.29	20.03	11.58	21.26	23.59	21.91	21.48	18.81	14.6	17.49	16.48	12.93	12.88	23.56	19.69	16.43	28	32.25	29.7	54.41	59.11	37.48	38.14	31.14	31.88	25.81	21.38	29.74	24.98	28.06	27.22	19.41	18.91	17.39	24.99	23.03	24.79	52.86	42.82	51.1	43.57
ENSG00000065268	47.53	56.09	54.51	14.27	20.15	11.83	24.57	30.56	27.44	21.56	19.79	24.05	18.39	12.69	21.84	29.08	24.09	24.15	23.69	29.57	28.89	9.45	15.98	29.46	20.21	13.23	17.21	17.35	17.4	12.79	23.08	19.24	19.61	30.5	30.32	39.26	16.95	17.45	22.1	18.97	24.72	30.84	19.44	22.3	17.13	31.79	43.3	45.02	27.83
ENSG00000065308	14.23	14.57	15.11	7.95	8.7	9.47	22.38	17.28	15.59	9.18	7.15	12.32	7.71	7.43	8.38	10.2	8.45	10.3	28.14	22.42	20.98	11.42	10.15	5.72	7.84	7.51	5.92	16.55	17.86	12.19	6.08	7.44	6.21	59.74	51.36	66.16	40.51	40.77	36.64	16.78	16.55	12.01	2.62	2.46	1.89	8.15	7.82	8.36	19.04
ENSG00000065320	0.6	0.27	0.37	3.07	5.15	2.9	0.31	0.41	0.17	0.82	0.25	0.99	0.46	0.28	0.31	0.22	0.13	0.27	1.34	1.29	1.27	1.23	1.51	0.95	0.42	0.49	0.29	2.11	2.09	3.22	0.49	0.26	0.49	42.35	40.19	50.64	8.94	14.36	16.54	1.45	1.28	2	0.31	0.22	0.11	0.94	1.18	0.69	0.36
ENSG00000065325	3.74	4.53	3.91	0.02	0.35	0.16	0.14	0.01	0.15	0.09	0.03	0.04	12.6	12.48	13.97	0.49	0.11	0.26	0.04	0.22	0.08	0.03	0.49	0	0.25	0.27	0.15	1.94	3.14	0	1.05	3.85	2.01	0	0.09	0	0	0	0	0.43	0.2	0.17	1.05	1.77	2.73	2.06	1.32	3.57	0.99
ENSG00000065328	9.77	11.53	8.18	10.66	6.67	12.22	28.25	30.65	23.59	19.35	18.09	29.78	24.51	29.22	21.67	15.71	10.86	12.49	15.33	16.28	22.14	12.62	12.99	13.34	16.27	24.57	27.4	16.6	13.96	14.35	18.48	15.7	24.35	16.09	22.68	16.45	14.78	26.15	34.26	8.43	8.43	11.14	8.51	13.93	10.14	11.81	9.8	11.52	16.95
ENSG00000065357	6.28	5.79	4.24	0.58	0.85	1.2	0.53	0.2	1.58	12.52	5.14	8.32	35.12	25.84	32.79	2.63	3.82	3.56	12.94	13.59	7.89	5.14	6.33	3.38	8.38	6.62	10.53	8.4	9.29	13.09	13.96	17.52	14.88	18.01	38.35	26.79	16.61	16.27	24.24	5.42	6.94	5.21	15.18	22.77	16.85	7.86	15.27	23.76	1.84
ENSG00000065361	249.94	232.82	208.02	142.16	144.37	126.13	166.47	192.91	187.3	210.53	88.15	242.15	94.1	111.72	121.09	173.31	168.47	194.14	278.99	268.3	242.73	207.89	187.6	264.79	124.15	110.87	130.62	287.66	272.63	222.23	180.56	159.63	114.8	1.19	0.28	0.66	99.38	118.52	94.89	213.44	262.15	248.74	152.13	149.48	144.64	178.58	167.61	162.47	242.95
ENSG00000065371	0.05	0	0	0	0.15	0.19	0	0	0	0	0.18	0.07	0.15	0	0	0	0	0	0	0	0	0	0.11	0	0	0	0.37	0	0	0	0.12	0.14	0.04	0.1	0.23	0.13	0	0	0	0.06	0	0.04	0.05	0.19	0.14	0	0	0.25	0
ENSG00000065413	11.68	9.44	12.45	6.59	7.63	9.62	2.68	0.72	1.19	4.44	2.46	6.93	14.5	13.39	13.64	1.85	1.31	1.14	7.42	7.52	7.01	5.38	2.91	6.55	12.62	6.13	7.05	12.56	10.85	10.18	5.64	3.91	4.82	17.23	42.8	27.11	5.47	9.73	5.19	5.12	2.12	2.18	5.03	9.84	9.18	12.55	9.72	13.47	8.95
ENSG00000065427	81.48	83.65	100.71	48.85	45.63	52.97	87.57	77.13	73.4	45.25	27.52	57.5	64.25	56.34	62.36	77.44	57.3	80.47	23.48	26.63	23.73	33.86	35.75	30.93	56.04	67.44	59.75	41.04	43.02	34.57	39.93	40.17	37.43	42.53	25.15	52.45	41.61	48.83	45.17	75.84	67.85	66.02	42.12	54.5	50.82	45.81	45.76	43.23	39.81
ENSG00000065457	28.43	30.45	33.19	18.88	32.7	24.61	31.37	24.1	24.94	12.98	9.28	15.99	33.33	36.31	42.57	20.87	19.12	19.95	16.5	13.61	11.2	17.32	15.68	11.44	36.84	28.62	33.59	23.06	24.77	25.29	15.82	16.94	14.04	15.25	9.9	19.48	16.64	25	22.49	38.29	34.87	31.14	24.94	24.23	24.76	36.18	28.87	33.04	19.34
ENSG00000065485	50.46	54.54	49.61	35.18	43.58	25.55	24.1	27.68	25.78	32.45	27.17	35.84	30.53	24.68	34.08	47.35	51.48	36.91	22.6	32.81	31.2	94.03	84.69	80.55	75.79	69.11	76.41	39.13	38.31	38.56	25.14	25.33	23	85.87	69.17	81.62	10.86	12.97	17.13	22.32	19.07	23.48	30.77	40.75	28.94	40.32	48.15	42.76	31.88
ENSG00000065491	7.54	6.81	7.14	4.97	6.09	6.23	4.36	3.15	4.16	3.73	2.66	4.75	4.6	4.34	5.41	6.11	6.66	7.94	9.48	8.75	8.21	6.15	5.75	3.24	6.08	5.34	6.03	9.58	9.83	11.59	11.99	11.67	9.74	6.68	6.41	7.3	12.38	13.63	12.51	7.2	6.76	6.38	7.18	6.56	6.3	7	6.47	8.4	7.72
ENSG00000065518	143.53	135.38	144.06	137.32	81.99	136.29	73.43	75.92	66.38	62.66	55.78	113.12	93.73	81.91	85.79	187.29	183.95	207.79	105.45	110.71	104.76	119.79	128.07	65.68	245.54	236.6	231.21	242.21	281.68	178.41	148.38	168.8	152.76	183.6	161.38	194.5	90.01	77.59	66.6	85.67	119.96	82.09	104.88	130.74	106.76	161.11	145.9	166.83	91.57
ENSG00000065526	31.83	33.24	35.94	23.51	35.83	29.75	34.72	34.08	29.88	27.03	19.45	38.09	39.37	36.9	37.33	22.57	17.93	20.3	25.54	23.46	20.33	28.31	29.15	14.39	24.96	18.21	49.42	43.83	48.93	47.27	18.73	17.76	16.93	31.42	31.83	33.02	18.25	21.56	18.59	30.77	32.08	28.69	24.59	32.08	28.95	69.16	64.28	73.91	41.98
ENSG00000065534	11.74	9.63	12.36	33.91	57	28.94	18.73	24.18	18.96	8.82	3.6	8.75	26.75	14.78	24.52	14.84	13.34	16.5	30.59	32.1	30.72	7.01	9.58	5.31	34.88	33.02	34.38	18.85	15.12	13.73	6.01	5.62	5.82	71.33	90.97	67.4	14.7	19.27	23.88	8.5	7.62	10.61	22.01	22.87	24.29	24.58	20.71	37.81	18.05
ENSG00000065548	51.78	52.51	54.36	33.42	23.31	33.5	31.32	34.43	24.96	22.24	15.4	29.15	46.14	44.47	42.21	41.67	34.66	41.56	38.37	34.9	31.25	22.54	30.97	19.54	34.47	30.04	38.46	40.4	38.66	40.1	37	37.99	42.67	45.02	44.6	49.65	135.09	163.73	164.64	33.43	33.7	37.52	29.9	43.91	33.68	36.65	56.04	44.07	32.63
ENSG00000065559	9.16	7.15	8.38	6.19	6.38	6.9	5.46	5.4	4.58	4.74	4.13	7.6	6.53	5.98	5.86	7.7	5.77	8.32	17.29	16.39	13.86	7.43	7.53	2.73	14.49	11.52	15.58	11.59	12.24	7.94	5.49	6.11	4.41	10.55	11.72	13.55	15.7	16.22	13.97	9.81	9.74	7.34	5.15	5.69	6.17	6.54	10.2	7.76	7.65
ENSG00000065600	4.67	7.01	6.1	4.88	6.45	6.61	2.58	5.81	2.86	10.54	5.19	13.92	5.03	5.69	5.78	4.53	4.26	4.71	8.49	9.11	6.62	2.89	2.81	2.77	3.42	2.8	3.11	4.73	4.69	3.24	2.61	3.22	3.63	9.56	11.81	14.77	2.87	3.35	3.8	4.72	5.21	5.25	3.92	4.74	4	15.47	15.23	17.78	3.7
ENSG00000065609	0.18	0.2	0.13	0	0	0	0	0	0	0	0.19	0	0.77	0.22	0.19	0	0	0	0	0	0	0	0	0	0	0.04	0	3.85	4.53	5.34	0.14	0.07	0.07	0.77	1.43	2.35	0	0	0	0	0.71	0	0.17	0.24	0.06	9.45	7.24	6.46	0
ENSG00000065613	8.26	4.85	6.29	10.58	9.09	13.9	7.52	6.46	6.91	16.34	8.85	16.26	10.92	8.94	10.11	27.23	25.14	26.98	20.64	15.21	15.52	14.12	12.33	7.24	9.96	8.88	10.13	26.37	31.49	28.55	8.46	11.4	8.32	26.55	23.77	27.18	8.52	11	9.58	12.47	11.37	11.32	9.63	14.37	12.56	12.99	11.82	13.11	13.86
ENSG00000065615	6.79	6.32	8.56	3.05	3.69	3.59	4.3	3.2	3.8	2.47	2.35	3.91	7.91	5.52	6.01	10.3	7.94	8.91	4.39	2.31	3.5	6.48	6.91	4.21	4.43	3.73	4.07	9.09	7.73	13.75	7.01	8.75	5.93	10.6	12.94	11.1	8.96	10.16	11.19	6.34	5.94	6.16	5.64	6.87	7.07	14.14	13.49	11.21	4.92
ENSG00000065618	0.56	0.23	0.18	0.37	0.72	0.65	0.03	0.01	0.03	0.48	0.19	0.06	1.15	0.17	0.5	1.72	1.58	1.7	0.27	0.38	0.67	0.28	0.14	0.5	0.84	3.11	0.69	1.28	1.23	0.41	0.57	0.12	0.12	1.1	1.53	0.29	0.39	0.13	0.14	1.23	0.66	1.05	0.51	0.15	0.31	0.41	0.17	0.73	0.41
ENSG00000065621	10.98	7.76	7.76	13.45	10.32	14.39	21.25	15.76	15.28	5.42	3.29	7.71	1.73	2.41	4.48	19.67	18.56	22.83	9.52	11.19	12.45	7.92	8.68	7.59	16.16	18.73	17.44	4.66	11.74	1.79	14.7	15.18	13.61	1.01	0.84	1.1	0.94	0.99	1.2	6.52	4.51	3.97	0.91	2.72	2.8	1.06	0.44	0.51	40.33
ENSG00000065665	2.91	3.07	3.73	7.34	8.35	7.29	9.08	10.4	9.63	4.58	4.66	8.91	15.59	17.56	10.49	3.21	5.51	5.22	19.44	14.39	11.45	6.4	4.74	2.21	9.45	11.41	11.17	14.75	10.03	11.14	7.16	6.41	7.74	11.01	11.13	10.61	13.98	12.59	11.52	8.34	5.49	6.65	3.71	4.2	4.8	8.06	6.67	10.48	7.72
ENSG00000065675	0	0	0	0	0	0.02	0.12	0.06	0.02	2.31	1.54	2.27	0	0.05	0	0	0	0	4.56	4	3.06	0.13	0.27	0.11	0.14	0.14	0.19	3.92	3.93	0	0	0.02	0	0	0	0	0.81	0.7	0.94	1.32	1.36	0.93	0.07	0.02	0.08	0.03	0	0	0.09
ENSG00000065717	6.21	18.84	11.45	0.95	2.92	0.78	0.81	1.02	0.66	0	0	0.11	0	0	0.03	8.86	8.83	9.2	5.1	6.96	2.13	1.97	1.99	3.57	10.35	9.79	9.38	2.72	3.03	2.02	0.03	0.4	0.08	0.65	0.63	0.18	6.65	8.91	12.74	12.95	12.83	16.92	0.67	1.11	1.47	2.31	2.52	5.88	0.08
ENSG00000065802	43.59	33.5	31.86	5.42	6.19	3.68	18.71	23.87	20.08	14.54	14.35	16.38	19.54	19.38	30.48	15.57	13.89	14.76	26.56	29.72	35.91	14.71	10.67	23.01	15.48	13.79	14.94	20.14	20.31	18.4	31.2	29.04	24.28	20.17	23.49	21.82	7.15	10.01	15.13	12.65	11.58	20.29	18.05	16.94	13.89	19.15	17.58	19.84	16.18
ENSG00000065809	33.09	30.45	36.01	31.59	39.07	36.56	54.33	53.76	54.03	26.34	14.1	29.23	58.81	45.88	50.89	135.11	133.69	131.33	67.02	51.15	48.68	115.95	133.63	62.1	115.65	103.3	106.03	51.09	59.67	94.63	61.76	77.05	71.56	45.22	53.15	49.5	87.98	115.79	96.11	17.01	14.66	13.97	147.56	128.17	145.88	65.78	53.61	74.66	60.85
ENSG00000065833	4.07	3.82	4.75	63.42	35.5	78.6	0.67	0.94	0.45	2.63	1.76	3.57	3.39	4.82	3.58	58.36	52.9	63.7	2.32	1.67	1.94	5	5.14	3.83	84.3	78.13	70.43	4.88	5.44	10.28	58.12	61.17	65.15	18.77	13.14	20.78	118.39	113.96	114.78	11.51	9.71	5.79	0	0.04	0	13.39	17.7	14.32	5.69
ENSG00000065882	21.58	17.79	22.36	42.08	39.07	45.71	33.49	31.7	26.31	32.44	19.8	31.26	60.53	58.31	61.87	25.25	23.59	23.56	44.74	46.58	44.35	30.13	31.84	38.81	32.24	32.97	31.26	41.01	38.26	51.55	39.48	46.73	37.71	69.61	68.36	76.68	22.06	21.28	27.39	23.06	18.72	19.6	24.04	33.46	32.01	57.65	51.36	74.01	44.33
ENSG00000065883	27.8	25.99	26.76	23.59	23.16	28.59	25.96	25.06	21.42	23.67	21.72	35.96	23.14	22.13	20.76	26.73	25.93	25.56	46.45	37.37	41.25	33.74	32.62	27.55	28.61	26.65	26.88	34.55	33.37	29.67	30.13	28.76	23.07	22.05	22.34	24.01	31.8	30.54	36.41	39.55	30.32	31.8	25.75	24.58	23.98	27.64	30.36	28.06	38.59
ENSG00000065911	16.51	16.79	18.08	0.34	0.24	0.74	14.24	11.7	8.99	22.45	18.69	40.29	0.32	0.32	0.41	32.52	28.06	24.6	11.79	12.27	13.53	1.68	2.05	0.83	0.47	0.38	0.33	8.62	11.84	15.15	29.02	31.9	31.93	0	0	0	0.38	0.34	0.5	26.36	26.37	21.45	0.38	0.42	0.61	17.89	18.41	23.14	37.18
ENSG00000065923	4.56	4.71	5.38	10.54	9.73	12.68	0.1	0.07	0.15	1.33	3.01	3.26	11.93	10.03	11.45	6.28	6.07	7.27	3.05	5.86	3.74	0.02	0	0.06	24.18	24.32	19.98	10.1	6.76	9.81	7.06	10.22	7.77	0.98	0.45	0.77	8.59	10.09	8.97	12.76	10.42	9.32	8.54	8.23	7.95	108.77	88.03	109.46	1.67
ENSG00000065970	5.36	4.79	6.12	3.4	4.12	4.02	0.81	1.1	0.69	4.8	2.44	5.48	10.26	7.31	9.17	3.08	3.42	3.55	7.73	6.68	7.45	4.48	3.65	3.19	11.33	10.46	12.93	10.16	9.31	8.14	2.33	2.39	2.09	14.85	11.29	18.82	9.17	9.76	10.89	8.55	7.26	6.02	5.31	5.49	5.46	17.8	17.42	20.1	0.39
ENSG00000065978	261.73	345.71	318.76	152.59	174.64	148.29	149.34	171.87	119.71	126.28	111.39	184.51	137.09	124.89	105.54	120.8	111.87	117.92	89.66	83.95	102.5	114.98	157.3	62.81	207.7	210.78	196.97	177.85	231.63	186.54	171.5	182.19	232	270.03	187.01	251.39	91.5	111.74	121.7	112.15	108.6	125.78	92.71	121.97	119.2	170.67	205.64	210.15	133.54
ENSG00000065989	4.89	4.44	4.89	0.69	0.86	0.94	0	0	0	0.06	0.06	0.18	9.86	8.95	12.37	3.2	4.8	3.9	2.17	2.64	1.13	3.07	2.2	2.34	2.74	2.6	3.66	3.93	5.81	6.12	4.46	3.73	3.63	28.83	25.31	32.72	10.57	11.72	11.27	3.68	3.89	3.51	0.11	0.57	0.31	15.09	15.59	15.3	0.02
ENSG00000066027	22.62	22.66	19.86	33.88	22.06	35.45	15.93	12.31	11.36	10.11	9.67	13.67	20.93	15.63	18.7	15.52	14.27	15.34	25.35	20.5	21.95	35.4	34.8	34.89	17.51	18.48	19.55	22.26	21.67	40.28	27.18	28.17	21.69	33.6	24.74	33.28	14.86	24.01	17.44	10.93	8.65	11.62	9.54	15.55	14.52	28.48	38.56	28.74	22.14
ENSG00000066032	0	0	0	0	0	0	0.53	0.17	0.18	7.21	2.58	6.08	0.02	0	0.02	0.02	0	0.03	0	0.03	0	0	0	0	0	0	0	0	0.02	0	0	0.12	0	0	0	0	0	0	0	5.54	5.69	6.33	0.05	0	0	0	0	0	0.06
ENSG00000066044	38.42	39.69	45.52	25.13	23.61	29.79	37.75	34.22	31.09	20.17	18.91	32.25	24.2	27.14	29.51	34.69	27.68	35.71	42.25	41.86	36.25	30.68	29.41	21.29	46.47	44.26	49.93	36.24	41.18	26.41	25.35	28.25	25.01	53.07	41.18	59.81	21.72	25.07	25.63	26.49	27.02	28.91	15.45	19.68	17.75	60.6	64.82	56.42	32.05
ENSG00000066056	0.34	0.03	0.02	0.28	0.7	0.19	0.08	0.44	0.02	0.5	0.07	0.3	0.04	0.18	0.19	0	0.16	0.11	0.26	0.16	0.34	0.49	0	0.03	0.63	0.03	0.15	0.5	0.1	0.04	0.01	0.15	0.35	0	0	0.25	0	0.05	0	0.56	0.33	0.19	0.19	0.25	0.07	0	0.02	0	0.34
ENSG00000066084	58.89	54.99	55.87	29.48	24.08	32.34	27.01	26.75	27.13	18.52	11.35	24.73	32.62	27.88	36.36	32.11	26.34	30.76	25.45	21.36	24.92	29.93	33.2	37.14	36.61	37.72	41.52	53.87	55.78	39.05	33.97	29.45	26.22	20.53	22.19	24.1	28.89	32.04	35.76	22.04	19.86	25.34	29.84	29.76	29.04	39.04	33.89	35.19	30.85
ENSG00000066117	66.55	59.41	72.32	43.07	45.41	63.66	70.91	61.8	59.25	38.28	28.92	67.87	73.9	73.54	70.5	55.72	43.77	60.76	52.73	45.1	42.57	32.04	34.84	41.38	38.71	37.65	44.15	110.23	107.84	60.17	44.59	56.11	44.57	35.43	34.51	39.33	48.27	56.78	56.18	50.7	53.31	41.3	29.98	44.72	33.44	47.04	49.91	50.17	72.36
ENSG00000066135	30.77	27.98	30.12	27.81	31.33	25.57	13.48	14.33	14.48	12.25	8.01	14.49	25.3	21.08	23.77	15.54	14.53	16.09	16.79	18.99	15.26	23.87	20.16	19.05	34.44	29.47	36.84	37.93	47.5	48.25	26.69	30.25	20.29	36.42	40.58	44.07	14.13	16.18	18.68	17.49	15.44	15.4	19.02	25.1	17.09	35.69	49.77	58.04	23.52
ENSG00000066136	43.36	37.51	39.9	38.85	30.13	41.26	28.41	34.41	37.09	19.93	12.92	23.46	30.84	26.11	32.87	30.9	24.53	32.11	33.93	28.6	27.26	44.4	43.4	33.94	34.32	35.06	42.49	63.48	85.12	50.34	52.88	62.89	52.11	54.42	51.2	63.86	22.01	22.5	23.72	28.2	29.75	25.42	20.05	27.33	23.04	67.09	56.27	64.44	42.09
ENSG00000066185	3.56	5.01	3.11	0.36	0.28	1.17	0.17	0.22	0.19	0.07	0	0	0.76	0.91	1.14	0	0	0.04	0.65	0.83	0.59	0.23	0.48	0.38	1.25	2.48	0.99	0.52	0.68	0.15	0.3	0.46	0.36	0.34	0.04	0.04	0.37	0.28	0.05	0.76	0.16	0.36	0.21	0	0.26	2.58	2.39	2.92	2.11
ENSG00000066230	0.18	0.49	0.27	0.09	0.15	0	0	0	0.02	0.08	0.15	0.03	0.33	0.12	0.55	0.11	0.03	0	0.49	0.13	0.25	0.12	0.44	0.61	0.51	0.51	0.19	1.12	1.52	1.26	0.07	0.37	0.28	0.08	0.02	0	0.27	0	0.5	0.16	0.1	0.17	0.65	0.22	0.34	0.07	0.2	0.08	0.16
ENSG00000066248	27.3	23	23.25	27.67	36.83	21.66	17.73	22.46	20.44	4.74	1.99	5.14	15.27	15.81	14.99	3.11	4.76	5.13	55.67	57.84	48.03	17.15	19.26	15.17	23.08	20.13	15.94	16.32	18.73	25.15	19.86	15.35	13.01	2.23	0.71	0.71	9.84	13.47	16.25	5.39	4.29	7.71	14.62	15.58	9.72	15.98	18.22	23.74	31.74
ENSG00000066279	25.6	24.86	27.66	41.63	24.82	62.57	26.88	29.07	16.03	22.61	17.11	35.5	9.05	8.32	8.12	14.15	7.94	11.89	42.11	35.89	40.97	26.67	33.9	18.32	20.69	19.95	29.83	24.55	26.67	24.72	26.44	29.47	25.76	30.29	25.02	30.54	77.18	91.13	76.71	18.96	18.44	13.07	12.1	20.35	18.04	32.93	41.27	33.48	22.7
ENSG00000066294	0.04	0.27	0.12	0.02	0	0	0	0.02	0	0.41	1.48	0.28	0	0	0	0	0	0.01	0	0.01	0	0	0	0	0.8	0.66	0.41	0.19	0.24	0.94	4.56	5.06	3.97	0	0	0.01	2.91	2.64	2.56	0.05	0.02	0.25	0	0	0	0.34	0.09	0.11	0.01
ENSG00000066322	23.06	22.57	25.35	39.25	49.45	49.92	24.55	20.74	18.26	8.54	4.22	7.84	36.1	37.7	46.72	22.11	20.53	27.75	28.83	27.14	23.41	33.28	30.56	28.29	61.26	67	46.41	55.22	60.93	61.78	38.11	47.59	42.83	80.67	58.71	85.06	19.58	17.57	17.86	28.53	24.36	25.15	23.48	26.12	30.54	64.62	71.42	70.55	22.51
ENSG00000066336	0	0	0.13	0	0.3	0.05	0.21	0.22	0.37	0.17	0	0.14	0.3	0.13	0.27	0.11	0.45	0.32	0	0.07	0.5	0.56	1.74	0.4	0.2	0	0.1	0.6	0.16	0.52	0.59	0.2	0.58	0.58	0.31	0.28	1.26	0.64	1.54	0.29	0.07	0.05	0.12	0	0.1	0.5	0.73	0.42	0.43
ENSG00000066379	22.25	23.45	26.03	15.71	22	15.66	17.87	19.03	13.29	10.8	6.23	15.24	10.01	9.55	12.26	22.05	18.71	20.85	19.92	17.46	17.24	21.65	19.15	24.38	6.36	5.9	5.55	20.2	24.23	16.88	15.34	13.92	13.87	24.69	18.59	25.96	10.82	11.18	11.41	18.73	15.59	15.54	14.54	11.29	11.99	11.77	13.38	13.41	21.85
ENSG00000066382	0.24	0	0.2	0.06	0	0	0	0	0	4.11	0.7	6.4	0	0	0.01	0	0.05	0.14	0	0	0	0	0	0	5.75	7.42	7.19	2.24	2.18	0.42	0.48	0.33	0.21	0.09	0	0	0.08	0.4	0.7	0	0.06	0.01	0.02	0.38	0.02	0	0	0	0
ENSG00000066405	0.49	1.14	0.85	0.34	0.19	0.27	0.06	0	0.03	0.93	2.7	3.12	1.7	1.61	2.19	0.67	1.66	1.15	15.12	11.81	11.86	0.86	1.26	0.92	1.03	1.14	0.72	1.55	2.33	0.68	1.68	1.86	2.02	2.71	3.25	1.95	1.52	1.17	1.26	2.37	3.68	1.68	1.87	2.08	1.19	3.95	3.33	3.52	1.91
ENSG00000066422	10.87	15	12.1	11.31	12.26	12.23	8.79	9.87	9.04	8.21	6.11	11.12	10.51	8.3	11.93	11.24	10.03	12.64	13.23	12.86	11.42	8.96	10.96	5.32	15.7	13.14	16.12	20.91	22.02	16.58	13.67	12.59	10.9	18.81	18.01	20.63	8	8.67	9.11	10.27	9.56	9.74	18.69	17.1	17.79	17.92	18.71	20.25	11.54
ENSG00000066427	12.09	18.53	15.59	11.23	14.5	14.03	13.85	16.56	13.3	11.77	7.26	15.22	11.46	10.66	9.06	8	8.8	5.51	24.14	16.95	16.94	13.67	10.42	8.09	19.49	15.99	24.68	9.59	12.64	11.68	12.95	10.7	12.34	26.02	23.73	30.37	14.84	12.57	16.03	9.81	9.77	8.15	18.2	14.35	16.38	11.77	8.75	13.75	14.74
ENSG00000066455	31.66	28.24	33.97	23.96	19.22	26.41	26.56	27.72	20.35	6.27	3.59	5.86	16.85	17.03	17.72	17.81	14.77	19.1	29.3	23.01	23.61	23.15	28.09	12.26	24.21	23.17	24.94	30.83	37.36	38.6	26.37	29.62	23.65	30.11	21.93	38.48	42.87	51.38	45.71	14.42	14.52	12.95	14.4	19.13	19.26	14.61	17.03	13.85	17.92
ENSG00000066468	26.97	27.26	26.58	32.74	27.29	28.04	21.35	22.7	22.44	6.33	3.7	8.8	0.04	0.14	0	9.74	16.79	13.99	200.56	203.67	176.4	64.54	76.15	94.06	9.14	7.76	12.3	14.37	15.98	31.41	0.62	0.66	0.71	15.29	18.54	15.73	6.55	3.14	6.39	10.96	13.77	8.98	1.32	0.59	0.08	140.59	137.22	150.1	80.67
ENSG00000066557	16.93	14.2	17.57	7.04	5.9	9.53	12.35	10.08	8.23	6.16	4.49	7.74	6.77	8.14	6.19	6.65	5.55	6.89	8.15	6.72	7.9	11.59	12.23	6.85	5.67	6.2	6.91	24.68	27.1	19.31	10.68	9.96	9.51	25.39	21	24.75	7.63	9.36	7.03	7.65	5.63	5.47	5.15	6.65	6.1	11.05	13.78	9.72	16.9
ENSG00000066583	21.38	15.4	18.21	15.35	11.25	15.49	25.51	20.55	17.42	3.88	5.16	7.43	8.42	7.32	10.11	17.31	13.77	17.77	9.76	10.21	12.3	34.06	36.64	29.24	7.82	7.13	9.37	57.03	56.92	51.94	18.6	21.46	19.37	2.85	2.35	4.29	28.43	34.39	27.53	21.78	13.08	21.54	9.24	14.09	10.73	21.39	21.52	19.51	17.14
ENSG00000066629	10.2	6.21	6.42	5.26	3.19	5.47	7.02	6.12	5.71	4.29	6.75	7.24	0.06	0.04	0.05	4.89	5.79	7	12.5	16.54	12.79	4.32	4.01	3.6	0.43	0.47	0.62	9.04	9.26	6.71	0	0	0	61.69	50.05	68.49	4.59	5.19	4.61	12.52	12.09	11.76	1.19	0.7	0.3	14.69	12.6	11.14	6.36
ENSG00000066651	29.25	30.56	31.86	18.1	21.94	27.25	22.41	21.36	22.77	18.15	11.53	28.37	13.25	13.74	13.06	16.41	14.27	15.75	15.77	12.24	17.72	21.06	20.86	12.81	14.3	14.4	18.85	19.19	16.88	25.94	18.54	14.9	14.4	10.78	12.79	12.46	15.5	12.39	15.1	18.99	15.46	14.24	27.39	25	23.39	30.32	33.18	32.28	27.71
ENSG00000066654	20.36	16.06	20.35	29.45	34.62	37.17	25.07	25.2	18.95	14.75	9.42	18.13	10.85	9.46	10.27	16.27	13.02	13.42	22.3	18.26	19.1	10.65	12.24	5.27	9.14	7.96	12.27	10.38	12.89	10.01	29.11	28.88	26.03	13.85	10.43	14.24	9.79	12.38	11.03	15.84	16.62	13.94	17.61	19.12	19.28	54.86	61.79	52.86	24.36
ENSG00000066697	12.32	10.3	10	33.05	51.76	31.89	7.96	7.75	8.84	10.37	6.07	11.02	37.48	40.52	44.8	30.28	28.83	27.37	32.74	31.5	28.48	17.1	16.08	15.19	38.09	39.96	41.06	22.19	24.74	27.25	33.62	31.74	34.08	80.35	61.15	78.97	28.85	34.73	52.83	8.91	13.36	10.12	43.56	42.59	56.58	21.33	22.5	22.25	13.22
ENSG00000066735	0.04	0.4	0.06	0.01	0.01	0	0.04	0.01	0	0.02	0.01	0.08	0	0	0	0	0	0	0	0	0	0.01	0	0.04	0	0.03	0.02	0.45	0.96	0.15	0.07	0	0.04	0.01	0	0.02	1.81	2.49	2.98	1.36	0.87	1.22	0	0	0	1.82	3.59	2.54	0.09
ENSG00000066739	28.88	30.1	27.59	15.47	9.32	17.21	20.17	18.31	13.27	20.08	8.65	15.93	18.75	11.78	15.63	3.9	5.36	5.69	41.24	35.85	31.99	21.49	17.31	11.31	13.1	11.09	18.42	27.02	29.23	26.12	15.07	13.48	9.29	22.69	21.7	23.51	27.4	26.07	20.81	11.7	10.27	9.39	18.93	20.19	17.48	25.38	20.59	30.1	14.57
ENSG00000066777	36.69	32.67	40.34	29.04	20.9	31.75	17.35	15.77	15.32	25.86	20.01	30.51	39.76	35.58	39.48	31	40.46	36.19	38.27	38.27	30.68	21.79	20.31	19.43	50.22	48.87	57.94	26.5	31.85	25.49	26.82	31.3	27.73	33.87	33.23	31.57	31.92	32.59	33.77	44.82	48.31	37.27	56.12	56.13	52.07	15.47	15.38	16.53	15.1
ENSG00000066813	10.98	14.45	10.1	175.02	77.31	134.32	58.72	45.91	44.3	4.26	4.31	5.37	3.15	1.46	2.94	0	0	0	9.04	8.66	10.53	20.15	19.75	13.94	3.02	2.12	3.84	45.47	54.29	186.57	0.99	0.91	0.63	0	0	0	26.72	33.94	36.79	5.5	2.99	9.99	0	0	0	38.09	32.78	26.48	15.98
ENSG00000066827	9.39	9.04	7.75	6.45	7.41	6.05	5.98	5.91	6.51	9.22	9.13	9.52	9.04	7.09	7.5	8.61	10.22	8.84	6.24	6.52	8.45	3.52	3.61	3.63	12.19	8.55	11.43	5.86	6.45	6.31	10.59	10.88	9.58	11.48	12.41	16.67	5.64	7.32	6.17	4.34	4.98	4.92	8.96	7.82	6.2	6.5	7.08	7.83	6.42
ENSG00000066855	44.98	50.31	52.61	50.08	40.61	61.79	26.43	26.57	27.33	28.44	22.44	37.58	37.71	31.18	36.43	45.37	43.97	45.76	37.47	31.53	38.74	42.39	46.61	43.6	54.32	51.1	47.71	37.85	41.25	35.34	19.81	22.69	22.77	46.68	40.81	44.07	32.96	35.23	34.6	45.84	33.08	37.84	42.89	32.04	29.31	20.87	18.18	23.61	24.27
ENSG00000066923	5.55	3.68	4.88	5.35	10.58	7.7	5.47	5.6	4.13	8.58	6.7	11.27	7.16	6.26	6.03	13.9	18.73	18.81	7.16	6.32	8.67	14.48	13.57	8.15	3.12	3.11	3.18	26.17	26.33	32.77	11.36	11.5	9.7	1.61	1.72	2.14	6.45	7.92	7.38	15.71	16.34	13.99	6.7	4.71	5.13	6.08	5.35	8.19	26.93
ENSG00000066926	14.69	11.61	17.72	48.03	42.26	46.36	10.94	16.07	11.35	6.51	5.09	6.06	18.57	21.98	20.3	40.33	35.65	46	10.24	11.34	7.73	37.68	34.49	14.28	14.92	20.21	19.59	22.34	21.01	15.76	73.04	88.5	105.88	8.44	7.59	11.71	72.83	79.09	71.07	10.63	13	8.9	36.6	66.83	40.85	24.52	21.09	27.71	23.03
ENSG00000066933	6.23	11.21	8.88	0.68	0.61	0.91	5.43	4.26	7.1	10.08	6.75	7.46	4.18	6.15	4.25	21.78	16.5	20.82	8.78	6.04	9.21	4.87	4	4.78	6.07	4.34	4.16	6.19	6.83	8.71	8.83	13.66	10.51	40.37	37.36	44.2	16	15.66	15.84	13.34	13.88	12.47	17.24	10.13	9.59	50.46	45.06	43.75	4.35
ENSG00000067048	0	0	0	0	0	0	0	0	0	0	0	0	18.77	21.22	15.83	35.01	29.4	29.65	67.74	67.69	65.04	0.04	0.13	0	52.8	46.15	61.96	44.85	57.74	46.82	49.19	45.78	47.79	0	0	0	40.81	53.76	44.82	29.42	35.8	27.83	27.81	19.36	30.27	79.58	85.08	97.75	44.43
ENSG00000067057	0.09	0	0	8.5	25.86	5.31	0.07	0.23	0.07	0	0.05	0.05	68.3	55.33	72.59	169.74	134.27	142.69	0.32	0.9	0.29	2.79	2.12	1.68	192.32	170.02	161.69	49.17	49.83	9.1	71.61	48.93	47.66	69.59	48.68	69.66	46.46	83.89	75.6	0.07	0.07	0.27	35.39	30.06	39.8	37.73	52.47	47.31	0.21
ENSG00000067064	28.65	23.54	30.48	53.72	29.85	61.9	259.8	207.4	232.25	5.97	7.04	11.67	36.13	35.27	33.03	60.08	50.86	56.91	85.55	87.11	102.63	66.48	83.53	43.45	77.7	75.36	88.89	70.1	76.03	50.55	118.9	97.57	57.87	99.99	87.99	99.01	30.16	27.52	30.53	28.38	14.79	28.08	31.54	35.53	42.91	15	14.32	19.24	36.92
ENSG00000067066	13.29	13.24	12.04	29.09	33.64	39.29	3.48	3.59	3.16	3.72	1.79	3.7	56.04	44	53.85	30.67	30.51	30.2	30.15	28.76	23.89	30.09	28.44	14.96	41.9	41.1	41.03	40.56	45.97	74.37	36.78	40.12	24.77	66.74	55.59	66.36	56.29	63.4	56.68	16.21	20.31	12.01	99.89	129.13	109.08	80.89	77.95	92.16	9.66
ENSG00000067082	11.28	9.13	10.14	10.84	25.87	13.31	36.96	34.18	41.59	10.65	4.58	10.13	23.14	20.59	34.03	47.19	42.23	43.95	15.49	14.93	13.14	30.58	34.36	48.48	58.89	51.45	42.57	20.97	25.43	30.22	42.26	45.24	36.33	177.75	157.51	189.36	41.86	78.68	77.37	3.73	4.62	4.81	40.85	37.27	40.22	59.3	46.16	68.89	11.8
ENSG00000067113	1.35	1.49	2.17	10.16	13.99	11.47	17.39	16.61	11.61	3.39	5.74	5.34	18.66	11.51	17.45	27.04	31.76	32.85	7.67	9.02	7.61	92.74	101.66	185.41	41.52	46.71	33.42	22.03	23.84	106.26	12.48	12.69	11.71	7.6	8.22	10.16	16.09	13.65	13.79	48.61	28.97	39.35	10.77	8.39	7.7	40.71	40.93	35.73	19.74
ENSG00000067141	15.29	15.66	20.04	8.51	7.53	9.77	0.14	0.17	0.53	26.07	13.57	28.46	0.18	0.22	0.03	22.16	21.16	20.65	38.26	38.73	24.7	10.72	8.82	4.36	10	14.62	9.87	13.33	27.8	25.15	5.76	4.24	4.83	17.11	7.39	28.45	19.23	18.08	16.55	21.72	20.39	17.47	41.27	55.08	39.26	43.62	35.67	43.23	19.04
ENSG00000067167	98.8	106.84	125.27	87.75	86.1	103.67	73.24	69.88	46.87	49.09	41.72	73.73	88.14	75.05	74.69	84.37	134.13	100.51	51.68	52.26	49.55	57.47	56.32	24.18	101.35	92.28	92.83	93.96	107.15	117.42	49.82	62.14	43.64	115.51	56.5	105.68	83.68	101.26	75.61	92.26	78.71	85.94	172.87	226.73	192.8	67.36	80.47	72.2	37.89
ENSG00000067177	4.01	3.89	4.25	3.18	2.46	2.4	0.05	0.16	0.1	5.9	2.28	6.89	4.11	4.45	4.79	3.58	2.81	2.95	2.42	2	2.21	0.12	0.12	0.05	2.94	3.07	2.89	5.36	6.7	5.3	0.2	0.31	0.24	0.23	0.23	0.08	6.44	7.83	6.73	1.96	1.52	2	0.85	1.5	1.62	4.19	4.84	3.96	0.14
ENSG00000067182	44.23	51.23	40.33	62.94	81.11	78.66	20.05	22.1	19.61	21.43	17.73	26.95	113.69	94.06	161.18	82.51	74.83	84.67	43.04	38.17	30.9	61.42	53.07	61.97	134.02	137.43	121.63	71.29	62.21	74.12	72.34	82.33	73.36	67.29	51.74	87.85	149.07	226.88	194.54	42.64	44.18	41.41	112.56	139.33	166.37	104.1	103.52	119.34	26.61
ENSG00000067191	0.23	0.69	0.24	0.48	2.47	0.73	0.11	0.25	0.26	5.94	5.52	4.62	11.9	9.61	10.51	0.77	0.75	1.24	2.24	1.24	0.75	0.87	0.78	1.68	2.15	3.5	3.14	0.89	1.6	4.05	5.17	5.3	4.65	15.26	24.99	17.21	8.16	10.67	11.26	2.47	4.31	2.67	18.63	8.3	15.3	15.4	20.53	20.47	0.2
ENSG00000067208	80.03	89.14	77.8	33.38	27.82	46.45	38.22	33.86	27.76	10.97	12.02	16.75	41.84	40.95	37.01	32.71	44.44	50.6	13.72	14.25	15.95	32.25	35.66	45.38	27.57	21.52	29.34	68.33	67.76	86.61	50.02	43.01	33.79	23.45	22.28	22.69	28.08	47.9	40.17	21.3	17.77	17.9	21.29	29.87	22.48	28.83	29.52	34.17	35.69
ENSG00000067221	8.13	7.59	6.94	5.05	7.45	3.25	5.75	6.1	5.33	5.08	3.48	4.22	7.63	7.33	10.2	6.19	5.25	6.7	6.68	8.07	7.41	6.8	7.74	7.18	3.81	7.14	3.9	9	9.38	7.94	10.07	9.65	8.39	13.8	8.87	12.74	3.34	5.62	6.77	3.66	1.52	4.5	7.41	6.73	6.61	9.01	9.87	6.36	6.03
ENSG00000067225	185.68	264.82	214.98	184.04	297.74	174.61	66.12	75.63	78.25	137.21	155.29	215.59	309.8	274.36	411	1201.88	1118.89	1075.98	191.69	195.6	170.64	163.46	207.75	287.29	365.87	369.14	368.45	149.23	155.65	244.43	762.87	613.9	644.16	1634.78	1010.39	1796.37	333.31	462.98	519.98	156.82	180.45	160.54	550.12	471.52	511.39	346.54	523.71	430.14	122.46
ENSG00000067248	11.81	10.31	13.85	5.39	3.71	7.52	13.17	11.86	8.53	3.9	3.24	5.5	8.62	7.82	7.34	14.62	10.76	15.31	10.18	7.73	8.33	15.39	15.74	5.97	35.57	33.84	41.2	18.28	20.65	17.48	14.42	15.82	14.6	6.68	5.23	8.69	14.99	16.92	15.91	19.03	14.88	12.97	7.04	9.13	7.49	17.83	15.78	14.27	6.99
ENSG00000067334	30.26	28.91	38.82	25.82	20.66	31.94	21.09	20.13	17.55	15.29	11.17	21.96	21.7	19.44	20.13	21.77	18.23	22.3	15.16	12.29	14.91	24.01	25.37	15.23	39.81	35.16	38.71	25.84	27.91	28.36	34.27	34.88	34.62	33.85	25.09	35.41	81.22	81.03	73.61	20.05	23.15	15.65	19.52	25.49	19.42	33.71	43.48	42.35	36.2
ENSG00000067365	54.94	53.72	58.23	33.05	55.06	39.74	31.73	37.52	47.47	41.54	23.64	46.62	19.5	19.33	27.41	21.58	14	19.81	28.69	23.39	28.75	22.2	20.81	20.8	11.43	11.29	12.58	17.38	14.54	15.9	37.3	41.79	34.9	14.68	20.64	18.14	13.84	18.05	16.59	27.66	24.23	21.73	44.28	32.41	41.03	56.56	52.6	64.07	19.82
ENSG00000067369	25.99	28.64	28.06	12.14	17.88	15.2	13.47	13.33	12.17	36.01	25.66	46.12	25.92	27.62	27.03	22.02	18.82	23.02	13.6	12.42	11.51	14.78	16.38	13.16	17.64	14.18	21.07	17.2	27.11	25.87	44.46	36.6	34.72	22.08	22.42	27.01	33.01	30.03	38.25	20.82	23.79	22.66	48.52	36.58	32.2	39.88	45.41	52.89	21.11
ENSG00000067445	18.83	21.31	20.16	1.35	1.96	1.28	4.8	4.41	5.16	39.11	29.24	54.16	4.21	3.47	3.53	0.07	0.32	0.1	9.75	7.8	7.44	0.02	0	0	0	0.07	0.03	15.47	16.76	8.75	0	0	0	0.06	0	0.24	0.51	2.42	1.04	0.67	1.41	0.71	0	0.02	0.04	24.19	19.61	20.16	0.43
ENSG00000067533	18.37	15.1	15.03	10.48	14.47	13.49	9.27	13.09	10.99	20.75	12.4	23.88	16.72	12.42	19.08	11.61	10.68	11.26	16.37	20.27	19.97	8.11	10.37	7.6	10.28	12	14.37	11.92	12.16	8.82	14.81	12.05	9.79	22.94	15.34	22.6	11.98	19.32	13.63	16.65	16.95	16.39	11.24	13.74	12.16	13.7	22.91	18.84	13.87
ENSG00000067560	170.09	175.98	178.06	131.29	130.99	121.77	121.7	117.78	101.21	73.79	49.14	91.33	171.62	110.14	215.58	294.79	329.69	295.58	102.41	112.07	99.14	182.08	186.27	227.5	189.74	203.01	197.12	221.43	217.72	155.05	245.85	265.61	222.29	433.7	342.14	454.08	175.13	201.83	238.66	100.41	96.33	102.86	70.36	87.27	79.97	194.6	233.21	203.55	158.43
ENSG00000067596	26.58	19.47	22.86	18.48	25.94	25.72	12.71	16.22	14.5	21.41	15.14	28.39	21.26	25.05	26.9	41.09	29.39	33.39	20.49	20.18	17.53	16.39	17.4	16.73	20.52	20.14	23.25	30.85	31.73	28.94	50.01	54.37	45.17	23.82	19.86	25.14	45.17	42.02	46.48	21.48	21.99	18.98	24.07	21.13	23.87	43.83	49.04	46.52	22.89
ENSG00000067601	7.25	5.54	3.65	7.44	12.35	6.45	7.88	8.96	9.23	7.23	6.78	8.22	20.1	20.91	17.39	4.79	2.18	2.46	19.31	21.19	19.06	12.09	14.53	13.99	12.02	9.56	14.25	8.78	12.62	13.02	7.09	5.9	6.91	6.12	11.24	5.97	7.92	5.41	6.97	5.41	5.3	3.33	9.54	9.81	7.01	9.89	4.12	10.77	7.42
ENSG00000067606	21.27	22.02	20.06	17.37	24.56	13.87	11.97	10.79	10.14	0.37	0	0.4	1.93	1.17	1.56	15.65	16.82	12.78	10.38	8.39	10.38	11.38	11.8	22.68	11.72	10.65	22.63	33.6	34.35	26.27	0	0.04	0	1.98	0.32	0.96	8.18	10.04	13.88	10.21	9.47	12.56	21.4	28.01	21.43	18.17	28.19	28.52	24.31
ENSG00000067646	0	0	0	0	0	0	0	0	0.08	0	0	0	0	0	0	4.67	2.47	4.27	9.12	9.06	7.42	0	0	0	7.73	9.73	8.79	12.08	16.61	15.6	7.22	7.08	4.57	0	0	0.03	6.83	11.11	5.96	7.38	5.63	7.67	6.96	6.77	6.64	0	0	0	5.62
ENSG00000067704	52.26	52.58	53.2	69.24	59.69	65.09	40.08	37.89	34.29	25.62	14.75	39.2	44.97	37	51.86	55.72	42.32	54.16	57.59	51.38	50.95	41.89	43.46	28.3	58.75	62.03	51.9	61.09	62.65	58.82	74.99	79.13	78.86	41.62	26.53	44.06	55.82	59.46	52.56	62.19	56.76	46.27	37.7	52.81	53.99	62.79	76.73	63.39	46.29
ENSG00000067715	2.8	0.96	2.14	0.03	0.19	0.08	2	2.19	2.37	5.03	2.26	4.99	9.23	11.12	14.49	2.19	1.45	2.05	0.13	0.03	0.03	5.12	3.86	2.99	15.74	11.74	7.86	11.46	11.92	7.22	7.44	8.4	6.47	5.18	3.18	6.97	0	0.04	0.28	3.58	3.81	4.03	12.66	16.75	10.95	4.43	3.64	4.25	4.52
ENSG00000067798	0.31	0.84	1.09	1.62	0.14	0.06	0	0	0.01	3.23	0.81	3.79	0.82	0.5	1.17	0	0.06	0.08	0.3	0.08	0	18.95	22.61	12.13	0.24	1.17	0.31	3.51	5.18	61.65	0.92	2.31	1.48	25.49	27.53	28.33	23.37	22.17	17.41	0.08	0.27	0.07	5.55	4.32	4.64	0	0	0	27.18
ENSG00000067829	18.46	19.92	20.82	24.85	25.79	25.22	16.15	17.67	15.19	13.64	11.75	17.58	41.51	39.83	46.9	38.09	38.59	45.62	21.51	21.9	14.13	28.49	28.16	16.26	35.81	34.12	35.8	34.73	39.74	40.15	31.78	38.27	30.79	38.77	38.38	46.19	35.04	40.55	34.93	31.47	34.46	28.81	13.12	15.77	13.62	34.17	33.97	35.04	12.26
ENSG00000067836	3.47	3.59	3.95	7.27	9.87	6.44	21.87	19.5	23.12	19.53	41.51	25.7	20.09	15.05	18.52	10.95	13.02	13.07	3.8	3.05	5.4	15.24	16.69	13.26	14.59	13.66	12.75	11.01	9.37	10.7	50.86	49.73	34	11.92	16.47	8.94	15.31	23.17	23.29	7.01	10.19	11.59	15.77	18.68	12.9	34.95	38.11	37.66	14.55
ENSG00000067840	0.11	0.03	0.06	0	0.14	0.08	0	0	0	0.15	0	0	0.04	0.06	0.18	0.06	0.26	0	0	0.17	0.1	0	0.02	0	0.06	0.4	0.03	0.41	0.69	0.17	0	0	0.1	0.51	0.17	0.58	0.1	0.39	0.6	0.12	0.18	0.25	0.02	0	0	0.13	0.17	0.03	0.02
ENSG00000067842	0.01	0	0.01	0	0.04	0	0	0.16	0.02	0.07	0.03	0.07	0.05	0.04	0	0.01	0	0	0	0	0.02	0.03	0	0	0	0	0	0.06	0.33	0	0.01	0.01	0	0.05	0.03	0.07	0.02	0.02	0.07	0.03	0.15	0.08	0	0	0	0.01	0.02	0.03	0.04
ENSG00000067900	36.49	34.83	35.83	24.23	19.87	26.07	27.01	25.23	18.83	16.81	10.15	22.32	27.76	27.47	22.19	37.34	27.92	37.19	38.48	37.34	34.04	30.62	42.18	19.69	38.13	29.96	40.79	42.33	43.95	41.24	58.57	54.02	44.01	42.85	34.88	40.05	23.37	29.14	29.83	20.81	20.21	19.85	30.3	36.98	35.34	31.91	28.81	37.01	41.2
ENSG00000067955	24.48	20.5	25.3	10.79	17.98	13.68	30.61	29.73	29.96	25.19	27.39	32.09	25.9	29.46	27.53	12.52	19.31	12.68	14.38	12.99	18.36	16.16	22.22	27.73	20.82	24.25	32.47	24.68	24.83	22.38	14.63	12.56	12.23	32.97	32.8	42.2	11.9	16.17	20.26	41.61	49.59	36.33	31.01	32.68	29.53	12.37	19.65	17.97	17.3
ENSG00000067992	12.74	11.54	10.26	11.84	8.04	17.37	14.11	12.05	10.96	7.39	5.86	9.57	6.24	5.53	8.27	6.68	6.04	7.82	7.39	8.67	4.6	2.92	2.91	1.97	6.24	6.24	7.6	21.25	18.82	19.65	8.21	6.96	7.64	6.39	6.58	10.77	11.42	10.7	9.65	6.87	6.84	5.64	4.89	4.94	5.17	53.07	46.67	45.17	3.63
ENSG00000068001	30.45	30.73	31.49	11.08	13.59	12.73	22.66	26.43	21.44	8.78	6.51	11.33	25.02	17.74	29.12	28.94	26.24	33.86	23.25	26.31	23.79	13.56	12.96	17.65	17.31	18.59	18.09	15.91	14.6	7.17	16	16.23	15.45	39.7	44.39	49.29	13.67	14.12	17.03	18.4	19.86	19.1	7.37	6.93	6.66	27.85	33.35	28.51	27.89
ENSG00000068024	25.53	24.78	25.1	12.75	10.48	10.22	11.57	12.99	15.14	28.9	17.51	30.24	38.81	35.07	44.06	1.97	2.61	2.55	49.27	43.13	50.64	18.44	15.42	25.21	29.08	36.29	36.71	12.67	11.85	14.46	12.84	9.04	6.83	44.35	49.02	47.85	36.13	25.31	40.36	23.72	23.13	28.63	18.58	20.88	25.84	25.72	28.02	40.57	23.37
ENSG00000068028	9.98	11.52	10.58	7.39	16.11	7.67	9.93	13.55	13.12	6.23	3.93	7.8	13.14	8.67	15.12	16.3	16.72	14.69	8.35	9.01	10.39	8.92	8.74	14.62	18.39	20.61	26.38	12.47	11.97	8.71	16.71	20.88	19.06	19.98	16.16	19.09	17.13	22.29	27.34	3.95	4.12	5.33	7.34	7.64	7.6	12.06	14.7	17.14	6.45
ENSG00000068078	194.4	184.02	157.12	33.68	56.7	23.2	47.62	46.61	49.97	69.84	49.91	68.23	13.87	11.49	11.66	40.73	25.85	28.75	274.2	314.03	294.41	35.56	47.72	58.28	23.11	22.91	20.71	99.08	101.64	72.56	23.63	36.55	24.99	0.27	0.3	0.32	33.9	50.09	66.87	36.71	40.21	50.34	37.06	48.38	33.97	39.58	52.29	51.34	69.5
ENSG00000068079	9.68	7.29	8.58	14.87	17.54	9.31	12.11	12	15.54	4.62	1.31	3.02	31.93	24.13	41.59	34.53	35.18	39.86	7.66	8.72	10.26	25.04	17.61	34.45	27.67	28.97	17.94	18.78	17.96	49.48	64.59	71.4	62.21	20.81	8.61	19.77	31.78	32.66	45.95	8.28	7.35	9.84	42.22	36.67	46.21	55.3	60.3	70.6	7.12
ENSG00000068097	17.13	17.89	17.35	6.94	8.1	11.79	11.41	9.11	12.28	18.42	11.36	15.43	10.13	10.39	10.25	18.33	13.94	15.72	13.07	11.83	12.2	19.26	16.35	22.2	7.09	6.71	8.68	22.84	24.82	21.75	19.11	17.88	15.37	11.87	12.86	15.46	11.66	9.26	10.35	14.29	15.12	11.21	20.11	13.63	19.62	54.49	47.3	48.02	20.17
ENSG00000068120	60.11	63.27	61.62	72.24	75.47	77.07	66.73	70.06	68.37	33.01	24.37	37.89	55.49	58.5	75.24	69.34	60.04	75.62	55.87	56.18	59.67	62.53	68.39	111.12	56.46	59.57	50.27	76.65	80.01	67.12	92.2	91.38	78.54	36.89	34.87	41.5	84.62	83.82	93.7	25.74	41.02	31.55	84.53	92.8	82.9	79.22	77.84	76.49	61.14
ENSG00000068137	5.67	9.85	4.88	11.36	17.28	10.57	11.39	15	12.54	6.6	6.92	6.4	23.64	21.33	25.43	17.89	18.26	19	12.52	12.07	11.62	13.99	14.67	21.75	23.42	24.3	26.4	17.53	15.9	19.53	42.7	49.81	43	14.04	22.31	20.6	15.01	12.55	18.41	5.44	8.73	9.12	33.65	33.03	24.23	29.86	33.45	36.12	13.22
ENSG00000068305	34.94	26.66	28.02	12.71	10.77	17.52	18.13	22.34	20.13	20.95	17.47	29.27	19.03	18.25	17.95	21.88	26.29	22.99	53.79	44.25	45.8	21.57	20.99	11	35.21	34	36.66	16.41	27.79	39.97	31.9	28.65	28.53	48.05	59.3	49.94	14.11	12.46	10.34	11.24	13.88	12.08	23.02	27.63	19.82	28.13	16.44	27.98	28.64
ENSG00000068308	26.87	26.63	23.98	14.42	19.17	16.1	12.69	16.34	12.32	30.86	13.35	27.26	37.78	36.65	45.77	9.79	10.06	9.31	27.21	26.35	26.12	19.53	20.37	22.1	19.66	18.91	21.04	28.05	32.51	22.98	16.95	19.11	12.3	18.88	18.71	19.25	15.53	16.72	21.04	21.79	26.1	27.09	12.92	11.89	13.66	26.14	29.7	33.85	14.97
ENSG00000068323	16.06	18.01	15.5	26.63	29.13	20.81	6.6	8.67	8.21	16.45	10.03	18.06	30.5	28.63	31.31	14.02	12.28	14.51	12.8	12.7	11.97	17.01	21.36	15.72	32.69	29.1	33.79	32.12	28.36	38.14	21.56	21.53	16.81	29.25	24.23	34.65	27.39	33.66	43.75	11.09	8.97	12.64	18.36	20.86	15.11	29.65	30.51	32.59	7.54
ENSG00000068354	6.53	7.84	5.48	6.09	8.35	4.76	3.8	6.19	7.13	9.4	6.76	7.89	14.92	11.59	20.19	4.63	4.17	4.46	5.93	7.71	5.2	8.79	6.68	9.98	9.58	8.29	10.07	7.43	8.53	9.4	5.59	4.07	3.46	9.47	11.56	11.94	7.99	13.46	10.9	6.34	9.17	8.97	3.73	4.51	4.1	10.56	11.97	14.93	3.38
ENSG00000068366	167.39	131.61	139.64	243.81	114.18	275.5	121.64	91.34	98.25	9.5	9.49	15.65	54.87	44.79	85.03	19.01	20.15	24.4	84.62	80.66	84.72	55.26	54.66	67.52	40.91	36.86	76.1	123.98	141.74	87.97	1.73	9.46	4.71	35.58	32.72	36.62	62.55	61.14	68.74	18.39	14.98	24.89	0.38	0.04	0.98	62.21	62.42	39.9	134.51
ENSG00000068383	10.35	9.71	11.63	6.7	7.11	10.44	6.96	8.69	9.06	4.79	2.47	2.94	6.96	7.5	9.34	12.54	12.85	11.64	16.32	12.63	12.99	9.83	11.15	9.56	11.21	9.84	11.06	18.93	17.5	8.73	7.77	9.68	6.99	6.51	6.89	8.33	6.13	3.16	5.47	8.09	9.01	8.73	4.98	2.63	3.67	8.5	7.25	7.51	11.75
ENSG00000068394	11.04	12.33	11.48	5.98	11.23	3.74	7.87	9.83	8.81	12.89	10.03	15.01	12.65	11.77	13.1	7.25	6.76	5.02	8.34	9.62	9.15	6.8	9.5	10.07	10.32	13.37	11.11	21.09	23.16	19.33	17.81	18.51	16.29	13.1	9.46	13.7	10.72	15.42	20.53	7.67	5.56	14.7	5.66	5.96	4.86	9.8	15.98	16.25	4.25
ENSG00000068400	23.3	26.79	19.96	14.18	28.42	14.16	11.97	10.24	12.12	57.06	34.24	46	43.57	35.47	38.94	9.79	9.83	9.78	27.64	20.72	35.06	14.06	25.91	23.9	28.55	19.63	26.54	41.89	39.52	46.39	26.39	29.95	25.22	13.48	13.11	12.28	26.43	21.84	42.91	28.95	24.61	33.17	18.18	15.84	13.67	19.54	27.7	26.16	7.94
ENSG00000068438	17.75	21.67	20.75	16.02	21.51	21.31	17.65	15.87	17.44	31.72	21.82	34.62	34.92	37.05	48.33	10.08	7.85	8.91	20.45	15.83	20.98	9.11	12.11	15.38	20.37	21.4	26.69	22.06	24.21	21.82	11.01	13.56	11.36	45.45	45.1	58.59	18.79	23.27	29.96	21.92	22.5	24.45	10	13.49	14.37	37.62	37.38	36.23	7.81
ENSG00000068489	29.33	32.31	40.63	13.92	14.7	23.6	25.28	25.17	20.19	66.3	99.64	53.87	13	13.58	14.86	20.36	13.06	16.74	26.68	19.11	20	27.25	30.62	36.91	16.05	19.65	21.13	34.06	37.37	26.89	35.77	39.18	36.31	32.46	21.27	36.39	33.58	33.86	35.72	17.97	16.11	9.61	27.17	28.04	26.61	68.43	65.15	60.86	33.65
ENSG00000068615	0.61	1.18	0.96	1.84	1.88	2.37	0.5	0.63	0.17	0.48	0.17	0.57	0.07	0.11	0.09	6.12	3.73	6.94	0.76	0.34	0.39	6.72	7.85	5.01	0.19	0.05	0.22	8.05	8.23	14.05	0.25	0.32	0.09	0.23	0.31	0.14	8.19	8.16	7.49	0.65	0.71	0.85	0.18	0.15	0.19	0.56	0.44	0.5	0.42
ENSG00000068650	54.09	51.42	51.88	8.84	9.67	8.46	44.19	56.48	47.2	74.95	45.38	76.82	43	38.14	43.31	20.04	18.36	24.54	121.88	102.24	97.54	45.25	47.06	48.68	18.64	19.1	18.78	117.47	118.76	134.12	44.37	38.99	37.18	21	30.54	19.87	99.72	101.4	130.61	54.46	57.88	56.55	72.65	77.84	73.59	42.42	42.17	54.71	44.47
ENSG00000068654	33.19	33.23	33.61	21.9	24.39	26.17	39.17	34.19	35.91	21.61	12.58	27.7	19.04	19.9	20.34	33	23.28	28.15	34.21	33.36	32.58	24.38	21.78	16.83	30.79	27.63	29.45	21.59	13.63	14.34	25.2	27.59	28.74	43.93	43.28	39.37	23	32.94	37.42	28.16	26.66	28.45	26.73	32.53	27.52	33.67	41.64	42.37	27.94
ENSG00000068697	82.92	97.6	88.36	83.67	71.97	91.98	125.84	116.6	100.33	19.88	15.35	29.64	84.43	76.37	75.9	80.43	89.99	92.86	62.76	72.62	71.09	108.65	94.82	38.2	89.77	78.6	47.82	75.13	94.54	97.89	68.34	71.35	50.16	186.38	142.16	214.08	85.22	84.54	84.07	102.67	122.04	89.34	75.4	78.16	80.31	166.29	162.83	164.97	75.2
ENSG00000068724	9.72	7.83	9.46	14.39	21.21	11.86	8.71	12.06	10.03	4.2	4.07	3.14	8.32	8.56	12.16	13.85	12.37	13.25	8.81	11.09	10.97	16.26	15.51	21.15	13.17	13.65	13.32	31.91	27.32	38.86	13.47	14.07	11.45	11.78	10.96	10.31	28.46	35.29	45.83	13.16	11.36	13.43	7.68	12.93	7.56	14.86	17.67	19.67	6.96
ENSG00000068745	90.92	106.47	92.19	55.52	61.8	58.96	61.82	58.26	56.92	57.68	31.68	64.02	84.79	61.99	84.27	75.6	74.6	84.5	139.71	133.61	127.33	85.66	80.4	83.97	100.57	101.68	122.21	84.84	77.14	53.13	73.03	51.67	50.59	112.08	185.89	128.57	82.36	89.53	85.17	77.03	82.93	68.36	57.26	55.6	42.69	164.1	150.71	123.36	113.21
ENSG00000068781	0.13	0	0	0	0	0	0	0	0	0.07	0.13	0.9	1.29	1.17	0.88	0	0	0	0.18	0.68	0.08	0.12	0.02	0	0.1	0	0	0.38	0.2	0	0.55	0.28	0.13	0	0.02	0.07	1.35	0.66	0.7	0	0	0	0.05	0.02	0	0.81	0.34	0.27	0.66
ENSG00000068784	14.24	20.45	18.07	10.81	6.46	9.47	18.53	19.45	17.13	5.33	6.03	6.32	12.82	11.7	12.12	5.7	5.78	6.36	7.94	7.75	11.25	8.23	7.24	3.62	6.19	5.58	7.34	8.3	9.4	8.44	7.61	6.44	8.18	7.91	9.51	10.79	12.75	9.26	12.14	11.18	10.88	12.54	10.38	9.3	11.67	11.03	10.87	11.67	14.76
ENSG00000068796	30.11	28.59	26.18	7.92	6.93	9.08	11.47	12.05	9.27	20.1	14.08	24.41	23.72	22.11	17.58	26.28	23.33	26.39	15.24	11.32	11.45	14.8	17.42	8.75	10.39	10.28	12.29	29.48	32.04	31.58	24.94	21.71	24.14	14.39	13.28	15.19	26.08	34.77	27	28.55	24.51	23.15	29.96	22.12	24.86	29.31	33.89	30.86	19.92
ENSG00000068831	0.24	0.69	0.23	0.11	0.12	0	6.64	7.28	3.9	0	0	0.5	0	0.03	0	1.38	0.03	0.36	0.22	0	0.11	17.43	24.45	38.4	0	0.38	0.03	3.98	3.12	7	0	0	0	0	0.03	0.03	3.5	2.54	4.21	0.18	1.14	0.35	0.27	0.16	0.03	0.65	0.32	0.04	1.56
ENSG00000068878	45.44	41.41	46.53	36.37	30.28	44.96	59.68	51.07	39.2	25.17	21.74	45.2	33.86	28.24	28	48.14	38.88	49.18	49.33	43.89	40.96	30.23	33.16	15.84	18.75	18.46	26.5	43.63	50.91	43.68	52	56.53	50.67	31.68	27.91	30.28	43.5	45.71	41.55	40.36	36.19	30.78	24.07	31.8	27.94	44.97	45.59	41.33	47.6
ENSG00000068885	27.2	36.55	28.34	11.61	9.35	10.31	21.4	16.84	10.29	10.1	9.89	14.36	76.6	56.84	60.65	19.06	18.55	17.91	28.1	23.9	25.22	11.81	14.97	8.71	43.46	41.6	82.32	32.37	32.53	18.3	18.09	12.86	15.98	39.16	41.88	43.88	18.3	16.1	10.17	11.88	14.78	11.43	97.75	126.41	76.57	103.87	81.54	88.42	19.16
ENSG00000068903	27	29.35	26.29	34.16	31.58	30.02	11.01	10.4	12.22	16	11.65	15.45	16.29	16.18	19.62	26.27	24.83	28.14	24.2	24.05	19.97	88.56	74.51	71.22	26.39	22.4	26.78	49.24	42.19	55.84	22.48	21.91	16.67	37.19	34.37	40.84	58.38	59.63	71.46	9.22	7.55	10.25	16.34	16.86	13.58	26.4	26.07	29.26	10.89
ENSG00000068912	35.82	36.98	38.49	18.17	17.69	20.69	45.53	45.13	40.38	12.13	14.56	19.55	32.74	32.44	36.06	22.86	25.34	25.26	25.99	22.3	24.28	27.03	26.9	43.42	9.74	10.32	11.84	21.67	26.35	35.39	29.32	32.93	29.05	19.5	16.81	21.83	20.91	24.19	18.75	27.02	24.98	26.62	14.11	15.6	15.41	43.62	50.93	45.59	29.77
ENSG00000068971	4.17	8.67	6.45	3.44	4.45	5	4.85	3.07	3.11	2.48	2.6	1.56	15.07	17.82	19.83	16.85	14.58	14.47	4.64	3.31	4.68	6.47	7.06	9.57	16.36	15.17	11.47	10.87	10.21	13.88	7.18	8.04	6.51	13.39	12.21	20.95	3.48	6.32	7.48	4.44	3.56	2.14	6.03	6.51	6.41	21.75	19.61	18.5	3.09
ENSG00000068976	0.47	0.37	0.45	0.09	0.14	0.04	0.21	0.39	0.3	0.2	0.36	1.59	0.05	0	0.11	0.42	0.2	0.12	2.8	3.23	2.2	0.19	0.1	0.53	0.35	0.51	0.68	0.83	2.95	0.46	0.45	0.4	0.21	0.06	0.05	0.12	0.1	0.22	0.02	0.79	0.54	0.84	0.08	0.1	0.02	1.21	0.48	1.47	0.11
ENSG00000068985	0	0	0	0	0	0	0.22	0.12	0.43	0.55	0	0.14	48.63	50.29	67.07	0	0	0	0	0	0	0.43	0.36	0.19	0	0	0.11	0	2.14	0	3.41	2.16	4.58	9.58	12.59	7.93	0	0	0	0	0.29	0.35	0	3.72	6.07	0	0	0	104.38
ENSG00000069011	0.52	0.37	0.55	14.26	23.34	13.42	14.11	13.99	10.8	0.39	0.47	0.06	4.05	4.02	4.09	12.18	10.24	9.82	0.53	0.19	0.7	38.93	51.35	74.93	22.13	17.18	18.74	2.24	1.29	9.02	16.34	16.46	14.23	2.24	0.17	0.6	14.89	22.51	25.51	6.08	5.15	6.91	8.78	14.62	8.8	17.74	21.33	19.39	11.65
ENSG00000069018	0.11	0	0	0	0	0	0	0	0.03	0	0.11	0	0.3	0.51	0.41	0.19	0.11	0.18	0	0.14	0	0.92	0.75	0.3	0.38	0.15	0.06	0.46	0.29	0.1	0.08	0.33	0.19	0	0.08	0.03	0.1	0.04	0.11	0.22	0.05	0.04	1.48	1.42	0.54	0.13	0.31	0.05	0.32
ENSG00000069020	28.29	26.02	34.39	21.97	18.58	31.95	1.53	0.64	1.26	7.02	4.97	6.74	40.98	35.23	49.02	12.37	18.68	17.66	10.95	9.31	10.12	31.88	30.86	39.44	29.41	28.19	28.78	30.82	30.99	13.65	26.42	26.08	21.95	3.86	2.24	4.88	21.2	13.49	23.35	9.43	6.97	8.63	63.56	61.59	49.74	222.04	242.84	204.49	5.81
ENSG00000069122	0.18	0.27	0.2	0.21	0.13	0.17	0.29	0.2	0.11	0.05	0	0	0	0.17	0	0.05	0	0.02	0	0	0	0.1	0.15	0.25	0.1	0.03	0.04	0.09	0.08	0.45	0.03	0.06	0.05	0.28	0.1	0.69	0.16	0.12	0.25	0	0	0	0	0	0	0.03	0	0.03	0.2
ENSG00000069188	0	0	0	0.18	0.14	0	0	0	0	6.76	5.48	7.55	0.2	0.17	0.39	0	0.05	0.07	0.07	0.06	0.06	0.18	0.15	0.13	0.13	0.05	0.03	0.52	0.9	0.96	0.56	0.33	0.57	0.01	0.01	0.01	14.97	16.71	18.91	1.11	1.54	1.13	0.44	1.16	0.33	0.55	0.98	0.4	0.05
ENSG00000069206	0.02	0	0	0	0.02	0.04	0	0	0	0.21	0.02	0.14	0	0	0	0	0.07	0	0	0	0	0	0	0	0.02	0.03	0	0.02	0.04	0	0.15	0.27	0.12	0.06	0.02	0	0.13	0.19	0.1	0	0	0	0.12	0.14	0.13	0	0	0	0
ENSG00000069248	34.06	30.13	32.1	31.24	17.46	37.23	25.01	22.52	24.52	21.73	20.72	26.87	14.42	15.35	20.93	20.96	14.01	21.33	39.06	34.63	33.84	19.62	20.18	31.37	18.58	19.36	20.74	34.25	35.18	23.14	17.43	17.17	14.4	24.35	21.49	27.32	21.19	19.66	18.97	35.91	34.95	28.16	12.15	17.95	15.01	35.68	29.66	32.48	40.93
ENSG00000069275	150.56	129.65	133.87	127.5	118.42	107.84	90.48	94.87	78.51	153.03	96.67	171.19	56.1	61.38	54.31	61.38	57.96	70.74	294.88	293.6	327.14	65.04	76.14	31.5	97	81.16	115.55	145.51	174.09	139.75	145.48	129.23	115.51	191.57	179.2	215.21	30.69	57.05	61.46	121.04	129.65	124.09	51.36	61.7	85.01	152.15	191.89	174	139.17
ENSG00000069329	42.61	43.18	44.96	55.55	48.04	53.84	66.3	55.42	41.21	21.28	15.96	26.4	28.21	19.44	30.68	61.38	65.01	62.28	20.08	20.23	19.35	34.36	31.51	18.13	46.55	57.05	52.67	37.06	37.84	30.52	26.99	26.31	30.85	47.83	21.21	55.91	36.08	32.51	27.07	43.97	31.7	30.4	25.49	33.35	40.22	29.67	32.57	28	22.09
ENSG00000069345	30.07	32.62	32.88	48.33	38.2	38.91	32.18	37.12	34.37	18.96	12.33	29.81	19.41	18.83	20.05	46.65	34.39	43.07	19.15	18.01	17.93	18.09	20.79	13.78	55.99	51.49	51.65	22.54	23.45	19.02	26.29	27.25	24.9	17.27	10.46	21	19.44	24.57	22.57	42.25	41.25	42.18	22.52	26.68	25.94	21.76	26.08	21.12	20.77
ENSG00000069399	40.03	49.11	42.68	53.99	79.68	75.3	7.4	8.62	9.24	16.82	19.67	18.74	156.6	121.52	218.15	100.23	88.54	95.75	24.39	24.58	22.53	50.86	37.06	49.16	185.53	181.14	172.74	22.4	26.5	35.01	94.76	88.87	76.86	18.19	20.69	23.6	94.84	105.98	120.52	16.28	11.01	10.33	116.17	118.64	126.56	97.46	79.87	94.23	9.83
ENSG00000069424	1.66	1.55	1.21	15.61	27.68	14.84	5.03	5.83	4.45	2.97	0.53	2.25	0.83	0.76	0.5	0	0	0.06	3.84	3.38	4.14	10.41	9.48	7.74	0.26	0.3	0.03	14.78	14.38	19.06	0.03	0.02	0.14	10.55	6.87	8.17	2.39	2.57	3.99	4.62	4.77	3.67	0.37	1.26	0.22	6.76	10.3	10.55	1.27
ENSG00000069431	0.02	0.02	0.01	17.62	8.03	17.43	0.03	0.01	0.05	0.06	0.04	0.05	0.06	0.08	0.15	0.1	0.13	0.07	0.05	0.02	0.02	27.68	33.99	17.36	0.03	0	0.03	7.2	5.06	25.43	2.77	2.33	2.51	11.42	2.01	14.3	2.44	1.36	1.64	0.18	0.15	0.22	0.01	0.04	0.01	0.18	0.22	0.14	4.71
ENSG00000069482	2.47	0.5	2.45	0	0	0	0	0.09	0	0.14	0	0.33	0.1	0	0.21	0.86	0.45	0.6	0.44	0.79	0.96	0.17	0.37	0.15	0	0	0	0.11	0.18	0.2	0	0	0	0	0	0	0	0	0	8	7.14	4.25	0	0	0	0.13	0	0	10.71
ENSG00000069493	16.57	9.44	12.87	1.99	1.71	1	2.71	4.3	2.83	11.2	6.07	11.29	3.01	3.34	3.57	2.4	2.64	3.59	12.04	10.7	11.01	14.14	13.42	3.98	0.94	1.77	1.05	14.54	13.11	9.22	3.3	3.32	1.84	7.31	7.57	8.74	8.35	10.37	7.41	5.62	6.97	4.41	4.87	3.45	4.22	10	9.13	9.42	8.31
ENSG00000069509	11.66	8.66	11.08	7.6	7.02	6.05	4.99	4.98	4.15	6.35	4.11	8.55	9.53	7.86	8.71	5.62	6.28	6.24	5.32	4.7	5.38	4.45	4.2	1.66	15.57	18.89	13.66	8.21	12.39	11.2	12.96	12.91	9.68	5.22	3.16	4.92	7.21	8.41	6.37	10.55	10.42	6.37	4.5	4.88	3.98	7.38	8.32	5.95	2.89
ENSG00000069535	36.05	33.47	31.18	31.67	21.53	21.88	21.87	16.63	14.61	1.85	1.6	2.97	39.24	27.5	39.48	17.68	13.26	18.02	69.16	70.95	65.11	1.39	0.78	0	38.16	35.16	30.21	137.42	154.36	95.9	25.96	18.63	18.81	0	0	0	49.9	56.67	61.73	8.72	6.97	10.26	17.41	19.12	19.03	11.71	14.37	15.63	7.29
ENSG00000069667	43.68	46.29	45.48	15.47	13.78	17.62	5.85	4.37	4.88	47.78	56.17	54.31	1.16	1.83	1.71	1.64	0.51	0.85	25.68	18.44	18.73	23.96	23.19	12.17	6.01	7.04	6.44	15.01	21.37	21.31	9.71	6.52	5.94	48.63	33.21	53.48	11.58	10.93	10.16	9.24	12.34	6.52	21.61	18.97	19.1	27.9	26.75	32.21	17.04
ENSG00000069696	2.22	2.64	1.73	0.97	3.03	0.67	1.34	1.63	1.67	0.54	0.53	0.9	3.11	4.14	4.77	0.21	0.67	0.49	5.05	3.2	5.01	1.74	2.19	4.34	1.78	1.77	1.95	4.92	3.9	3.42	1.8	2.05	1.27	3.46	5.52	4.16	0.38	0.94	1	1.19	1.48	1.83	1.96	1.37	1.01	0.49	0.28	1.09	0.44
ENSG00000069702	14.75	21.69	20.12	5.19	6.11	7.14	29.12	30.12	31.32	27.42	9.15	31.21	2.38	1.67	2.44	13.85	9.11	11.65	5.05	4.77	4.74	21.05	19.88	23.84	3.09	2.15	2.39	14.9	14.92	14.45	7.03	7.16	5.08	13.3	11.58	13.29	2.97	2.58	2.7	20.22	17.86	24.66	3.22	1.91	1.89	17.61	14.14	16.54	35.67
ENSG00000069712	0.66	0.04	1.1	1.77	0.12	0.81	0.16	0.66	0.41	0.71	0.12	0.71	0.66	1.93	0.76	0	0.32	0.64	0.46	0.75	0.06	0.94	1.58	0.58	1.01	0.51	1.36	0.85	0.91	1.74	2.13	1.94	1.22	0.43	0.08	0.01	0.61	1.2	1.04	0.97	1.69	0.76	0.96	0.66	1.33	1.36	1.77	2.27	1.52
ENSG00000069764	0.08	0	0.32	0.16	0.51	0.37	0	0.07	0.06	0.14	0.08	0	0.15	0	0.11	2.66	6.92	5.68	0.09	0.18	0	0	0	0	4.69	6.67	6.16	0.11	0.58	0	0.51	0.18	0.95	0	0	0	0.61	0.62	0.09	2.86	3.65	2.88	0.52	1.98	0.36	0.1	0	0.22	0
ENSG00000069812	0	0.02	0	0.2	0.41	0.02	0	0	0	0	0.02	0	0	0	0.02	0	0	0.07	0	0	0	2.25	2.59	4.32	0.16	0.15	4.06	0	0	0.2	0	0	0	0.43	0.01	0.42	0.35	0.39	0.57	1.36	0.45	0.17	0.23	0.21	0.36	0	0	0.02	0
ENSG00000069849	54.69	69.85	69.83	23.36	33.96	47.89	29.64	25.4	12.99	13.9	15.99	23.47	18.6	11.62	20.32	63.87	48.63	60.78	35.25	35.67	25.01	32.03	37.28	24.38	38.08	44.99	39.22	29.22	36.05	43.94	20.79	19.63	23.51	95.61	77.46	116.09	12.88	15.91	12.59	32.92	27.34	23.74	12.59	21.81	22.45	51.28	50.78	48.39	42.7
ENSG00000069869	5.11	3.94	5.38	9.48	5.77	9.29	54.35	43.16	37.02	5.75	4.28	9.95	10.62	10.27	11.95	19.73	15.19	23.93	9.64	9.39	7.84	16.64	15.58	8.87	3.51	4	2.75	11.17	17.81	33.63	23.48	24.85	21.66	7.33	5.78	7.41	64.12	62.01	47.76	18.16	15.04	14.7	8.44	12.15	7.91	18.7	17.93	18.52	42.4
ENSG00000069943	14.46	9.4	11.98	4.6	4.44	8.45	5.03	3.92	1.76	2.72	3.74	6.38	6.32	5.19	5.06	10.75	8.36	9.13	18.16	14.29	14.09	16.64	20.13	9.6	9.34	5.87	5.34	6.32	15.39	19.28	14.38	13.1	11.79	5.16	5.07	5.73	39.75	38.3	28.55	6.51	9.27	4.4	9.64	9.2	7.27	15.18	14.26	17.61	11.28
ENSG00000069956	40.18	45.96	41.84	24.13	23.3	30.25	31.03	27.91	27.25	21.91	15.95	30.56	13.55	9.83	15.14	63.02	46.33	62.54	41.29	31.8	36.43	63.4	70.92	19.7	17.68	20.92	18.03	30.21	45.78	47.06	20.42	22.47	21.86	12.49	12.37	15.8	38.33	44.26	31.64	22.45	18.49	19.63	17.74	19.95	18.74	27.1	30.25	21.41	42.4
ENSG00000069966	9.42	9.48	10.67	15.28	16.55	13.59	11.64	11.34	10.25	12.04	9.35	14.23	17.45	18.04	20.24	23.93	28.82	25.44	28.63	26.24	24.36	43.96	39.74	41.32	14.41	12.56	10.23	27.14	35.85	37.7	20.34	18.15	15.37	14.64	9.84	12.32	33.59	37.6	35.7	10.46	8.66	9.53	19.29	21.48	16.83	50.32	54.66	55.7	35.74
ENSG00000069974	6.91	9.05	7.5	9.43	6.93	7.61	1.53	1.42	1.44	2.29	2.64	2.54	18.01	12.8	18.41	12.17	14.75	15.51	8.18	7.65	10.09	78.36	84.06	50.62	13.59	15.74	12.57	27.27	48.73	203.53	19.16	22.29	19.15	7.42	4.47	9.44	49.69	59.99	62.92	5.46	5.12	3.92	13.14	14.16	17.1	21.98	21.61	19.2	13.03
ENSG00000069998	30.29	29.89	25.53	22.89	36.81	16.15	32.99	42.76	34.84	8.94	5.94	8.96	21.89	18.43	31.1	56.03	44.83	49.95	20.59	22.89	21.46	28.34	25.97	45.39	39.36	40.18	38.03	15.44	13.44	18.18	35.58	32.62	36.76	26	25.13	29.54	23.72	29.64	35.13	16.72	12.74	21.36	32.41	29.38	30.72	30.66	40.22	32.18	19.65
ENSG00000070010	35.43	47.52	50.86	31.46	32.69	32.28	58.03	62.48	47.32	16.03	13.97	19.61	35.75	39.83	35.6	73.38	66.53	73.82	42.34	41.63	40.13	49.87	47.7	34.8	41.49	43.71	45.78	30.11	29.47	27.28	44.03	55.19	49.82	65.72	67.78	77.15	49.64	53.56	56.99	23.09	35.09	22.55	20.72	23.64	22.17	67.18	77.3	64.38	33.91
ENSG00000070018	66.5	62.28	62.1	44.52	35.57	50	35.77	36.2	45.67	60.84	46.17	89.38	43.98	37.46	41.43	45.64	48.38	51.12	60.47	53.04	58.55	37.39	32.34	47.2	62	54.86	68.78	62.31	62.92	44.73	29.18	26.91	24.56	24.82	22.98	30.2	44.29	52.45	61.53	44.78	40.14	57.54	32.51	34.75	28.45	69.16	65.77	86.48	46.59
ENSG00000070019	0.27	0.2	0.45	26.11	20.13	27.79	0.09	0.33	0.41	0.49	0.12	0.43	3.74	4.14	3.06	68.06	43.74	64.39	0.77	0.65	0.62	2.24	1.05	1.11	13.06	11.99	2.31	9.54	6.5	6.29	7.87	9.09	8.9	0	0.12	0.04	0.18	0.44	0.31	1.66	1.78	1.12	0.07	0.85	0.13	0.08	0	0	2.35
ENSG00000070031	0	0	0	0	0	0	0	0	0	0	0	0	0.3	0	0	1.74	2.44	1.37	0	0	0	0	0	0	0	0	0.25	0.33	0	0	0	0	0	0	0	0.25	0	0.31	0	0	0	0	0	0.28	0	0	0	0	0
ENSG00000070047	22.8	27.76	21.98	9.4	28.71	7.46	9.08	10.7	10.56	18.06	17.06	16.9	30.12	28.91	30.04	27.74	24.97	21.99	36.51	33.83	45.63	19.06	33.11	43.57	27.88	26.93	27.24	45.63	41.81	33.31	31.64	33.88	32.16	27.19	30.76	25.1	10.44	13.35	25.93	13.35	10.24	16.4	25.21	26.77	22.99	14.14	24.4	23.53	14.6
ENSG00000070061	16.37	17.29	18.31	25.48	22.17	29.32	85.77	69.8	101.58	11.98	5.9	11.85	21.22	20.41	22.14	17.08	13.28	18.59	51.52	50.82	41.99	26.81	33.09	24.96	12.48	11.87	15.34	48.5	46.46	31.55	22.74	20.89	17.66	20.74	19.24	17.76	17.99	23.77	22.63	22.54	21.66	29.43	15.7	12.46	13.77	13.44	10.53	18.08	40.62
ENSG00000070081	31.32	39.34	36.12	36.65	17.96	29.89	55.96	51.68	38.02	26.24	24.98	42.65	75.07	93	66.96	37.6	40.38	49.31	39.3	41.85	37.43	36.39	45.66	26.95	58.82	55.2	56.33	54.71	55.48	40.15	61.92	76.94	49.66	76.47	45.23	89.82	27.32	30.24	28.48	48.27	58.76	56.97	26.59	40.27	32.36	95.22	92.72	118.03	21.28
ENSG00000070087	29.65	38.02	35.92	5.52	4.29	7.28	3.92	3.73	4.02	22.72	20.6	32.54	47.94	42.74	40.19	45	47.58	45.31	24.01	19.67	20.65	13.98	14.1	12.63	111.22	106.63	138.33	67.65	55.48	54.91	61.53	59.84	60.26	177.94	147.26	183.93	20.99	24.83	19.95	10.37	14.5	6.35	47.29	52.79	53.27	35.34	36.17	38	42.16
ENSG00000070159	6.33	4.53	5.29	21.39	14.01	26.67	4.86	5.41	6.58	2.63	2.85	2.15	14.29	12.57	15.73	10.11	11.16	12.3	9.03	7.73	5.17	19.78	17.58	13.28	11.61	9.34	14.77	13.21	14.63	20.12	12.16	11.71	9.98	0	0.02	0.01	14.43	14.89	14.2	8.34	7.08	6.32	13.95	14.19	13.22	9.42	9.55	9.5	17.08
ENSG00000070182	0.66	0.21	0.57	0.13	0.28	0.18	0.19	0.14	0.29	0.68	0.62	0.66	0.35	0.35	0.48	0.09	0.25	0.1	2.21	1.58	1.93	0.33	0.27	0.56	0.64	0.29	0.88	2.35	2.4	1.74	0.2	0.31	0.06	0	0.04	0.11	0.57	0.58	0.93	0.79	0.78	0.72	0.44	0.8	0.41	1.3	1.1	2.36	0.27
ENSG00000070190	0.05	0.03	0.13	0	0	0.09	0	0	0.09	0	0	0.06	0	0.05	0.11	0.02	0.03	0.04	0	0	0.07	0	0	0	0.18	0.52	0.13	0	0.12	0	0.35	0.76	0.5	0	0.04	0.15	0.04	0	0	0.04	0	0	0	0.05	0.05	0.45	0.36	0.65	0
ENSG00000070193	0	0	0	0	0	0	0	0	0	0	0	0	0	0	0	0	0	0	0	0	0	0	0	0	0	0	0	0.11	0.12	3.81	0	0	0	1.51	2.59	3.71	0.05	0.26	0.25	0	0	0	0	0	0	0	0	0	0
ENSG00000070214	11.39	10.26	9.64	34.31	29.58	46.99	29.14	21.43	23.85	6.22	3.44	6.88	22.95	17.48	25.39	21.06	21.54	22.43	16.29	14.65	16.04	43.71	46.31	24.94	37.15	40.16	39.41	42.42	46.26	51.21	28.88	29.15	22.44	11.97	10.37	15.49	36.11	35.09	31.13	25.31	21.03	21.51	36.81	44.1	48.57	9.67	10.98	10.69	34.12
ENSG00000070269	13.23	18.99	16.55	4.43	6.45	6.05	10.74	7.2	5.85	5.19	3.49	8.77	13.1	11.12	9.89	8.74	9.07	9.02	32.44	32.16	27.61	11.45	10.94	6.23	9.92	9.42	10.52	18.45	17.3	13.26	7.62	7.24	6.85	13	13.34	12.7	21.63	17.57	14.53	13.53	13.99	7.55	8.62	6.4	6.69	7.09	4.85	9.6	8.67
ENSG00000070366	8.69	9.89	8.62	5.06	6.08	6.14	11.87	12.58	12.62	10.49	8.08	13.28	14.45	13	16.08	7.48	8.65	9.15	28.55	28.37	26.93	9.19	12.28	17.78	9.38	7.98	9.03	11.08	8.51	6.65	10.67	12.4	6.98	16.1	25.64	23.55	22.39	21.2	22.83	19.44	24.54	21.41	15.08	12.88	12.62	17.16	9.81	13.81	13.83
ENSG00000070367	26.82	29.36	26.19	19.74	19.54	20.8	19.87	19.64	20.36	12.27	12.71	23.06	21.34	17.16	20.91	32.75	27.53	30.59	34.13	26.72	27.1	29.11	34.83	26.59	37.26	40.54	42.09	48.15	51.84	57.57	41.81	41.52	40.38	84.9	64.3	89.68	33.14	36.54	40.99	22.31	16.97	20.32	26.52	30.01	33.02	23.76	26.73	19.85	22.35
ENSG00000070371	6.43	5.11	7.89	4.76	3.53	4.1	8.57	7.27	7.47	7.62	3.89	5.69	15.55	11.35	13.93	5.29	4.79	6.85	8.83	8.82	11.29	6.08	7.58	7.52	10.56	7.39	8.88	5.41	5.32	4.19	11.2	11.97	8	15.92	19.03	14.52	9.81	9.69	10.52	2.88	3.62	4.15	4.63	4.32	5.34	20.41	18.57	16.4	5.88
ENSG00000070388	0.09	0.16	0	0.04	0.28	0	0.14	0.25	0.1	0	0.25	0.05	0.18	0.16	0.12	0.23	0.39	0.29	0.82	0.67	0.74	0.58	1.12	0.59	0.3	0.15	0.22	1.23	0.52	1.44	1.78	2.76	2.61	0.62	0.6	0.81	0.62	0.89	0.94	4.21	3.71	4.58	0.62	0.36	0.3	1.66	1.08	1.85	0.31
ENSG00000070404	3.97	1.18	2.26	2.79	19.02	1.47	0.96	2.96	3.17	0.76	0.6	0.76	26.82	10.35	29.51	57.96	77.39	47.66	5.27	3.14	3.15	3.76	5.51	8.66	5.65	6.95	6.99	11.47	8.89	1.55	6.49	15.09	7.12	13.66	10.84	14.8	6.24	5.22	13.32	6.83	7.2	7.17	12.21	8.15	13.9	83.1	101.94	105.24	2.35
ENSG00000070413	28.21	30.07	31.23	21.94	26.28	21.86	16.4	17.26	17.57	20.61	15.89	25	38.8	33.62	44.68	57.56	47.62	51.97	37.4	40.87	37	26.21	26.32	23.63	54.8	58.61	51.71	25.79	22.37	20.8	43.93	51.78	38.22	42.57	40.98	53.76	34.83	44.59	46.31	15.96	17.76	20.77	31.5	34.63	23.25	61.41	65.98	79.62	32.46
ENSG00000070423	77.95	57.54	64.27	15.87	24.82	15.89	34.79	37.67	39.03	18.31	16.59	22.54	26.59	19.85	31	39.02	31.2	38.35	45.87	41.71	47.27	26.76	24.55	33.13	24.94	26.63	23.92	39.4	35.02	33.29	23.66	33.15	26.51	40.27	45.51	38.08	24.53	29.66	33.65	31.09	41.59	35.86	14.42	15.61	18.59	37.39	45.92	39.84	42.35
ENSG00000070444	12.2	6.67	10.6	8.92	10.33	9.46	8.81	7.48	7.81	20.1	7.41	13.24	26.24	29.32	31.1	12.87	12.16	11.56	16.55	17.8	14.97	13.41	12.95	20.57	12.94	10.74	12.08	8.63	6.71	12.88	15.51	14.45	16.76	41.42	34.08	32.28	20.29	25.91	37.02	8.26	11.77	9.68	26.91	23.03	20.52	13.51	15.06	18.29	14.22
ENSG00000070476	28.62	24.98	28.35	24.34	27.5	31.47	23.78	25.9	23.07	19.02	16.3	21.78	11.38	9.04	12.83	24.71	21.16	23.09	48.22	42.31	41.19	26.13	25.8	27.16	31.62	23.73	30.54	54.38	58.65	35.84	29.75	31.13	22	31.28	35.23	35.53	15.34	14.61	16.95	23.38	20.4	21.81	28.98	27.09	21.7	36.93	31.92	38.79	36.38
ENSG00000070495	11.13	19.68	13.36	17.43	29.67	13.47	7.36	9.82	12.69	10.05	11.4	15.8	23.53	21.86	27.15	45.75	39.58	36.26	10.05	11.21	11.01	25.14	26.17	37.29	28.57	25.42	23.36	37.88	40.63	51.3	43.96	40.2	37.58	25.24	25	28.44	15.82	26.12	32.96	14.46	9.89	19.43	35.19	32.15	35.45	30.71	47.56	52.09	11.79
ENSG00000070501	12.27	16.24	13.71	41.3	32.14	45.66	18.97	15.67	18.58	9.96	11.44	13.36	17.52	18.52	13.65	11.77	10.28	12.3	23.16	21.31	19.7	38.75	28.07	17.47	10.57	9.24	14.08	14.39	18.49	28.18	16.99	16.91	16.12	18.5	20.7	20.89	18.01	16.11	14.76	6.59	10.35	6.54	14.31	12.58	12.71	12.16	10.81	13.87	5.78
ENSG00000070526	0.33	0	0.47	0.22	0.2	0.24	0.21	0.27	0.31	0.42	0.24	0.62	0	0	0	13.69	8.86	16.08	0.14	0	0	0.45	0	0	52.25	63.79	25.95	0.23	0.13	59.18	21.06	13.71	18.85	0	0	0.05	12.11	10.11	15.33	0.11	1.17	0.19	0.94	0.27	1.45	0.04	0.26	0.97	1.08
ENSG00000070540	36.04	36.26	31.93	21.04	21.18	21.51	9.57	9.16	8.97	6.21	7.44	7.33	24.19	21.79	30.45	14.94	24.29	18.46	17.36	17.06	17.82	23.5	20.03	16.49	21.71	19.9	18.54	31.03	35.56	60.83	14.73	16.34	9.45	90.98	65.8	98.69	30.43	31.91	29.12	25.05	28.44	14.27	4.06	2.86	3.88	53.03	48.93	49.48	15.13
ENSG00000070601	0.62	0	0.03	1.67	0.83	1.3	0	0	0	0.26	0.06	0.05	0	0.2	0.04	2.35	0.9	1.71	3.18	2.99	1.76	0.45	0.25	0.13	0.29	0.87	0.05	3.02	4.51	0.49	0.84	2.04	1.39	0.01	0.03	0	0.1	0.08	0.11	0.28	0.52	0.21	0	0	0	6.55	5.09	5.81	0.03
ENSG00000070610	37.42	43.14	29.99	110.92	180.26	93.75	49.37	59.25	66.04	34.72	33.68	45.54	29.25	28.25	25.57	91.19	75.84	85.44	49.63	43.21	53.2	95.09	103.59	90.01	37.32	33.85	33	106.3	113.06	139.74	75.43	68.63	53.18	31.26	46.35	38.65	28.98	35.66	43.05	39.4	37.92	45.31	80.09	86.24	66.15	23.98	27.59	35.01	48.47
ENSG00000070614	63.36	46.43	55.21	25.85	26.38	21.81	35.14	39	44.38	33.51	20.71	41.13	23.55	25.02	26.48	39.22	30.21	40.71	41.41	38.19	33.58	70.67	65.89	66.05	22.38	20.08	15.93	71.26	70.91	56.97	38.34	40.85	34.89	16.01	13.45	18.83	35.83	44.54	40.1	25.52	17.58	29.13	13.86	18.92	12.24	49.86	43.42	46.94	52.62
ENSG00000070669	24.74	23.38	23.7	37.92	32.56	58.86	26.32	18.02	19.47	4.74	3.23	5.63	9.6	9.17	9.51	128.14	104.48	116.15	23.51	21.02	19.19	18.3	20.92	19.87	13.84	15.81	14.44	7.23	16.42	13.44	8.44	3.71	6.45	67.96	58.36	93.99	2.31	3.13	2.74	13.92	9.5	11.87	1.01	1.24	0.84	1.73	1.05	0.85	23.07
ENSG00000070718	2.58	4.11	4.48	12.67	14.01	16.12	8.32	9.25	6.11	7.44	5.09	8.45	11.28	13.61	12.16	7.02	5.81	7.84	9	10.74	9.26	10.25	13.09	5.21	4.27	6.55	8.33	11.41	7.89	12.83	9.96	8	5.16	18.52	20.48	24.54	14.77	14.96	12.75	6.02	7.89	3.77	7.43	7.67	8.55	12.31	11.2	9.13	3.63
ENSG00000070729	0.01	0	0	0.75	1.1	0.97	0	0.03	0	0	0	0.36	0.22	0.29	2.02	0	0.02	0.01	0	0	0	0	0.01	0.02	0.14	0.36	0.1	0	0	0	0.03	0.05	0.2	0	0	0	0.03	0.29	0.01	0.01	0.27	0.06	0.81	0.58	1.19	4.17	8.37	5.45	0
ENSG00000070731	0.21	0.36	0.19	2.7	1.48	2.42	1.59	1.87	1.44	0.78	0.32	0.28	0.34	0.27	1.31	0.71	0.65	1.11	1.01	0.86	0.34	1.12	0.84	1.33	1.98	3.51	1.34	8.66	7.68	16.33	1.42	2.21	1.38	0.21	0	0.69	7.63	6.72	7.17	1.82	1.41	2.52	3.09	3.2	0.98	3.94	2.77	2.62	0.58
ENSG00000070748	0	0	0	0	0	0	0	0	0	0	0	0	0	0	0	0.22	0.26	0.22	0	0	0	0	0	0	0	0	0	0	0	0.75	0	0	0	0	0	0	0	0	0	0	0	0	0	0	0	0	0	0	0
ENSG00000070756	2574.21	2632.96	2381.65	1248.34	788.02	1895.22	859.54	834.39	758.51	1997.22	1317.43	2157.5	1103.46	982.84	1221.8	2040.03	1914.92	2021.79	1129.07	921.85	900.61	713.53	674.16	652.87	2104.7	2095.79	2158.03	741.09	738.63	642.47	1379.78	1351.99	1514.41	1675.11	1254.24	1827.51	859.12	918.86	930.1	1751.03	1838.16	1778.68	1735.48	1882.04	1806.21	746.65	875.55	771.49	1125.97
ENSG00000070759	4.91	5.32	5.9	5.75	3.79	5.87	2.56	2.94	2.78	4.9	1.3	4.64	0.77	1.28	1.09	2.98	1.5	1.95	5.72	3.78	4.27	8.43	7.51	5.23	4.83	3.1	4.31	6.89	9.63	6.66	4.26	4.46	2.81	1.53	2.58	1.26	1.31	0.75	1.61	5.66	6.76	6.34	1.86	1.79	3.28	4.99	3.91	5.13	13.62
ENSG00000070761	19.97	22.63	29.95	17.55	13.19	21.78	21.69	19.64	20.54	12.04	9.81	18.26	12.85	11.41	13.07	22.08	12.94	18.4	8.79	9.11	7.31	11.19	11.62	8.38	15.82	14.35	21.36	17.31	18.87	16.1	8.28	10.56	8.58	14.44	5.81	11.8	13.76	11.95	10.02	29.61	26.77	19.25	11.09	11.07	12.11	12.02	14.87	12.26	17.35
ENSG00000070770	44.54	35.18	44.3	41.16	31.95	49.06	52.62	49.75	45.3	22.63	16.59	30.36	31.92	32.19	37.82	43.91	36.84	46.24	27.15	21.81	19.26	31.25	29.64	23.34	32.78	25.98	31.58	32.05	36.41	25.42	21.52	19.86	20.6	18.36	12.46	21.37	28.97	25.63	28.63	64.06	54.92	44.77	20.74	24.15	24.51	16.68	17.81	17.35	43.03
ENSG00000070778	5.77	4.59	6.37	1.34	1.51	2.15	5.25	8.08	6.42	15.35	9.78	11.24	5.51	4.5	5.18	7.78	7.64	9.9	18.69	16.98	17.06	7.84	8.88	7.43	7.91	9.4	7.97	9.57	11.29	11.87	8.12	10.07	7.61	30.2	28.71	33.19	4.45	6.19	4.74	6.45	7.06	6.82	9.59	8.17	9.01	7.51	6.48	9.23	9.73
ENSG00000070785	11.67	12.85	14.18	13.19	13.87	15.12	13.75	13.05	12.64	12.97	13.86	16.29	12.2	10.51	13.23	11.16	8.58	10.57	6.99	7.88	8.86	16.01	15.61	22.95	13.07	11.13	15.52	21.17	29.34	15.92	14.43	18.24	15.85	24.84	23.8	27.74	8.81	13.3	9.95	9.8	9.23	9.73	8.23	9.2	8.27	27.84	26.91	24.48	13.81
ENSG00000070808	0.03	0.03	0.03	0.05	0.03	0.05	0.73	0.6	0.28	0.07	0.1	0.06	0	0	0.05	0.09	0.11	0.18	0.05	0.06	0.02	0	0	0	0	0	0	0.17	0.31	0.04	0	0	0	0.01	0.01	0.01	0.08	0.1	0	6	3.09	4.24	0	0	0	0.28	0.7	0.37	0.04
ENSG00000070814	25.63	32.84	28.05	6.82	13.55	4.42	19.98	19.31	16.71	25.38	18.05	26.87	20.92	20.26	22.44	30.24	23.04	20.99	17.88	14.9	20.34	12.77	20.07	19.61	9.91	12.38	11.52	29.96	28.85	24.63	23.36	23.53	26.36	10.93	9.41	11.97	29.56	47.57	51.12	25.83	23.57	32.88	26.82	27.2	21.93	25.1	24.84	26.86	19.13
ENSG00000070831	79	97.51	103.74	104.2	97.75	117.37	70.85	63.05	47.26	36.97	36.89	60.04	101.02	93.51	83.6	70.57	73.11	72.9	44.82	43.7	45.96	72.05	78.35	37.21	78.12	85.97	160.24	115.68	127.81	72.74	61.27	69.68	59	185.37	130.73	178.89	63.94	64.86	56.64	73.34	72.97	54.47	62.26	73.99	78.82	92.06	105.02	88.27	72.83
ENSG00000070882	9.17	8.97	6.62	12.9	14.42	17.69	21.9	22.86	17.93	5.17	3.56	8.97	23.72	20.35	19.76	28.45	25.98	25.1	25.84	19.94	22.14	28.95	29.49	24.36	30.45	26.87	28.5	11.13	12.18	16.28	4.42	5.73	5.77	18.39	25.48	20.25	20.48	30.64	28.62	24.83	18.34	18.51	29.77	31.08	26.89	7.41	8.54	11.16	30.31
ENSG00000070886	0.04	0	0.21	0.04	0.15	0	0	0	0	0.02	0	0.05	0	0	0	0.01	0	0	0	0.09	0	0	0	0.06	0	0	0	0.09	0.01	0	0	0	0	0.04	0	0.04	0.03	0.01	0.13	0	0	0	0	0.05	0	0	0	0	0
ENSG00000070915	0	0	0	0.16	0.05	0.14	0.09	0.06	0.44	0.15	0.12	0.14	0	0	0	27.45	16.9	23.15	0	0.4	0.02	0.28	0.24	0	0	0	0.02	0.11	0.19	0	0	0.08	0.02	0	0	0	0.01	0.02	0	0.16	0.12	0.09	0	0.1	0	0	0	0.03	0.13
ENSG00000070950	14.42	10.48	11.02	7.91	5.08	9.82	15.75	14.54	17.14	11.18	7.45	17.26	7.44	6.84	9.42	18.22	15.12	17.93	12.74	11.11	12.75	8.37	8.61	4.76	12.79	11.26	13.18	13.75	16.01	8.94	16.66	20.6	18.62	19.04	20.45	24.81	34.37	33.4	27.76	12.78	9.12	6.93	12.25	15.81	13.58	17.55	21.17	20.57	14.29
ENSG00000070961	129.24	132.77	122.51	24.79	22.04	36.61	77.13	76.67	65.13	24.44	24.14	39.61	83.42	66.83	85.92	80.31	60.53	74.87	70.65	68.56	66.5	15.21	17.98	16.59	55.07	52.26	51.06	50.29	58.48	64.83	61.31	63.31	56.89	114.56	107.78	118.48	20.21	20.69	18.71	36.22	34.29	32.06	41.79	62.37	59.77	9.54	12.5	10.64	63.37
ENSG00000070985	0.12	0.24	0.14	0	0.06	0	0.02	0	0.04	0.82	1.16	0.93	0.02	0.02	0	0	0	0.03	0.02	0.02	0.12	0.11	0.1	0.43	0.24	0.19	0.11	0.31	0.3	3.47	0.05	0.08	0.05	0.02	0.03	0.02	0.04	0.04	0.02	0.01	0.04	0.03	0.04	0	0	0.05	0	0	0.02
ENSG00000071051	8.31	11.54	8.37	0.22	0.26	0.03	5.65	5.29	6.68	13.36	12.07	16.68	16.24	13.83	13.61	9.58	8.42	8.68	32.46	38.41	31.1	13.73	19.96	16.15	84.74	75.58	72.84	28.14	23.88	30.15	38.58	30.69	23.45	53.46	53.25	53.79	34.01	49.51	57.28	16.21	13.62	20.57	5.79	12.18	7.7	39.37	48.98	49.72	13.66
ENSG00000071054	313.21	224.58	272.54	125.74	154.12	118.64	149	140.32	95.96	55.32	56.13	69.02	85.88	83.94	80.25	32	33.91	32.69	197.19	206.79	182.82	33.72	38.23	28.77	102.08	92.38	119.74	67.71	66.7	46.54	64.83	56.89	53.27	329.61	276.84	297.74	39.46	38.4	46.64	94.76	96.53	110.97	57.38	79.09	74.84	48.92	58.23	61.34	82.57
ENSG00000071073	43	43.31	40.33	26.41	31.13	27.41	40.64	44.93	39.49	10.41	11.8	19.1	29.22	33.06	30.53	8.3	10.5	11.2	28.06	24.35	29.45	50.38	58.53	36.11	21.59	22.87	15.78	23.38	28.55	56.16	20.26	20.65	11.82	1.05	5.11	2.75	53.21	45.07	49.13	18.09	12.46	9.48	6.72	9.22	8.85	21.8	22.87	20.39	47.6
ENSG00000071082	910.33	839.42	1009.04	427.59	527.24	589.46	1055.25	1096.73	1333.33	1339.77	476.62	1374.08	788.1	623.63	829.74	603.68	497.98	630.8	692.4	747.47	683.43	563.4	638.24	312.04	437.04	487.84	504.6	423.87	473.41	390.62	476.63	393.76	476.86	611.77	511.91	653.17	685.37	581.09	598.1	1353.13	1304.06	1235.56	463.02	554.71	524.33	652.87	659.94	585.54	1790.85
ENSG00000071127	94.8	114.54	105.81	102.1	136.7	64.31	48.8	61.16	53.68	33.64	24.01	34.63	75.63	79.2	90.26	135.51	109.13	110.85	113.04	131.17	116.24	52.99	53.05	62.67	69.9	76.81	62.54	184.25	170.74	175.42	107.01	132.03	108.32	330.42	217.06	369.07	39.89	67.72	64.94	37.8	34.88	44.57	67.41	83.71	70.95	41.2	64	60.61	51.87
ENSG00000071189	19.32	18.7	19.9	16.87	12.56	11.72	18.34	15.55	19.43	12.88	7.85	15.09	19.42	21.88	17.85	38.73	42.98	42.35	39.97	32.41	41.8	30.37	27.78	36.46	37.52	39.24	41.11	31.39	28.77	37.19	26.05	28.28	26.99	16.09	19.77	21.39	26.84	29.68	35.56	25.46	30.63	19.68	28.38	26.46	24.95	21.25	21.79	29.22	20.47
ENSG00000071203	0	0	0	0	0	0	0	0	0	0.11	0	0	0	0.32	0	0	0	0.07	0	0	0	0	0	0	0	0	0	0	0	0	0	0	0.06	0	0	0	0	0	0	0	0.08	0.14	0	0	0	0	0	0	0
ENSG00000071205	1.38	1.49	1.4	3.86	3	5.11	1.17	1.55	0.05	2.4	0.85	0.86	8.65	6.7	6.99	6.51	6.8	7.51	0.29	0.67	0.6	2.16	1.88	1.57	3.1	2.6	8.54	5.36	4.25	6.7	0.94	1.83	1.71	19.5	26.17	22.02	5.31	7.34	6.76	2.4	1.82	2.22	0.64	1.36	0.46	0	0	0	0.01
ENSG00000071242	0.69	0.47	0.96	0.26	0.23	0.24	0.02	0.06	0.12	15.03	6.51	11.85	0.02	0.02	0.02	0.88	0.37	0.19	0.23	0.4	0.65	0.03	0	0.03	0.12	0.1	0.22	10.56	9.01	7.36	0.03	0.03	0.03	0.09	0	0.36	3.53	5.9	5.75	0.1	0.03	0.01	0.11	0.03	0.1	1.03	1.45	1.77	0.7
ENSG00000071243	7.59	8.69	11.83	5.12	4.59	5.35	7.89	8.65	7.03	4.62	3.68	6.67	10.05	8.18	8.18	13.39	12.45	16.71	5.1	4.04	3.11	12.5	11.67	4.41	5.72	5.15	6.64	12.88	14.07	13.03	9.34	8.11	7.04	6.64	5.27	8.26	6.29	7.04	6.03	13.35	10.32	7.3	5.43	7.97	6.09	5.42	4.67	5.78	11.55
ENSG00000071246	4.75	6.55	4.61	1.08	1.48	0.73	2.59	3.94	2.24	12.7	6.82	13.2	9.31	5.05	7.65	0.35	0.31	0.53	6.71	5.21	6.1	0.65	0.55	1.33	0.9	0.88	0.94	12.74	12.45	4.82	3.73	3.48	2.28	13.59	13.73	12.59	0.98	1	1.3	1.48	1.74	1.72	0.67	0.58	0.39	0.63	0.56	0.39	1.25
ENSG00000071282	12.47	15.67	13.57	8.54	40.65	6.88	4.87	5.66	6.46	6.98	2.81	7.21	22.64	16.29	29.38	10.03	18.03	14.24	18.93	23.94	13.81	10.04	4.74	7.83	9.92	7.74	11.86	14.13	21.49	4.63	17.52	17.48	16.79	78.14	89.23	87.42	7.11	6.36	6.14	6.85	5.02	5.83	9.92	12.03	11.01	58.96	70.44	62.26	14.78
ENSG00000071462	30.29	29.73	30.29	42.58	53.04	29.39	36.78	47.26	42.8	26.94	28.38	34.59	74.93	73.01	92.41	60.99	69.72	58.32	40.19	36.04	38.51	67.11	67.6	93.1	47.88	50.51	59.3	69.16	65.42	58.39	74.29	71.14	70.46	34.57	29.34	36.95	20.39	27.78	33.66	40.76	35.23	45.86	59.24	63.34	62.42	13.28	19.58	19.87	32.47
ENSG00000071537	74.71	79.95	69.53	46.2	46.18	37.4	30.68	36.86	32.11	30.11	22.04	38.46	38.2	37.73	48.26	26.35	28.82	23.16	47.41	64.53	62.91	42.19	50.15	58.05	50.48	49.18	67.83	42.83	42.47	59.88	63.14	64.65	37.74	57.03	55.33	77.88	25.09	28.07	26.54	29.36	17.8	27.93	33.26	31.51	38.19	24.47	25.68	26.59	32.25
ENSG00000071539	13.86	11.55	18	15.09	16.53	23.03	15.08	15.52	9.82	3.86	3.46	5.78	23.23	21.47	24.29	13.82	10.59	12.49	11.57	9.15	12.26	7.71	8.18	6.87	12.05	12.9	14.1	5.73	7.59	7.39	17.34	17.26	19.7	17.61	13.06	19.08	19.23	25.84	20.89	14.13	14.44	11.37	7.4	8.81	11.4	15.55	19.85	14.29	19.45
ENSG00000071553	35.41	37.05	39.73	42.56	36.12	44.85	34.27	27.4	25.89	20.76	20.59	32.37	57.97	66.49	69.65	117.39	118.49	127.9	47.89	47.27	35.97	60.59	58.91	49.17	47.4	47.45	50.03	66.08	64.7	74.02	68.75	68.12	59.14	46.37	39.72	57.29	45.67	50.27	50.37	102.38	98.8	104.66	14.46	20.27	14.77	55.92	53.41	53.23	36.14
ENSG00000071564	55.13	68.88	54.59	21.21	32.56	22.43	19.86	20.94	17.89	35.42	29.4	39.65	52.28	39.98	47.51	50.97	51.37	38.77	72.26	67.92	69.49	19.95	21.95	42.46	56.83	50.12	44.71	25.31	14.59	21.15	32.87	42.1	36.28	142.01	135.74	170.11	19.16	23.39	27.96	53.67	43.97	61.77	33.96	39.99	37.35	41.36	60	52.49	26.04
ENSG00000071575	12.26	10.12	9.9	0.13	0	0.09	46.64	52.39	42.57	18.18	10.11	19.72	0.07	0	0.1	0.28	0.23	0.22	3.29	1.46	3.33	14.27	10.17	24.09	0.22	0.37	0.72	10.79	8.61	5.43	0	0	0	120.17	93.69	133.54	0.01	0.5	0.03	35.5	26.33	29.24	59.67	55.81	83.02	21.44	25.07	19.3	9.69
ENSG00000071626	115.17	112.26	108.3	46.16	55.97	52.3	68.21	72.33	54.64	62.11	39.52	70.33	62.87	55.73	61.24	81.89	61.98	82.63	85.93	90.15	90.18	56.49	62.86	63.43	60.6	59.61	62.39	63.94	65.1	70.37	77.19	74	76.67	122.54	109.61	117.68	40.45	52.91	53.3	81.47	86.48	89.17	54.04	60.83	56.09	95.97	103.34	113.93	59.42
ENSG00000071655	60.25	55.32	47.14	15.7	29.54	16.54	22.62	22.15	18.65	45.28	44.53	43.82	30.47	27.69	33.71	23.61	19.59	18.67	56.64	45.46	60.49	17.25	30.21	52.75	24.32	21.99	26.89	46.79	40.01	39.25	31.87	28.74	36.57	76.42	67.76	85.67	18.91	20.35	35.45	42.67	29.88	60.22	27.54	30.2	23.69	22.81	33.6	29.25	25.67
ENSG00000071677	0	0	0	0	0	0	0	0	0	0	0	0	0	0	0	0	0	0	0	0	0	0	0	0	0	0	0	0	0	0	0	0	0	0	0	0	0	0.57	0	0	0	0	0	0	0	0	0	0	0
ENSG00000071794	32.25	34.93	35.13	25.46	25.44	42.98	27.36	24.85	20.61	10.73	7.54	21.09	30.6	19.43	34.07	29.06	25.79	29.57	47	45.36	43.82	37.39	32.58	24.43	29	28.48	50.91	123.28	126.25	72.79	26.14	22.75	18.7	31.08	30.74	35.82	13.57	15.03	11.85	12.89	13.51	10.78	25.12	27.22	31.14	30.24	37.78	33.42	39.76
ENSG00000071859	19.04	26.32	21.15	40.06	82.42	37.52	5.69	6.42	6.45	29.41	32.9	30.32	70.14	49.9	56.48	39.5	40.59	39.39	24.87	26.28	34.75	54.18	79.24	94.22	60.91	55.3	54.57	65.28	64.14	96.47	71.5	58.08	66.31	88.36	75.51	94.26	44.57	52.76	112.46	24.28	17.8	33.57	31.36	30.18	24.27	35.66	48.72	49.23	15.3
ENSG00000071889	23.04	20.33	16.6	25.43	32.13	17.95	8.91	11.86	9.08	7.88	7.48	8.78	49.53	39.72	47.35	23.19	27.81	26.09	19.51	17.72	19.86	33.73	32.95	47.07	28.65	27.26	24.32	36.39	28.27	27.87	32.36	31.25	25.72	15.53	14.6	17.73	20.75	24.34	28.64	16.34	11.83	20.43	12.31	10.52	10.71	12.41	12.67	14.35	7.37
ENSG00000071894	189.76	192.98	184.55	53.91	95.34	45.91	58.69	63.12	56.8	80.87	76.76	91.59	160.74	161.81	175.84	108.05	114.82	107.32	85.36	79.24	86.11	49.8	54.52	88.17	122.96	105.15	123.63	93.66	82	95.34	78.04	70.19	66.09	130.99	172.59	139.14	25.63	46.49	42.78	73.94	83.77	98.23	105.25	107.19	64.69	53.61	60.92	65.98	75.43
ENSG00000071909	0.01	0	0	0.11	0.04	0.09	0.2	0.22	0.11	0.03	0.11	0.02	1.21	0.58	1.81	0.11	0.01	0.14	0.1	0	0	0.09	0.06	0.12	0.19	0.21	0.11	0.01	0.01	0.11	0.21	0.08	0.08	1.43	1.99	2.88	0.55	0.23	0.15	1.76	2.31	0.75	0.15	0.12	0.17	0.02	0.07	0.04	0.25
ENSG00000071967	2.08	4.61	3.99	15.5	8.72	15.61	0.03	0.02	0	0.08	0	0.22	0	0.26	0	0.6	1.28	1.08	0.06	0.02	0	0.75	0.94	0.31	0.41	0.89	1.36	6.8	8.25	27.83	0	0.1	0.05	110.65	58.27	116.26	43.91	51.21	46.1	0.16	0.31	0.33	0.16	0.16	0.04	50.27	50.18	59.08	0.02
ENSG00000071991	0	0	0	0	0	0	0.13	0.1	0.06	0	0	0	4.99	4.77	3.39	0.47	0.52	0.54	0	0	0	0.34	0.16	0	0.03	0.03	0.07	0	0.04	0	2.59	5.05	1.65	0.02	0.04	0.13	0	0	0.04	2.27	1.45	3.11	1.9	0.31	1.83	0	0	0.02	0
ENSG00000071994	39.98	36.03	45.38	36.34	26.72	37.27	34.87	29.58	26.79	15.97	14.48	25.25	31.39	29.22	35.01	42.46	39.94	46.04	17.12	14.87	20.51	26.33	29.79	35.41	19.24	22.17	19.53	38.07	37.68	33.41	29.99	32.02	29.68	29.09	22.18	32.65	23.83	24.01	23.66	62.6	46.8	48.41	18.91	18.76	21.43	27.2	34.21	29.44	48.16
ENSG00000072041	0	0	0	0	0	0	0	0	0	0	0	0	5.28	8.66	7.32	0.83	1.99	1.35	0	0	0	0	0.15	0	9.98	8.38	9.11	2.94	1.82	0	5.04	4.68	5.5	27.27	25.5	31.33	0	0	0	0	0	0	0.06	0.06	0.06	0	0	0	0
ENSG00000072042	71.11	60.48	66.79	67.96	49.02	74.85	97.66	87.83	77.42	9.88	15.65	19.52	32.01	40.4	37.84	41.29	38.15	41.91	71.72	64.69	61.89	77.52	75.83	58.87	59.8	52.28	50.59	57.54	64.01	61.13	43.02	44.76	34.53	65.85	53.27	76.96	18.27	19.41	18.92	23.96	18.94	28.83	42.57	59.74	50.24	23.26	25.07	25.27	30.2
ENSG00000072062	31.4	27.92	34.38	100.68	81.61	111.23	23.98	24.51	20.11	26.81	25.92	33.59	32.3	26.41	32.8	20.02	19.82	20.92	38.94	32.96	30.05	31.45	24.43	19.39	23.04	18.83	22.08	52.77	55.83	43.08	28.12	35.21	29.36	48.57	37.47	51.01	38.51	38.83	39.31	19.87	20.43	16.95	13.79	20.15	13.17	54	52.66	52.7	28.35
ENSG00000072071	7.36	6.74	6.74	3.2	5.5	2.91	2.84	1.94	4.14	2.69	2.25	4.52	26.63	16.57	22.57	9.17	6.94	5.7	3.4	4.53	3.47	7.46	5.28	5.53	6.11	5.38	9.77	9.98	8.57	1.8	2.93	2.19	0.98	31.97	44.01	31.29	3.49	7.27	6.93	21.78	20.58	17	4.05	5.43	8.65	19.3	21.13	24.91	1.26
ENSG00000072080	0.4	0.19	0.19	2.11	1.03	0.99	0.96	1.43	3.29	0	0.3	0.19	0	0	0	0.82	0	0	1.26	0.34	1.45	2.48	1.18	0.94	0.14	0	0	1.19	4.74	0.98	0.45	0	0.23	0	0	0	0.29	0.44	0.1	5.97	1.65	7.03	0.19	0	0	0.72	0	0.73	8.63
ENSG00000072110	95.3	106.06	87.92	62.67	88.92	53.96	94.07	110.89	81.08	40.2	47.16	50.9	62.59	54.52	82.47	49.05	39.97	50.39	94.19	109.45	92.82	67.92	81.54	75.95	104.66	87.86	77.88	73.98	76.76	96.81	60.69	64.08	58.05	343.46	303.75	383.62	24.85	26.38	38.89	33.41	26.81	37.08	97.9	106.32	123.42	46.41	58.1	58.54	55.36
ENSG00000072121	23.75	21.5	19.85	20.64	20.47	19.01	16.97	16.2	15.59	12.91	10.49	13.24	15.55	11.76	20.36	31.87	24.1	34.86	30.99	26.23	19.32	20.9	22.97	18.95	28.07	24.87	17.34	28.87	24.41	29.67	29.7	27.5	18.85	22.69	30.76	32.05	11.61	12.31	12.96	12.91	12.3	12.72	25.73	24.02	19.15	18.9	18.08	25.1	14.75
ENSG00000072133	0	0	0	0	0	0	0	0	0	2.5	1.5	2.78	0.42	0	0.03	0.03	0.16	0.01	0	0	0	3.33	4.02	2.3	0	0	0	6.09	7.32	4.75	0	0	0	0.01	0	0	0	0	0	5.63	5.56	4.94	0	0	0	4.25	4.72	5.4	3.78
ENSG00000072134	13.79	13.93	14.38	8.43	8.52	6.7	6.88	6.96	6.8	29.14	21.4	32.4	23.67	22.25	30.13	24.07	19.83	29.53	39.56	31.9	31.49	8.72	9.46	10.42	32.25	29.15	30.15	16.01	16.77	9.75	67.32	55.1	50.31	74.93	71.5	85.1	25.08	30.12	27.32	12.33	15.91	11.86	29.04	31.92	26.04	20.77	16.99	21.75	8.45
ENSG00000072135	43.04	38.38	34.39	12.27	26.54	19.53	37.8	39.64	29.16	20.34	22.18	31.17	38.37	38.43	34.67	29.59	21.87	28.21	54.56	45.7	55.98	17.68	15.38	17.51	76.04	65.13	59.2	52.51	54.16	83.5	20.24	20.18	14.38	7.36	9.82	8.62	120.97	144.48	163.5	37.47	35.3	42.15	13.74	19.49	14.86	52.33	51.9	70.78	26.57
ENSG00000072163	0.51	0.59	0.42	15.14	11.45	9.67	0.23	0.31	0.17	1.72	0.8	0.54	0.14	0.57	0.6	1.12	3.51	1.12	5.13	6.1	2.88	2.92	3.61	5.57	0.58	0.66	1.21	10.78	9.29	20.85	0.49	0.12	0.09	0.44	0.26	0.4	5.83	6.29	9.2	0.71	0.89	1.36	0.42	0.37	0.09	0.47	1.24	0.73	0.08
ENSG00000072182	0.29	0.21	0.14	0.29	0.79	0.05	0.22	0.27	0.15	3.49	7.02	4.21	0.06	0.09	0.09	0.03	0.06	0	0.23	0.3	0.16	0.1	0.05	0.28	0.11	0.03	0.15	0.09	0.2	0.03	0.11	0.15	0.02	0.15	0.35	0.43	0.56	0.48	0.62	0.14	0.17	0.26	0	0.06	0.07	0.52	0.33	0.33	0
ENSG00000072195	0.04	0.53	0	0.61	0	0	0	0.83	0.47	0.3	2	0.09	0.81	0.69	0.46	1.07	1.77	0.37	0.11	0.18	0.05	0.12	0.15	0.95	0.75	1.61	2.01	2.9	4.67	1.12	0.4	0.29	0.96	52.86	30.17	48.54	9.63	9.9	13.13	8.05	9.5	6.68	22.89	20.75	24.33	26.62	41.84	54.58	0.34
ENSG00000072201	1.62	0.9	1.16	4.77	3.64	5.68	1.99	1.69	1.59	1.87	0.95	0.84	9.49	10.42	10.02	2.6	3.18	4.21	7.52	6.07	6.4	8.81	8.9	5.81	12.71	12.18	15.22	4.19	4.08	3.39	12.9	11.28	10.56	12.45	10.62	14.97	4.22	5.22	5.62	6.6	7.54	6.45	1.84	2.26	0.77	1.6	1.87	1.47	3.37
ENSG00000072210	56.67	46.2	42.89	107.5	90.13	135.05	48.53	44.45	47.55	37.02	17.9	45.07	14.43	17.36	14.57	83.07	63.03	91.49	92.64	101.33	108.62	95.75	85.03	121.67	388.04	360.53	461.62	34.44	37.09	52.76	177.63	174.86	159.09	23.5	16.25	24.08	272.06	274.38	298.99	87.37	68.51	79.92	90.96	152.77	76.63	87.72	88.55	85.2	46.84
ENSG00000072274	137.86	176.28	124.96	66.9	68.3	130.16	50.65	37.54	45.25	32	35.94	49.36	66.61	55.79	63.3	244.12	195.47	226.15	91.63	93.12	94.29	134.65	148.06	149.9	175.31	176.77	183.17	119.9	110.43	201.48	107.5	106.71	115.68	64.78	44.45	67.81	65.42	70.66	70.07	36.42	42.7	35.18	56.02	73.83	85.19	197.54	281.04	256.56	56.14
ENSG00000072310	54.96	42.32	41.02	125.93	131.98	122.95	75.09	55.16	81.75	29.32	18.51	36.22	67.21	68.44	92.12	250.38	275.54	312.37	100.15	110.35	85.73	150.86	123.07	110.44	144.08	126.46	135.7	28.44	32.83	23.49	316.22	323.33	222.1	194.82	262.8	203.84	85.41	109.98	114.17	23.49	32.89	31.21	211.19	205.01	197.11	121.15	125.2	146.26	52.89
ENSG00000072315	0.14	0.03	0.07	4.43	2.67	6.05	2.68	2.85	2.32	0.4	1.02	0.66	0.06	0.02	0.11	0.06	0.05	0.04	0.51	0.49	0.35	0	0	0	0.78	0.6	0.27	3.39	2.74	1.16	0.11	0.21	0.08	0.11	0.11	0.04	0.06	0.14	0.08	0.17	0.16	0.21	0.12	0.02	0.04	0.2	0.24	0.13	0.02
ENSG00000072364	43.91	39.27	47.7	19.27	20.96	26.18	27.63	24.39	26.26	21.61	14.14	23.09	38.04	30.14	35.14	43.98	44.2	46.47	26.35	22.5	19.06	33.65	32.44	31.15	36.93	31.48	34.16	57.61	61.25	79.24	55.06	53.07	42.86	22.31	23.25	25.24	57.29	67.11	56.43	52.84	42.07	37.03	32.53	33.15	28.36	103.3	80.15	90.8	26.84
ENSG00000072401	5.06	8.21	6.54	12.21	7.94	15.32	7.69	5.53	4.3	2.66	4.08	6.22	16.83	14.21	12.33	10.87	9.83	10.58	9.96	8	8.03	9.73	9.29	4.16	5.59	3.72	4.68	13.89	14.83	12.26	3.39	2.8	2.5	10.19	8.64	11.31	5.08	4.81	5.71	4.54	4	3.26	14.53	10.78	16.13	10.98	10.87	11.94	7.85
ENSG00000072415	24.01	21.98	21.15	12.61	11.5	13.55	19.14	21.66	18.72	8.73	7.97	11.46	8.88	8.87	11.55	14.86	15.74	19.04	21.18	15.44	18.01	16.22	14.11	16.13	19.76	16.02	15.73	19.93	23.96	22.16	17.63	20.79	17.06	12.95	20.55	18.83	8.4	10.04	8.81	15.39	14.28	12.84	9.53	14.52	11.71	14.02	13.48	14.56	13.5
ENSG00000072422	15.51	16.92	20.74	13.07	6.55	14.93	9.43	10.51	10.83	15.05	4.22	22.59	46.17	42.16	47.62	37.99	33.41	48.22	29.62	25.61	28.02	1.66	1.77	1.17	8.15	8.26	7.27	9.18	10.33	8.94	15.5	11.18	13.49	17.75	21.16	22.56	3.11	5.65	3.63	13.8	11.77	15.34	11.8	15.46	16.15	1.84	2.11	2.11	21.39
ENSG00000072501	27.43	25.73	28.71	16.85	19.6	15.59	26.54	32.3	30.09	47.9	33.22	54.6	36.47	39.21	39.08	15.25	12.07	14.69	46.7	43.47	46.67	22.8	43.66	29.47	20.29	17.96	30.51	66.05	78.41	71.14	44.06	44.83	35.84	32.71	27.18	31.24	19.15	30.21	53.05	30.98	30.35	50.55	21.03	21.75	19.31	22.99	30.47	41.05	23.54
ENSG00000072506	46.64	41.41	42.09	52.4	60.85	28.86	29.78	36.94	29.23	35.56	32.21	51.18	56.89	48.17	69.67	31.68	29.6	27.5	23.5	29.96	24.23	46.24	51.78	54.64	54.33	63.53	56.71	84.26	76.59	67.7	39.32	43.85	41.92	36.96	29.1	43.38	62.87	70.81	85.68	39.02	29.46	47.53	20.39	27.89	20.38	49.58	66.54	57.69	13.09
ENSG00000072518	27.47	29.02	27.27	19.93	23.17	21.09	16.83	19.95	15.71	14.78	17.3	20.84	32.04	31.44	35.79	55.97	48.15	54.9	23.57	22.98	22.76	26.63	29.72	26.54	47.11	42.9	50.02	43.2	40.51	45.89	39.42	41.54	36.66	23.07	26.12	26.9	15.71	15.03	14.42	17.52	18.14	17.1	21.85	23.73	20.69	39.29	37.44	41.68	29.33
ENSG00000072571	8.16	13.94	12.77	8.79	6.35	9.75	19.22	18.54	12.19	7.73	5.85	8.46	12.25	7.93	10.54	11.63	6.84	8.61	6.51	5.23	6.76	6.62	8.36	6.18	8.12	6.16	10.18	18.74	20.29	21.05	19.17	21.44	24.46	5.07	4.83	6.09	8.56	11.12	11.37	10.52	10.55	8.63	15.33	17.28	15.69	16.44	21.61	17.56	10.19
ENSG00000072609	51.8	49.16	42.29	19.11	36.75	24.87	16.2	20.39	20.29	20.34	22.51	25.58	37.65	34.63	43.33	25.19	20.1	24.93	55.01	51.11	56.84	34.55	31.18	44.8	24.7	26.06	24.19	76.79	71.67	58.43	11.02	10.97	7.5	47.7	59.21	47.46	0.01	0	0.01	24.08	22.02	20.54	17.27	20.1	21.73	33.9	33.14	36.68	3.74
ENSG00000072657	2.97	2.27	4.65	5.48	1.46	4.16	0.05	0.2	0.02	0.93	1.46	1.32	0.87	0.36	0.78	2.76	0.49	1.1	0.34	0.01	0.01	16.44	15.77	11	0.32	0.67	0.37	9.06	4.6	25.1	1.87	1.88	2.09	0.11	0.12	0.02	0.98	0.66	0.99	0.36	0.33	0.09	0.15	0.11	0.03	0.19	0.01	0.01	1.1
ENSG00000072682	20.51	36.76	26.06	8.08	18.43	7.73	7.91	6.87	8.64	3.77	2.96	6.62	40.07	30.65	47.57	66.03	60.14	63.03	6.61	7.79	4.56	28.34	27.54	25.08	35.17	31.56	27.69	26.88	30.35	45.41	32.69	34.49	35.69	62.53	31.27	75.91	16.35	22.48	22.48	27.41	21.64	34.23	31.96	27.55	28.35	19.91	24.65	23.41	8.92
ENSG00000072694	0.23	0.13	0.17	0	0	0	0.21	0.26	0.1	0.12	0.12	0.02	0.01	0.15	0	0.05	0	0.04	0.84	1.33	0.41	0.33	0.38	0.12	0	0	0	0.21	0.28	0.05	0.3	0.59	0.41	0	0.04	0	0	0.11	0	0.18	0.11	0.24	0.07	0	0	0	0.15	0	0.15
ENSG00000072736	42.71	40.78	42.49	21.04	17.3	26.68	54.78	49.06	45.39	20.97	15.33	28.33	20.62	18.68	20.06	22.35	17.31	20.15	21.6	15.63	16.51	21.25	17.81	18.71	20.01	17.87	22.13	17.59	16.63	14.87	6.61	7.28	5.73	11.69	8.89	16.05	14.87	14.98	13.13	93.15	68.54	67.15	9.79	15.34	14.13	18.98	18.69	16.02	37.09
ENSG00000072756	11.41	11.66	9.4	8.34	11.08	12.88	16.09	14.01	10.66	8.26	2.63	7.28	14.97	9.7	12.19	22.86	17.18	21.29	32.44	27.56	28.74	12.43	11.62	10.31	18.17	15.04	19.25	14.59	13.49	10.17	19.61	15.62	15.31	20.94	24.1	27.15	14.11	15.28	13.39	12.15	13.75	11.62	20.17	18.92	14.14	31.75	28.59	36.86	18.28
ENSG00000072778	215.35	206.19	188.8	205.26	388.87	170.25	153.75	181.31	139.07	256.78	172.42	285.44	532.24	475.22	586.82	349.26	290.18	340.95	610.8	625.94	671.13	578.63	612.01	725.64	412.37	370.68	340.44	205.36	191.79	232.33	297.9	279.9	245.48	242.12	307.32	257.84	423.87	539.24	597.43	231.57	223.34	240.01	600.6	754.44	613.86	239.14	239.96	290.52	344.54
ENSG00000072786	6.27	4.46	4.52	2.26	4.56	2.78	19.21	16.66	18.29	20.97	15.58	13.73	17.09	15.04	12.09	8.3	10.1	6.61	2.57	2.67	3.57	6.33	8.31	6.48	9.91	6.37	7.37	12.92	20.66	15.89	16.32	11.56	11.96	37.45	30.11	30.78	3.58	5.77	4.16	11.17	12.45	8.5	13.61	11.51	15.38	15.67	16.59	16.8	18.1
ENSG00000072803	41.32	35.49	34.58	14.35	12.37	15.21	17.18	16.2	12.53	13.73	7.59	17.85	16.24	13.96	15.78	23.92	22.22	27.01	15.27	12.24	14.71	19.69	18.14	16.51	20.7	16.26	21.11	24.54	29.44	23.67	29.71	28.94	22.19	10.04	7.41	10.72	17.17	18.64	16.64	22.15	17.31	17.77	25.36	30.54	26.48	64.2	50.13	50.22	19.6
ENSG00000072818	2.12	3.06	2.23	1.84	9.22	0.88	0.37	0.29	0.35	0.81	0.61	0.14	4.43	2.82	5.05	1.04	1.22	1.84	4.99	4.2	4.99	2.41	2.95	2.05	2.88	3.67	2.19	5.51	3.94	1.88	3.52	2.67	1.02	6.99	4.57	7.65	5.45	4.67	4.2	2.65	2.07	2.56	5.4	3.85	7.35	3.29	2.99	3.94	1.95
ENSG00000072832	0	0	0	2.25	3.21	2.22	3.26	4.09	3.78	4.54	3.06	4.96	8.44	6.98	5.27	0.7	0.28	0.46	39.73	35.29	30.96	2.59	2.76	0.93	1.53	0.86	1.38	8.1	7.88	5.73	0	0	0	10.38	10.18	12.96	0	0	0	5.19	6.03	4.71	0	0.76	0.08	8.68	6.36	9.76	4.59
ENSG00000072840	0	0	0	6.59	10.66	6.92	8.73	11.33	12.89	16.1	15.53	15.65	21.67	17	17.48	0.88	1.01	1.6	79.56	81.71	84.18	6.86	7.97	19.06	5.48	3.47	4.09	27.67	23.96	16.47	0.03	0.14	0.03	35.26	28.73	38.22	0	0	0	11.44	11.95	11.66	0.11	2.2	0.13	16.84	14.59	23.32	12.91
ENSG00000072849	19.31	27.54	24.12	16.86	14.36	27.23	31.58	32.48	27.7	13.31	9.4	22.07	27.88	23.32	30.17	31.81	27.78	32.59	38.25	41.91	38.09	24.54	29.61	12.08	21.51	27.83	25.5	28.84	36.57	31.09	21.47	24.85	16.2	51.43	38.14	51.6	48.28	53.11	56.53	34.2	24.06	22.75	28.73	36.92	29.94	34.04	36.58	34.29	32.12
ENSG00000072858	0.63	0.78	0.93	0.01	0.22	0.03	0.02	0.79	0.64	39.69	28.3	45.6	0.03	0.32	0.17	2.17	3.74	2.93	0.75	0.15	1.1	0.39	0.73	0.21	0.58	0.11	0.17	0.42	1.23	0.5	0.87	1.97	1.56	0.18	0.03	0.33	1.34	0.19	0.34	0.11	0.35	0.14	9.69	10.31	9.07	0	0.16	0.06	0.45
ENSG00000072864	50.01	48.81	45.83	29.56	51.57	30.03	31.5	30.48	28.35	33.32	31.92	31.84	15.84	20.81	26.26	23.4	19.85	20.24	14.69	18.94	16.29	26.27	28.13	33.96	15.01	15.28	26.29	32.91	28.73	38.31	36.93	29.67	35.21	53.99	50.33	67.52	24.5	31.22	29.56	15.37	20.95	18.08	38.87	39.37	42.08	86.29	92.26	100.56	29.14
ENSG00000072952	0.24	0.14	0.13	0.17	0.01	0	0.11	0.44	0.42	2.94	0.95	1.78	0.22	0.09	0.41	0	0.01	0	0.35	0.03	0	0.06	0.03	0.04	0	0	0.01	1.41	0.85	0.03	0.66	0.39	0.55	0.12	0.68	0.43	0.02	0.01	0.04	0	0.03	0.02	0.06	0.02	0.06	0.02	0.17	0.08	0.04
ENSG00000072954	5.03	5.68	4.91	25.47	28.02	34.34	1.68	0.72	1.84	3.87	1.53	5.39	5.1	3.28	5.93	9.84	11.56	13.76	3.88	4	3.4	2.24	2.58	0.95	3.36	2.58	1.86	8.32	6.1	7.33	2.94	2.99	1.89	0.91	3.08	2.76	4.76	5.77	3.63	2.11	2.16	2.3	2.32	2.56	2.26	4.59	3.59	3.29	2.85
ENSG00000072958	80.06	59.52	82.08	96.44	101.07	88.17	136.69	132.28	123.53	42.08	41.44	55.72	69.01	56.85	73.47	13.26	10.69	11.2	77.42	75.8	78.01	49.59	58.46	37.35	26.72	25.96	27.38	41.69	35.26	29.96	23.53	21.91	20.59	80.86	86.03	96.33	29.3	35.61	41.29	15.68	17.02	15.97	18.3	26.57	24.41	40.58	44.4	41.05	45.5
ENSG00000073008	60.46	64.2	47.32	22.76	35.89	20.34	21.97	22.82	21.56	36.86	29.25	42.74	20.09	17.22	23.81	98.03	87.61	92.68	55.63	51.79	49.6	79.19	80.53	76.14	47.49	46.29	39.43	33.61	37.96	35.38	36.81	34.05	34.25	18.97	14.62	23.1	41.03	54.13	55	31.24	29.63	33.99	34.32	45.52	36.42	15.18	17.08	19	39.48
ENSG00000073050	38.81	57.02	50.73	9.88	9.61	8.32	18.89	21.79	19.16	44.57	29.22	48.6	21.09	23.69	23.7	21.23	15.24	18.56	33.92	39.37	41.62	44.42	40.6	33.49	16.25	14.36	17.04	45.08	48.91	34.12	24.86	23.97	22.84	32.81	27.77	36.65	25.06	37.24	44.94	11.57	12.43	13.89	16.14	13.86	13.67	28.24	28.71	29.51	26.2
ENSG00000073060	169.68	148.42	150.6	304.73	236.5	313.24	349.35	323.54	324.48	77.14	42.87	89.95	64.15	71.39	98.19	191.66	166.33	207.15	218.33	210.05	186.53	278.04	257.15	309	102.55	87.59	106.01	171.13	180.68	143.53	147.69	152.34	126.31	67.3	59.93	73.94	124.51	127.47	149.68	108.53	92.57	107.33	41.75	64.69	54.9	72.32	95.89	75.42	119.44
ENSG00000073067	2.1	2.13	1.93	0.98	3.41	1.17	3.45	5.11	3.74	2.69	0.57	3.53	5.54	3.89	5.73	0.45	1.18	1	95.66	91.76	80.79	0.29	0.39	0.33	4.12	4.07	3.5	0.1	0.8	0.06	0.15	0.17	0.05	0.15	0.42	0.27	1.57	1.76	3.54	2.33	1.33	4.04	3.6	2.8	2.3	0.45	1.29	0.96	15.53
ENSG00000073111	48.41	41.06	49.41	21.16	45.48	22.91	37.67	37.57	29.57	44.18	37.22	44.14	30.47	20.25	28.34	51.91	33.49	39.22	43.99	35.77	46.54	27.33	49.58	116.59	42	39.44	44.93	153.24	166.03	95.4	67.14	62.59	67.4	66.26	58.11	63.87	10.71	15.04	29.08	19.61	19.21	34.13	34.75	39.63	36.8	55.68	70.72	70.25	55.86
ENSG00000073146	0.34	0.24	0.37	0.89	1	0.72	1.6	2.13	2.36	0.1	0	0.04	0.02	0	0.09	0.07	0	0.09	0.68	0.53	0.33	0.27	0.55	1.03	0.13	0.09	0.14	0.46	0.08	0.05	0.38	0.03	0.19	0.34	0.36	0.7	1.36	1.75	1.34	0.73	0.19	0.35	0	0	0	0	0	0.06	3.06
ENSG00000073150	2.33	1.45	1.98	65.77	95.03	61.78	3.72	6.24	4.22	0	0	0	0.18	0.2	0.07	13.17	9.89	9.6	0.05	0.21	0.13	1.21	1.47	1.52	54.45	53.83	45.39	4.07	3.79	6.29	14.03	14.67	15.02	0.62	0.18	0.62	11.73	13.15	15.3	7.11	8.14	9.71	5.67	8.61	6.42	10.05	9.15	10.32	2.34
ENSG00000073169	21.73	17.45	19.64	13.15	21	12.03	18.09	21.06	21.83	7.07	7.28	7.95	11.91	11.45	13.52	21	17.84	17.93	24.92	29.31	33.21	23.64	28.56	37.62	20.38	21.44	21.6	24.42	22.98	18.39	19.79	17.08	16.6	11.96	16.91	13.53	8.57	12.39	12.87	9.53	9.25	14.61	13.14	13.33	10.65	12.9	19.75	20.67	13.26
ENSG00000073282	0.78	0.5	0.67	0.06	0.12	0.04	0.1	0.1	0.04	0	0.02	0	1.36	0.71	1.52	6.87	10.95	8.8	0	0.07	0.12	0.1	0.05	0.02	0.93	2.56	1.26	0.05	0.08	0.05	1.01	1.5	1.34	3.28	7.12	5.33	0.32	0.22	0.37	0	0	0	3.88	2.15	3.19	0.96	0.89	0.82	0
ENSG00000073331	2.59	3.4	2.24	7.36	8.83	4.52	0.41	0.45	0.06	0.39	0.07	1.15	23.73	20.44	23.66	6.4	5.34	8.52	3.12	0.61	1.12	2.16	0.92	1.75	15.51	16.78	17.02	4.33	6.1	9.39	12.8	17.15	9.88	14.22	16.45	13.76	7.23	9.1	4.16	1.75	2.55	1.8	22.08	21.4	22.98	14.56	11.58	16.68	7.7
ENSG00000073350	47.88	68.79	49.86	27.54	44.1	22.8	27.86	32.05	27.05	41.13	26.25	42.99	57.55	46.33	54.18	109.52	117.43	93.49	98.51	106.82	89.57	75.52	70.14	106.83	107.14	97.91	114.52	155.72	163.41	105.69	110.79	111.18	83.03	1.67	0.91	1.26	50.28	70.35	82.4	62.01	55.6	91.41	175.81	139.24	108.62	126.98	161.54	177.33	34.14
ENSG00000073417	78.26	79.2	86.23	17.12	11.95	17.27	33.51	30.27	28.68	25.46	21.82	40.13	29.85	26.13	26.79	78.7	64.7	72.99	157.41	126	136.59	23.43	21.9	12.58	95.48	78.6	82.8	26.66	37.14	45.91	71.4	69.37	56.25	30.59	26.17	32.06	36.86	41.65	31.6	24.27	19.34	20.45	36.89	37.07	35.01	73.56	61.05	71.23	43.71
ENSG00000073464	10.93	9.15	7.42	4.56	5.08	5.09	4.64	8.01	6.84	21.26	8.89	22.5	3.99	2.37	6.36	1.09	1.03	0.98	4.8	4.83	5.65	5.15	4.36	10.64	1.18	2.45	2.37	6.03	5.86	6.98	2.57	2.74	1.86	2.59	4.5	4.59	3.56	3.36	5.61	1.62	1.62	2.17	0.51	0.61	0.69	9.22	9.37	8.96	4.08
ENSG00000073536	18.29	18.22	17.17	7.26	18.33	7.02	16.34	22.89	19.33	27.45	11.24	25.73	8.25	8.43	9.74	15.8	12.57	12.77	10.1	10.31	12.85	9.2	10.2	18.39	9.46	12.79	10.03	8.57	9.1	5.66	13.45	8.77	16.89	9.54	6.93	9.85	17.22	26.11	22.56	11.39	10.13	14.32	19.75	20.94	17.72	12.43	15.18	15.99	17.91
ENSG00000073578	55.54	58.56	53.74	140.99	145.32	90.99	42.73	52.61	49.16	11.92	8.14	17.94	69.14	72.42	85.9	127.57	105.85	113.79	75.92	74.71	76.72	86.98	94.32	102.14	89.07	81.28	66.84	174.6	171.38	164.16	72.08	73.95	61.74	52.08	58.16	54.68	48.63	73.97	71.51	45.02	50.52	58.12	73.93	90.09	72.49	37.64	55.32	39.77	72.18
ENSG00000073584	74.84	69.05	80.4	42.8	40.03	38.25	37.01	38.43	36.73	62.71	35.11	69.41	47.95	47.01	33.1	45.01	34.33	47.65	77.85	78.74	82.89	33.06	45.94	18.42	52.45	46.31	60.55	76.78	84.4	73.02	109.67	115.72	93.39	57.61	46.6	58.74	68.9	95.81	102.95	57.63	53.77	64.97	61.52	55.22	51.33	84.03	90.5	97.68	47.43
ENSG00000073598	0.21	0.08	0.16	0	0	0	0	0.06	0.07	0.31	0	0.61	0	0	0	0.06	0	0.06	0.22	0.4	0.06	0	0	0	0	0	0	0	0.13	0	0.06	0.1	0.05	0.12	0.06	0.16	0	0.19	0	0.06	0.07	0.17	0.08	0.06	0	0	0.08	0.13	0
ENSG00000073605	49.61	36.54	33.97	52.27	82.9	69.22	45.66	50.78	46.14	45.58	26.21	53.77	33	31.69	34.52	14.12	10.79	17.76	43.49	45.32	50.71	4.29	5.98	3.95	18.82	13.88	19.09	8.59	11.11	16.21	17.31	14.29	14.14	3.42	4.34	5.9	19.59	20.78	23.4	14.72	17.46	18.83	22.38	25.9	25.75	23.67	23.48	24.5	50
ENSG00000073614	51.66	39.1	47.1	23.17	29.2	23.12	23.04	24.78	22.29	37.15	16.6	41	40.78	32.15	41.34	26.59	22.02	28.94	43.65	38.69	41.32	29.01	31.48	21.01	26.73	20.18	27.08	75.84	86.27	40.63	51.08	45.94	32.8	24.32	24.64	34.69	60.86	57.85	67.28	41.12	38.75	42.45	38.29	37.11	40.6	69.3	75.11	96.57	54.7
ENSG00000073670	0.37	0.57	0.27	0.05	0.23	0.12	0.15	0.42	0.26	0.99	0.45	1.05	0.16	0.02	0.28	0.13	0.15	0.07	1.04	0.92	1.27	0.33	0.25	0.28	0.02	0.08	0.05	2.49	1.48	0.83	0.1	0.53	0.34	0.11	0.12	0.15	1.26	1.62	4.13	0.97	1.25	0.78	0.61	0.4	0.24	0.5	0.92	0.97	0.07
ENSG00000073711	3.56	3.04	3.33	3.36	3.54	4.74	1.23	1.16	0.93	3	4.64	4.9	12.76	8.82	11.62	4.26	4.46	5.78	6.33	3.82	4.45	3.77	2.34	0.59	9.45	7.93	9.06	11.76	10.2	5.32	8.52	10.22	7.02	23.95	18.86	23.1	3.05	3.26	2.27	3.16	2.84	2.13	19.06	16.52	19.92	25.27	22.96	22.89	6.8
ENSG00000073712	25	28.2	23.76	16.03	29.35	20.14	28.97	20.93	30.26	18.55	10.53	19.54	14.58	11.09	15.23	10.88	9.45	10.61	11.91	12.66	10.56	25.21	28.99	26.03	12.25	12.81	16.77	26.12	33.79	37.73	19.08	19.42	15.31	93.22	77.61	102.45	18.66	24.49	17.07	18.85	15.91	16.51	16.51	22.99	26.73	18.31	22.01	20.19	13.61
ENSG00000073734	0.05	0	0.05	16.39	11.28	13.68	0.08	0.01	0.16	0	0.03	0	1.7	1.74	2.08	0.37	0.06	0.23	0.08	0.05	0.23	8.73	6.26	2.99	0.09	0.07	0.05	4.46	2.43	15.64	0.8	1.4	0.77	0	0.02	0	3.3	2.78	4.58	0.22	0.12	0.53	0.5	0.35	0.47	0.02	0.1	0.11	0.95
ENSG00000073737	0	0	0	0.39	0.09	0	0	0	0	0	0	0	8.18	4.53	12.02	0.28	0.06	0.17	0	0	0	0.78	1.03	0.45	0.34	0.51	0	0.04	0	0.5	1.23	1.67	1.79	0.48	0.04	0.13	0.29	0.1	0.38	0	0	0	7.75	20.16	17.69	0	0.15	0	0
ENSG00000073754	0	0	0	0	0	0	0	0	0	0	0	0	0.15	0.03	0	0	0	0	0	0	0	0	0	0	0	0	0	0	0.03	0	0	0.08	0.03	0	0	0.03	0	0	0	0	0	0	0	0	0	0	0.1	0.05	0
ENSG00000073756	0	0.05	0	0	0	0	0	0	0	0	0	0	59.57	21.44	77.61	12.78	17.48	11.53	0	0	0.02	0.82	1.24	0.05	0.19	0.08	0.25	0.19	0.79	0.04	0.24	0.22	1.24	10.45	4.84	9.99	0	0	0	17.83	16.98	17.2	0	0	0	0.12	0.16	0.45	0.02
ENSG00000073792	262.38	202.18	228.33	13.74	17.42	21.88	77.84	74.01	69.51	87.86	47.58	104.98	53.52	42.85	58.84	76.49	61.03	78.01	263.4	244.13	250.84	83.1	77.85	58	38.66	26.78	33.06	79.51	76.54	37.86	3.78	4.67	3.02	33.86	44.64	42.24	6.93	8.01	8.5	55.2	67.4	62.09	23.48	22.32	24.96	6.53	13.12	3.56	104.08
ENSG00000073803	40.54	38.84	43.14	27.45	34.16	30.69	24.24	20.53	19.56	10.16	7.8	11.83	29.96	27.22	25.89	15.92	12.5	17.97	28.78	32.44	28.82	15.84	15.57	9.61	85.79	71.03	77.52	27.53	36.6	28	22.73	16.78	15.09	12.63	12.15	15.93	17.57	22.61	20.65	11.45	10.26	10	17.68	25.53	20.88	60.86	50.62	57.7	15.59
ENSG00000073849	102.72	135.39	102.16	274.96	240.14	370.94	137.92	123.72	146.39	9.82	2.71	10.52	25.84	17.26	24.34	75.81	68.33	99.6	220.3	212.52	219.92	198.51	196.32	108.56	129.74	109.05	144.21	145.08	139.54	168.65	29.12	22.59	19.92	0	0	0.02	61.19	62.73	67.74	99.24	80.62	113	24.27	33.14	25.31	96.4	69.67	82.04	167.14
ENSG00000073861	0	0	0	0	0	0	0	0	0	0	0.27	0.09	0	0	0	0	0	0	0	0	0	0	0	0	0	0	0	0	0	0	0	0	0	0	0.02	0	0	0	0	0	0	0	0	0.03	0	0	0	0	0
ENSG00000073905	0.1	0.12	0.29	0.5	0.12	0.18	0.08	0	0.16	0	0	0	0	0.29	0.1	0.36	0.11	0.43	0	0.11	0.18	0.08	0	0	0.65	0.24	0.08	0.83	0.61	0.39	0.38	0.3	0.23	0.09	0.16	0.48	0.89	1.06	0.52	0.62	0.21	0.51	0.29	0.53	0.42	0.36	0.29	0.27	0.08
ENSG00000073910	16	19.68	21.34	11.47	10.9	18.98	2.74	3.05	1.4	2.45	1.03	0.77	9.38	9.93	7.81	10.9	15.83	13.54	11.17	12.46	10.07	7.96	8.95	3.61	26.95	25.08	26.07	22.68	25.07	57.11	18.02	11.46	7.9	0.33	0.04	0.8	18.56	22.98	18.82	3.5	4.69	3.09	25.46	24.5	27	29.09	25.1	25.32	2.11
ENSG00000073921	73.88	74.52	80.57	58.3	46.19	74.15	73.49	70.71	59.57	26.36	18.99	32.24	87.14	72.1	68.05	118.88	91.93	124.35	140.85	127.27	106.65	83.37	86.45	33.23	107.29	107.32	98.47	176.45	194.25	151.2	86.62	93.72	70.62	90.55	72.74	105.01	51.97	55.11	42.74	61.79	52.79	52.46	83.98	90.58	90.06	245.4	261.58	227.59	58.87
ENSG00000073969	15.58	14.94	21.07	22.65	19.76	23.58	15.8	12.58	14.92	8.64	8.51	15.53	18.99	19.19	25.32	21.62	19.95	27.35	9.04	12.42	10.9	24	23.37	19.29	27.62	34.76	33.25	33.9	36.23	33.04	43.16	50.82	39.34	28.8	26.62	37.38	33.1	34.18	28.96	28.24	27.35	22.46	29.7	30.97	28.83	68.88	62.6	57.33	19.87
ENSG00000074047	0	0	0	0	0	0	0	0	0	0.53	0.34	0.23	0	0	0	0.01	0	0.02	0	0	0	0	0	0	0	0	0.01	0.16	0.22	0	0	0.01	0	24.06	36.16	34.42	0.1	0.08	0.49	0	0.25	0.11	0	0	0	0	0	0	0
ENSG00000074054	44.14	41.33	44.81	25.76	24.65	27.57	38.35	39.33	38.39	26.66	17.01	29.53	60.51	45.06	60.93	34.78	28.06	33.6	47.68	46.5	40.22	34.78	26.77	28.25	33.27	27.66	34.2	77.76	73.81	87.49	45.55	42.61	35.56	40.03	47.57	48.09	30.76	33.07	26.45	35.21	39.46	31.66	31.51	38.78	35.77	63.53	57.77	71.08	42.06
ENSG00000074071	28.44	26.67	27.31	42.15	56.8	23.02	74.52	94.77	73.87	24.57	19.89	27.17	72.12	62.1	76.15	71.04	71.38	61.6	20.25	22.46	29.41	41.02	50.46	84.51	47.08	55.11	43.78	54.49	52.73	36.63	78.3	80.82	92.86	48.29	35.55	53.29	29.89	43.05	55.89	37.62	22.37	60.55	68.41	86.21	80.85	65.37	97.66	83.58	34.54
ENSG00000074181	0.24	0.86	0.33	0.21	0.44	0.6	0.32	1.62	0.86	1.05	0.34	1.39	1.42	0.41	3.43	17.84	17.95	13.51	0.58	1.76	0.31	1.59	1.78	3.22	0.37	0.4	0.12	0.76	1.04	0.49	5.09	3.89	3.28	239.21	240.69	315.85	0.31	1.09	0.71	4.33	6.27	4.15	0.81	0.81	0.44	0.44	0.03	0.03	0.03
ENSG00000074201	102.27	105.16	101.07	45.28	39.31	47.66	79.91	80.16	73.01	69.34	32.38	74.81	94.98	87.51	112.53	97.74	71.1	95.03	78.35	74.31	75.04	45.16	50.71	53.36	62.88	70.3	75.95	53.5	61.59	45.99	93.04	79.19	86.82	84.36	65.09	85.82	33.71	32.06	36.77	52.42	51.11	54.1	71.41	90.67	91.56	94.56	93.8	96.82	64.6
ENSG00000074211	2.62	2.89	2.47	0.28	0.51	0.36	0.82	1.29	0.69	0	0.07	0.02	0	0.02	0.18	1.64	2.15	1.9	0.15	0.13	0.06	0.16	0.19	0.09	28.72	24.18	28.35	0.93	1.87	0.2	0	0	0.03	9.6	3.02	7.33	0	0	0.07	0.58	0.51	0.44	0	0.03	0	0	0	0	0.01
ENSG00000074219	46.06	64.69	53.04	20.84	33.12	12.85	7.14	10.01	5.57	49.57	32.5	60.65	80.32	67.81	79.87	24.52	26.31	23.24	50.54	59.04	49.43	57.99	62.92	58.02	54.96	53.82	63.51	11.87	10.41	8.82	70.04	59	53.72	31.39	55.86	44.75	16.25	15.82	19.98	24.69	27.23	19.57	27.89	23.38	22.76	43.72	35.62	37.36	17.23
ENSG00000074266	16.47	19.17	16.12	9.23	6.96	9.09	14.53	14.1	9.91	4.22	6.12	8.87	19.34	16.11	16.34	23.99	18.34	19.27	24.73	23.44	29.24	13.5	15.74	9.67	15.18	16.34	21.64	31.87	32.61	29.91	21.23	22.92	22.11	14.78	15.62	12.9	11.71	11.03	11.81	15.27	12.62	12.94	15.92	16.8	19.42	40.1	37.12	37.99	9.09
ENSG00000074276	23.41	19.23	22.09	0.23	2.28	0.51	9.96	12.77	12.74	5.58	2.01	6.39	4.54	2.75	3.27	2.55	1.45	2.47	7.21	4.68	4.33	2.74	1.7	1.04	4.87	5.65	0.93	34.17	24.22	70.06	7.64	11.48	6.06	0.25	0.08	0.26	13.3	13.19	11.21	15.55	12.99	25.91	38.42	32.41	36.08	9.73	13.53	4.55	6.99
ENSG00000074317	0	0	0.06	0	0	0	0	0	0	0	0	0	0	0	0	0	0	0	0	0	0	0	0	0	0	0	0	0.07	0.62	0.06	0	0	0	0	0.15	0	0	0	0.07	0	0	0	0	0	0	0	0	0	0
ENSG00000074319	50.65	43.91	63.75	28.81	17.29	44.22	53.2	51.96	44.25	19.97	10.49	26.68	46.99	52.32	47.6	84.15	74.1	92.04	41.7	30.26	26.22	67.93	66.31	32.85	44.88	41.54	42.7	46.96	64.84	33.18	68.8	72.39	40.42	62.13	38.68	63.3	26.68	26.89	21.42	38.16	38.27	28.27	25.35	34.23	31.25	58.75	68.99	66.96	45.96
ENSG00000074356	16.42	15.62	17.39	12.85	6.28	5.31	13.22	15.39	12.68	18.39	12.27	24.68	16.6	16.11	15.69	13.45	11.46	11.37	27.67	28.62	30.86	11.98	13.47	15.44	10.98	11.44	14.1	18.68	16.27	16.47	11.7	15.47	8.99	31.21	40.8	27.49	22.71	29.94	29.11	29.79	31.51	29.44	21.63	22.78	20.27	13.21	15.96	17.5	12.64
ENSG00000074370	0.02	0.03	0.03	0.09	0.56	0.88	0.11	0.33	0.56	1.54	0.61	0.73	0.08	0.15	0.25	0.24	0.31	0.63	0.26	0.2	0.23	0.31	0.77	0.41	7.12	9.9	5.36	1.21	1.42	3.83	1.9	1.58	0.94	12.7	14.96	10.55	0.21	0.35	0.57	5.14	6.65	7.32	0.47	0.95	0.68	0	0.03	0	0.09
ENSG00000074410	1.15	0.89	1.34	44.13	51.59	44.67	4.57	3.5	2.5	0.43	0.33	0.56	37.81	36.26	50.47	19.31	24.38	23.46	1.25	0.79	0.95	13.89	15.34	6.61	53.78	52.33	30.59	1.39	2.44	1.65	38.78	27.83	34.4	178.21	115.99	209.26	92.57	130.01	98.96	0.39	0.36	0.3	178.66	173.91	176.9	0.39	0.98	0.47	8.89
ENSG00000074416	0.34	0.5	0.46	64.12	63.13	68.27	0.01	0.2	0.01	0.05	0.47	0.03	45.04	34.38	59.04	74.57	102.17	82.84	7.56	9.86	8.81	180.46	170.95	144.19	160.78	137.96	103.35	35.17	39.28	123.87	13.03	16.08	15.98	72.42	44.24	74.41	54.71	57.93	70.77	0.12	0.07	0.24	68.6	72.67	61.8	71.83	77.24	85.89	2.46
ENSG00000074527	5.74	4.82	5.07	2.1	2.85	7.29	3.15	2.65	2.32	0.94	0.47	0.37	6.61	6.08	9.33	4.73	5	3.89	5.49	5.38	2.99	1.86	2.03	1.05	35.05	29.6	19.99	2.28	3.97	1.19	2.54	1.86	1.92	17.93	8.3	26.33	10.61	12.14	18.12	5.61	3.97	8.06	2.64	3.74	2.11	1.37	2.49	2.63	1.95
ENSG00000074582	26.14	36.28	31.76	18.44	23.99	19.49	31.96	31.84	24.76	13.63	14.4	20.33	37.68	43.06	42.44	18.85	18.09	18.5	47.91	46.11	50.26	19.11	18.13	27.68	24.63	25.36	29.2	21.78	25.01	23.34	35.17	32.59	31.03	39.5	38.74	40.56	38.83	59.63	50.83	21.34	25.63	27.55	27.05	39.22	35.41	38.46	37.47	53.18	31
ENSG00000074590	13.51	12.42	13.82	5.55	7.78	4.19	16.37	14.15	22.54	9.97	5.21	12.66	2.7	2.12	2.9	5.48	7.32	6.63	14.38	14.55	13.44	7.51	7.02	4.85	1.93	1.85	4.29	14.41	21.45	7.56	5.78	5.59	2.59	12.73	12.46	13.04	7.44	8.16	8.46	4.28	5.72	3.36	3.35	3.06	3.28	9.43	8.69	7.6	11.64
ENSG00000074603	28.85	22.22	29.65	15.09	12.65	21.16	19.63	20.76	19.24	17.35	19.53	29.18	14.4	14.03	14.95	23.22	20.5	22.59	59.04	53.06	57.15	19.73	19.29	13.03	10.75	10.81	12.81	17.89	24.9	27.61	21.73	24.67	21.15	34.86	34.76	39.07	44.94	39.83	38.44	19.01	23.12	15.63	20.1	19.68	16.9	25.36	28.02	28.04	27.6
ENSG00000074621	12.84	12.22	13.11	3.08	3.75	3.49	5.55	5.43	7.18	10.59	5.35	11.26	7.72	6.51	7.93	6.68	5.41	6.75	43.72	35.17	37.32	7.35	6.85	4.76	3.16	2.33	2.96	4.15	8.99	7.69	5.6	6.49	5.05	7.99	7.84	9.67	14.02	12.62	11.84	8.28	7.93	4.24	9.96	5.82	5.14	11.89	11.9	12.64	20.42
ENSG00000074657	25.89	26.13	28.73	9.63	19.88	15.95	16.01	16.37	19.29	36.9	24.07	43.02	57.12	42.34	52.37	33.66	41.98	34.57	37.66	38.4	29.72	43.93	47.87	23.71	41.28	35.3	32.28	20.01	18.37	18.86	87.68	108.33	99.46	30.71	31.99	28	13.38	13.99	14.87	15.7	20.2	9.58	62.04	79.56	64.48	38.32	31.62	37.8	59.58
ENSG00000074660	0.24	0	0.28	1.23	1.96	0.68	0.1	0.06	0.07	0.04	0.2	0.09	0.53	0.48	0.73	0.25	0.19	0.52	0.12	0.14	0.1	1.96	2.1	4.51	1.48	1.64	0.46	1.29	1.3	3.07	0.63	0.82	0.59	0.25	0.05	0.3	3.53	4.24	7.57	0.52	0.5	1.39	6.34	4.39	3.59	0.13	0.27	0.06	0.11
ENSG00000074695	138.15	118.41	130.72	27.72	22.45	26.27	104.92	106.12	95.88	45.94	28.49	67.11	110.28	106.45	132.45	92.36	82.13	90.2	64.56	65.78	66.55	88.29	88.62	105.39	41.81	35.68	42.6	37.54	42.42	44.07	66.73	94.31	77.25	27.32	20.13	33.11	67.96	80.88	71.94	33.33	39.68	34.3	63.74	76.62	74.16	96.83	86.99	103.55	95.88
ENSG00000074696	56.52	53.22	58.8	51.16	34.13	66.54	85.21	74.45	51.85	35.88	29.91	61.58	37.97	36.11	33.35	90.38	68.08	85.77	111.15	105.95	93.16	37.71	39.66	24.8	25.64	25.49	28.97	41.69	66.97	74.26	57.45	58.4	46.88	62.83	59.49	73.74	115.38	118.21	100.44	50.86	42.62	40.39	23.44	38.25	27.08	59.03	56.16	46.59	53.63
ENSG00000074706	1.55	0.56	0.88	0.05	0.2	0.19	0.33	0.48	0	0.76	0	0.43	0	0.05	0.24	0.27	0.26	0.2	0.17	0	0.27	1.25	1.48	1.21	0.24	0.72	0.23	0.29	0.35	0.45	0.24	0.42	0.15	0.04	0.25	0.03	0.01	0.02	0.02	0.04	0.89	0.03	0.01	0.08	0.21	0.51	0.04	0.09	0.22
ENSG00000074755	22.65	20.95	20.97	10.1	11.59	13.27	16.84	14.95	14.37	14.87	10.72	22.37	17.46	15.55	20.03	17.42	17.79	22.14	56.82	51.09	53.58	17.38	22.2	19.73	17.44	13.64	15.46	30.06	29.14	30.1	19.59	19.25	13.77	34.09	40.3	42.71	37.45	44.26	40.8	30.87	31.83	30.68	20.86	25.41	20	18.68	16.7	23.3	22.62
ENSG00000074771	0.08	0.04	0.07	0	0	0	0.06	0.03	0	0	0.08	0.12	0	0	0	0	0	0.08	0	0	0	0	0	0	0	0	0	0	0	0	0	0	0	0	0	0	0	0	0	0.34	0.5	0.44	0	0	0	0	0	0	0
ENSG00000074800	1122	1501.61	1350.49	651.91	831.04	623.71	702.85	779.55	666.47	280.59	196.49	407.39	708.73	587.45	982.42	890.16	739.59	833.65	195.81	219.85	179.3	805.03	823.64	855.97	619.43	638.43	1333.78	1198.44	1015.17	803.12	1068.85	995.73	968.18	1181.22	747.55	1386.99	401.98	487.9	475.84	373.82	409.29	396.63	622.82	642.92	750.76	1346.9	1701.03	1424.28	560.27
ENSG00000074803	0.04	0.15	0.06	0.05	0	0	0	0	0	0.22	0.01	0.03	0.01	0	0	0.1	0.07	0.01	0.37	0.92	0.49	0.56	0.27	0	0	0	0	0.51	0.62	0.53	0.01	0.01	0	0.16	0.01	0.07	0.08	0.51	0.08	0.21	0.02	0.01	0	0	0	0	0.01	0.07	0.36
ENSG00000074842	63.23	74.35	58.53	74.13	98.33	41.56	36.41	43.02	34.61	24.61	20.24	39.42	76.95	66.77	94.43	159.77	175.35	125.05	39.71	47.18	47.46	53.72	64	123.01	56.51	63.72	53.03	26.74	30.11	41.61	50.83	46.09	52.04	117.21	94.43	139.34	15.84	23.41	27.16	34.54	28.46	55.72	35.65	49.61	52.63	42.05	72.42	68.92	27.39
ENSG00000074855	5.13	6.97	5.53	1.1	2.83	1.12	6.81	5.74	5.41	3.28	2.63	4.37	19.95	16.74	20.94	3.69	4.58	3.69	18.35	18.22	17.83	3.81	4.36	7.4	2.88	3.78	2.63	3.87	3.48	4.19	8.06	8.2	7.13	10.87	14.48	11.84	7.63	7.69	12.19	2.93	3.71	2.46	6.29	4.63	5.47	12.14	13.09	15.61	0.62
ENSG00000074935	11.29	13.71	12.34	11.11	6.42	9.67	11.88	10.52	8.89	5.72	2.94	6.89	9.06	8.08	6.31	13.43	11.08	11.03	5.28	7.29	8.41	12.05	14.35	5.03	5.46	6.24	4.94	16.21	16.59	7.91	11.28	11.15	11.28	21.62	19.24	23.31	10.46	12.09	9.72	10.73	10.3	9.05	8.69	7.14	9.13	15.62	14.27	15.69	16.32
ENSG00000074964	94.53	85.18	72.9	62.45	65.9	50.2	42.69	44.57	43.41	46.39	31.55	41.61	64.1	51.71	69.58	20.14	17.44	22.47	83.23	92.27	85.24	97.94	100.65	140.32	27.75	24.94	63.67	125.79	132.01	124.25	26.56	23.75	19.12	15.03	14.34	10.7	28.25	32.78	39.17	25.83	25.16	38.85	54.52	55.55	42.24	35.51	33.1	41.11	86.17
ENSG00000074966	0.18	0	0.12	0.53	0.13	0.6	0	0.05	0.28	0	0	0.07	0.8	1.35	1.83	0.54	0	0.13	0.37	0.42	0.66	0	0	0	0.08	0	0.14	0.36	0.61	0.39	0.37	0.47	0.29	0.02	0.1	0.11	2.06	0.87	1.28	0.32	0	0.35	0.49	0.52	0.51	0.52	0.44	1.59	0
ENSG00000075035	0	0	0	0	0	0	0	0.87	0.13	0.03	0	0.02	0	0	0	0	0	0	0	0	0	0	0	0	0	0	0	0.87	0.61	0	0	0	0	0.14	0	0.08	0	0	0	0	0	0	0	0	0	0	0	0	0.3
ENSG00000075043	0	0	0	0.01	0	0	0	0	0	0	0	0	0	0	0	0	0	0	0	0	0	0.01	0	0	0	0.19	0	0	0	0	0	0.08	0	0.28	0.02	0.14	0.08	0.33	1.19	0.27	0.01	0.15	0	0	0.02	0	0.01	0	0
ENSG00000075073	0.09	0.16	0.17	0.27	0.09	0.12	6.03	5.86	2.08	0.42	0.32	0.4	0.42	0.22	0.22	0.24	0.7	0.44	0.09	0.14	0.25	0.25	0.58	0.26	0.26	0	0.44	0.09	0.15	0.34	0.07	0.27	0.2	0.89	0.61	0.64	0.68	0.46	0.32	2.99	2.63	2.87	0.17	0.2	0.19	0.86	0.39	1.07	0.71
ENSG00000075089	12.48	14	13.07	37.49	16.68	40.7	16.94	14.61	17.7	5.4	6.7	8.79	14.16	8.53	14.73	20.7	17.51	22.99	22.28	15.63	19.91	9.54	7.58	5.17	10.78	10.64	15.54	25.22	25.81	19.15	20.09	16.52	21.92	8.36	6.83	7.23	16.74	15.63	11.18	15.85	10.85	11.62	11.57	7.25	8.31	10.32	13.69	9.68	11.67
ENSG00000075131	9.9	9.58	8.56	5.86	4.98	8.87	10.48	11.07	7.56	8.52	3.9	10.68	9.53	8.49	9.27	11.98	7.87	10.92	12.89	11.95	15.8	6.33	7.89	3.75	3.55	3.86	7.34	8.67	12.77	10.88	12.32	9.87	13.26	24.42	18.47	19.2	8.31	9.48	9.67	7.36	6.77	6.6	8.78	11.21	10.44	19.57	19.89	19.75	12.59
ENSG00000075142	36.2	49.07	55.18	16.71	24.05	15.34	25.31	30.03	25.62	6.67	5.88	12.64	117.96	74.9	122.2	92.98	73.91	80	32.45	31.01	28.05	98.92	99.06	43.74	107.64	118.89	116.44	56.81	49.03	51.46	38.05	48.91	35.84	69.41	46.05	57.48	36.19	32.83	36.76	40.68	38.48	38.72	53.53	58.96	63.02	15.95	19.13	17.68	28.58
ENSG00000075151	44.58	43.68	52.58	43.5	35.52	61.01	33.27	26.32	26.53	29.31	26.86	43.88	63.65	58.2	52.16	43.78	42.14	51.69	23.55	22.7	26.6	29.44	29.97	13.75	38.79	35.57	77.87	70.83	68.96	40.9	26.24	21.59	23.14	95.03	108.96	99.79	35.97	35.51	31.35	38.22	51.13	27.3	45.55	54.39	42.91	89.15	74.14	93.75	59.4
ENSG00000075188	23.46	29.02	28.78	15.05	17.48	23.38	39.04	43.26	31.64	20.08	11.37	24.59	21.51	21.32	24.38	22.42	17.09	19.65	13.39	12.66	14.07	15.34	17.97	8.99	17.2	15.09	18.08	31.67	33.51	10.13	23.84	31.2	24.92	20.2	12.82	23.74	20.71	23.15	17.33	33.28	25.57	22.45	19.54	20.84	22.5	20.13	18.47	18.94	20.98
ENSG00000075213	0.35	0.64	0.31	0.06	0.03	0.01	0.26	0.08	0.14	0.87	0.18	0.73	22.65	13.39	17.45	1.3	1.46	1.85	0	0	0	0.93	1.04	0.43	1.12	1.29	1.4	1.81	1.93	1.04	9.37	7.05	5.7	52.5	38.67	60.63	0	0	0	37.6	44.2	34.85	41.76	15.79	17.5	0	0	0	4.33
ENSG00000075218	23.94	25.3	27.32	9.5	13.6	15.29	24.58	30.04	17.46	25.16	22.37	28.13	8.81	6.88	8.77	22.04	13.15	17.26	35.19	32.59	36.63	19.28	22.38	18.58	16	16.92	23.96	22.41	19.69	16.23	39.09	39.59	39.36	45.18	44.22	51.02	26.99	31.93	36.46	15.31	13.97	12.25	12.89	13.24	13.91	32.72	31.72	36.68	23.42
ENSG00000075223	1.32	3.79	2.38	0	0.25	0	0	0.05	0	3.88	0.42	3.53	0.03	0.2	0.3	4.58	5.79	6.77	11.12	8.8	4.36	2.44	1.76	0.17	1.3	4.2	1.92	1.1	1.61	0	0	0	0	46.62	37.91	51.45	0	0	0	65.38	53.25	26.3	0.03	0.04	0	0	0	0	0
ENSG00000075234	68.92	62.83	65.19	45.42	35.54	36.96	80.92	73.51	85.39	33.84	16.6	31.34	19	17.11	26.77	67.42	48.69	68.36	77.36	77.38	93.4	58.08	59.33	82.39	55.94	52.2	45.53	24.75	36.49	40.13	43.54	50.74	46.01	21.29	18.69	18.55	77.74	91.59	91.1	32.15	37.58	38.91	28.1	35.5	41.2	38.19	35.69	37.51	74.42
ENSG00000075239	39.47	39.89	42.47	95.85	46.26	76.7	46.26	54.06	43.29	17.75	11.04	26.95	52.74	41.29	47.48	85.53	69.07	112.44	57.57	52.89	46.66	116.1	95.87	44.68	64.49	55.72	64.17	94.33	90.02	131.37	54.61	64.42	59.29	41.04	26.86	36.35	54.85	64.49	49.52	30.19	31.42	23.75	47.69	53.79	58.27	32.16	35.74	44.22	22.63
ENSG00000075240	18.85	31.77	23.18	22.36	31.19	22.96	16.27	23.52	33.35	46.76	39.56	47.25	17.33	13.26	15.88	33.21	44.64	32.76	21.59	25.45	30.43	12.18	16.97	34.38	30.17	26.31	25.55	14.96	14.44	10.76	38.15	22.85	23.05	71.01	108.82	86.58	17.07	21.38	36.58	16.43	13.53	24.74	58.16	46.83	83.54	21.86	26.9	28	7.88
ENSG00000075275	0.7	0.65	0.82	14.33	25.88	11.16	11.24	13.09	11.28	1.93	6.6	2.94	7.93	6.64	9.7	35.6	40.25	38.29	3.7	3.48	3.8	22.15	25.76	28.86	17.65	13.21	34.78	2.52	2.55	1.97	3.04	1.84	2.55	36.67	47.17	35.57	4.23	4.61	6.42	5.27	6.06	5.46	3.72	2.63	2.19	29.71	37.83	42.26	0.92
ENSG00000075290	0.07	0.04	0.03	0.11	0.07	0.03	0.03	0.03	0.03	0.97	0.47	0.88	0	0	0.04	0.1	0.04	0.03	15.64	13.39	13.64	0.17	0.28	0.11	0.05	0	0.06	0.37	0.56	0.03	0.06	0.03	0.11	0.03	0.06	0.09	0	0.07	0.11	0.33	0.11	0.09	0.24	0.1	0.03	0.17	0.28	0.19	0.41
ENSG00000075292	136.67	115.73	114.45	63.39	62.3	78.94	130.13	108.48	111.84	61.71	48.55	93.43	80.52	62.64	68.29	72.74	54.81	64.3	150.15	128.64	147.7	75.81	82.56	73.22	129.97	113.8	143.91	127.16	139.92	107.59	106.43	102.95	81.78	104.25	107.25	89.25	98.74	89.85	91.24	121.33	125.89	104.92	103.54	95.57	92.63	113.67	101.59	113.14	123.49
ENSG00000075303	17.88	16.9	19.52	10.04	6.17	11.47	16.3	14.16	15.8	4.17	7.16	8.48	18.46	19.12	21.16	11.2	14.27	16.43	11.93	14.45	14.82	27.61	26.99	12.86	11.53	12.17	13.91	28.25	34.88	41.48	20.5	17.59	17.74	13.35	11.42	12.76	5.19	6.99	4.68	15.77	15.25	9.85	10.66	10.09	9.56	10.34	10.14	9.18	16.94
ENSG00000075336	24.19	25.51	27.99	14.97	8.61	16.99	24.03	24.26	23.94	11.85	7.18	19.05	21.41	19.18	15.09	24.57	22.63	26.47	18.04	17.73	17.63	29.12	32.02	15.57	13.73	12.75	8.67	14.64	14.8	13.72	39.18	49.48	43.69	20.13	14.13	21.22	40.03	41.36	39.67	17.12	14.11	16.66	28.17	40.35	35.09	39.92	29.03	47.95	30.29
ENSG00000075340	0.42	0.18	0.27	0	0	0	0	0.03	0.01	0.23	0.2	0.54	0	0	0	0.39	0.02	0.09	1.43	0.72	0.45	0.26	0	0	0.32	0.08	0.05	5.06	6.13	0.65	0.03	0.01	0.12	0	0	0	0.03	0	0	0.3	0.38	0.31	0	0	0	0	0	0	0
ENSG00000075388	0	0	0	0	0	0	0	0	0	0	0	0	0	0	0	0	0	0.02	0	0	0	0	0	0	0	0	0	0.02	0	0	0	0	0	0	0	0	0	0	0	0.84	1.01	0.36	0	0	0	0	0	0	0
ENSG00000075391	19.47	14.13	17.26	10.55	12.35	12.74	9.7	10.36	8.29	13.48	6.98	13.38	17.5	16.04	15.99	9.05	8.4	11.13	24.96	22.83	21.79	15.9	20.15	15.5	19.99	19.7	18.03	17.83	20.23	10.45	6.13	6.36	4.47	41.34	38.11	41.94	5.15	7.16	5.87	16.53	13.71	13.4	15.19	18.65	20.48	32.71	33.07	39.93	12.16
ENSG00000075399	9.66	10.07	8.23	2.66	4.63	2.78	8.76	9.17	9.31	3.85	3.21	4.87	18.75	18.07	27.29	7.98	9.38	9.07	9.72	11.4	13.15	8.59	10.28	11.96	18.88	15.54	17.3	13.22	11.9	11.89	9.91	12.17	7.41	4.77	4.82	6.06	5.73	8.67	10.24	6.81	5.53	9.06	13.06	17.03	11.39	5.87	6.53	8.85	2.96
ENSG00000075407	4.97	6.23	6.79	7.02	12.08	9.48	16.66	17.89	12.57	16.47	8.72	18.13	14.12	12.09	11.68	6.47	4.79	5.16	22.37	16.7	18.52	9.07	10.89	3.98	14.11	10.05	14.01	11.76	12.07	12.78	16.81	13.36	10.98	29.43	47.99	34.72	9.39	9.6	7.65	12.14	13.02	10.66	7.3	6.23	5.47	13.53	12.88	16.19	8.95
ENSG00000075413	51.96	55.48	47.81	45.67	54.95	53.03	44.77	41.18	35.59	33.37	33.25	41.03	23.6	20.16	17.39	39.36	38.6	43.27	81.72	58.78	75.52	52.3	52.62	53.78	66.54	57.9	63.7	85.18	82.29	86.55	69.39	67.92	65.79	122.98	141.82	168.44	41.6	38.84	36.16	48.56	39.04	39.93	57.92	66.21	62.2	35.16	39.91	43.02	41.54
ENSG00000075415	223.42	239.7	229.46	252.11	255.29	278.96	437.58	410.54	396.8	263.54	167.41	331.3	174.18	152.26	231.98	531.68	490.88	528.88	205.89	202.58	183.15	325.14	311.91	403.7	284.52	315.57	265.93	416.61	417.95	267.35	394.59	410.81	423.97	256.6	206.52	313.54	299.26	288.23	278.47	436.1	327.51	369.79	164.99	222	196.16	221.3	265.5	206.26	415.58
ENSG00000075420	241.97	246.25	225.89	103.89	110.94	150.75	129.59	131.84	162.97	92.89	47.65	98.22	244.08	166.75	249.27	154.79	144	152.22	234.75	237.9	198.24	122.19	105.78	73.88	154.25	146.31	155.76	49.18	55.7	82.77	92.35	80.79	73.17	188.89	233.64	229.72	33.44	35.05	31.99	53.7	50.33	70.77	128.94	111.46	133.88	148.05	150.05	176.6	192.28
ENSG00000075426	2.62	2.81	2.73	21.31	27.02	18.21	9.79	11.02	6.75	2.32	2.05	1.81	31.09	17.73	30.9	78.18	88.93	70.75	1.23	1.15	2.58	15.17	19.05	13.72	56.93	55.51	35.74	12.65	12.58	11.03	29.1	24.33	34.04	82.36	76.3	98.04	38.59	41.55	50.97	12.92	11.94	14.14	93.06	74.58	89.66	37.07	43.53	42.87	5.15
ENSG00000075429	0	0	0	0	0	0	0	0	0	0.08	0.09	0.06	0	0	0	0	0.1	0	0	0.1	0.08	0	0	0	0	0	0	0.06	0.11	0	0	0	0	0	0	0	0	0	0.09	0.42	0.94	0.23	0	0	0	0	0	0.08	0
ENSG00000075461	0.16	0.03	0.23	6.66	8.03	8.22	7.08	7.22	7.21	0.35	0.33	0.38	0	0.06	0.13	0	0.02	0	4.35	5.48	4.07	0.12	0.13	0.06	3.57	3.98	9.01	0.2	0.42	0.04	0.02	0.03	0.03	0.02	0.02	0	8.15	12.74	9.77	0.02	0.18	0	0.04	0.06	0.04	116.27	70.92	103.51	3.39
ENSG00000075539	47.24	43.77	43.26	20.06	16.86	26.43	16.5	16.58	14.66	26.1	19.68	35.78	49.97	46.45	29.19	27.79	29.34	31.84	52.83	39.59	50.8	15.37	16.39	8.47	61.75	56.09	55.75	39.93	43.52	42.41	35.65	38.37	40.71	41.19	30.58	37.07	21.05	21.57	21.46	32.39	32.33	24.33	32.16	25.46	27.83	57.81	52.53	71.18	19.85
ENSG00000075568	24.55	22.01	23.67	31.46	19.37	35.29	25.94	19.51	17	15.82	11.45	20.53	33.75	34.68	33.4	25.72	24.04	26.47	62.41	47.84	50.29	19.75	18.79	12.7	38.12	36.47	37.96	33.31	32.13	39.44	33.57	34.97	28.28	33.16	30.86	39.57	37.4	40.57	37.1	27.76	21.75	26.11	14.51	20.53	21.53	35.48	29.68	29.31	19.65
ENSG00000075618	3.43	11.14	7.21	2.24	4.96	1.72	0.42	0.58	0.42	0.29	0.37	0.84	85.58	96.66	119.81	22.84	18.27	19.8	0.75	0.52	0.43	16.59	19.69	26.86	33.98	29.13	89.84	1.06	1.96	0.77	0.66	0.67	0.57	446.36	402.05	462.05	0.25	0.16	0.21	40.18	35.4	35.1	0.58	0.46	0.42	17.85	26.23	13.96	0.6
ENSG00000075624	1301.83	1263.11	1605.35	1192.2	1113.38	1192.55	1560.88	1415.63	1388.17	302.94	327.64	401.03	2042.18	1940.04	2967.19	2695.32	2393.45	2703.19	1245.41	1242.75	1036.81	1666.58	1720.02	1782.09	2465	2427.34	2017.57	1121.99	1113.8	1014.02	1786.44	1932.89	1757.93	4325.21	3299.34	4458.26	1594.6	1645.41	1878.14	1155.22	1186.08	1062.7	1502.08	1896.79	1952.17	2109.25	2218.69	2177.88	1162.79
ENSG00000075643	3.11	1.92	3.32	16.8	11.11	21.57	12.27	9.83	8.45	0.13	0.11	0.26	11.84	11.87	11.67	10.72	8.94	11	5.13	5.62	4.35	4.33	4.07	2.44	11.9	9.81	9.74	0.74	1.49	1.34	8.51	8.36	7.59	2.39	0.61	3.75	23.84	26.41	22.92	4.42	2.34	5.2	5.32	6.68	7.11	9.95	7.93	12.11	6.98
ENSG00000075651	52.11	64.06	64.83	22.03	21	26.91	25.36	24.4	16.27	6.09	1.17	3.39	49.18	45.5	44.09	51.84	44.84	63.68	127.2	125.34	90.65	26.77	28.18	18.52	83.6	72.81	70.37	65.5	85.16	59.38	73.87	57.46	42.5	33.61	61.88	51.28	15.74	18.09	14.43	6.12	6.46	5.02	27.35	29.2	29.16	59.22	45.76	64.6	56.46
ENSG00000075673	0	0	0	0	0	0	0	0.02	0	0	0.02	0	0.04	0	0	0	0	0	0	0	0	0	0	0.03	0	0	0	0.18	0.37	0.05	0	0	0	0	0	0	0	0	0.04	0.05	0	0	0	0	0	0	0	0	0
ENSG00000075702	33.84	24.87	37.21	9.37	12.7	11.9	12.37	13.8	9.59	14.42	31.9	19.41	2.83	3.66	3.71	8.68	7.41	8.17	30.29	29.7	34.41	13.48	14.15	21	9.48	11.75	14.53	11.69	11.13	13.27	13.49	16.24	15.74	10.63	14.12	11.12	37.89	47.4	51.71	3.81	5.45	3.94	8.76	8.85	8.57	10.45	10.59	13.75	10.57
ENSG00000075711	171.04	135.98	131.42	37.11	56.3	42.37	57.92	59.46	63.87	62.41	46.86	79.9	69.04	49.02	55.34	63.34	70.72	63.47	184.65	148.74	186.96	39.82	51.92	40.37	97.8	94.91	96.13	137.04	125.85	107.5	45.28	42.36	37.65	108.5	131.05	129.38	36.93	34.04	46.44	69.98	84.48	69.28	64.35	59.58	67.79	77.58	75.4	81.39	88.95
ENSG00000075785	78.81	87.42	95.44	80.05	118.71	84.27	54.88	52.54	50.63	38.9	25.75	42.77	76.13	66.78	90.44	151.84	117.3	140.99	77.97	87.84	73.77	85.98	94.12	66.31	172.66	139.25	141.09	211.02	224.89	183.23	97.03	95.76	83.08	269.1	158.19	300.15	57.24	68.24	64.35	61.59	59.29	55.31	73.19	87.53	90.4	87.1	103.99	95.74	75.75
ENSG00000075790	22.65	17.59	20.23	32.12	27	36.45	33.47	25.43	20.31	6.9	7.24	8.03	56.34	53.15	53.37	42.19	35.85	42.02	32.16	24.49	30.35	40.88	35.56	25.47	23.88	28.28	21.68	36.29	44.54	49.03	29.88	35.21	27	41.6	32.1	45	50.48	63.84	47.96	26.64	20.8	17.3	29.64	31.74	32.09	35.34	31.44	31.77	20.33
ENSG00000075826	1.57	1.14	1.27	2.06	0.97	1.29	2.09	1.3	1.93	2.07	2.71	4.84	1	1.2	1.72	1.93	2.13	3.16	29.76	25.83	32.97	3.26	2.7	4.23	0.96	0.5	0.9	7.21	5.46	5.93	1.16	0.84	1.41	3.92	3.79	3.9	2.63	2	3.47	2.35	2.39	2.58	2	2.21	2.47	10.15	6.92	6.75	5.76
ENSG00000075856	41.13	47.16	38.32	19.31	32.09	21.68	43.07	43.98	40.95	40	34.35	54.89	52.04	41.64	50.71	29.86	21.91	25.57	34.5	38.69	51.21	23.28	31.77	37.81	33.4	33.99	34.83	57.08	66.99	51.3	41.92	42.21	35.4	28.32	32.22	33.88	41.09	54.61	61.6	37.61	33.14	37.94	43.31	46.17	38.99	25.57	31.89	31.48	41.48
ENSG00000075884	0.1	0.09	0.04	0	0	0.33	0	0	0.06	0	0	0	0.2	0	0	0	0	0.26	0.45	0.84	0.34	0	0.31	0	0	0	0	0.72	0.5	1	0.35	0	0	13.25	14.16	13.83	0.41	0.36	0.79	0	0	0	0.27	0.04	0.31	0.09	0	0	0.08
ENSG00000075886	0.89	1.31	1.05	0.6	0.11	1.14	1.35	1.17	1	1.12	0.67	0.91	1	0.8	1.66	0.09	0.23	0.25	1.34	1.57	1.96	0.4	0.74	1.53	0.98	0.88	1.16	0.56	0.92	0.58	0.66	0.48	0.15	0.62	0.54	0.36	2.39	2.37	3.58	0.62	0.42	0.93	0.82	1.18	0.68	1.04	1.71	1.44	1.19
ENSG00000075891	0.02	0	0.02	0	0	0	0.35	0.3	0.24	0.18	0.16	0.46	0	0	0	0	0	0.02	0.05	0	0	0.02	0.04	0	0	0	0	0.09	0	0	0	0	0	0	0	0	1.23	0.31	0.59	6.67	8.45	3.42	0.04	0	0	0.17	0.54	0.39	0.02
ENSG00000075914	42.2	32.04	39.14	15.6	19	14.63	16.02	16.81	15.16	18.7	11.44	23.04	18.44	10.43	20.84	27.11	27.04	26.04	27.38	33.85	32.86	18.98	20.04	24.73	26.13	27.96	27.3	20.09	25.26	12.96	30.25	27.8	29.66	29.61	30.03	33.62	21.76	27.25	27.52	16.32	16.16	18.01	23.72	26.2	25.41	19.81	23.95	23.81	21.72
ENSG00000075945	10.6	11.57	9.93	6.46	3.77	5.96	9.78	8.14	7.41	7.03	7.49	9.1	15.43	14.7	17.6	6.66	7.13	7.11	6.8	7.74	5.48	11.59	10.19	6.03	12.77	11.47	16.5	11.53	14.08	12.26	41.74	49.25	32.54	67.73	48.4	79.29	12.81	8.98	8.46	11.14	9.02	8.22	7.37	10.42	6.71	36.79	32.49	33.93	8.27
ENSG00000075975	9.52	9.45	9.82	8.56	8.81	8.44	10.89	12.91	13.08	5.62	4.28	8.65	10.7	8.86	12.29	22.19	19.58	21.68	13.02	11.43	11.53	14.02	12.04	13.46	12.91	12.8	15.72	20.59	22.83	8.69	24.37	26.74	22.48	31.03	27.16	32.5	17.72	16.89	17.69	10.25	11.14	10.62	8.49	8.86	7.5	18.33	17.68	18.17	14.78
ENSG00000076003	28.74	27.48	30.95	28.93	17.54	30.98	47.54	40.98	25.55	11.11	9.7	18.29	32.34	33.1	36.66	27.3	16.14	26.21	33.13	30.18	30.28	21.63	20.69	18.06	16.79	20.84	24.94	52.27	59.65	37.46	34.28	32.6	30.61	35.6	28.63	38.37	21.14	26.18	20.86	23.85	19.89	20.51	16.74	24.99	22.6	50.54	57.13	52.47	32.85
ENSG00000076043	30.86	38.32	32.49	24.49	22.7	21.5	30.49	32.94	31.69	10.54	5.57	17.51	36.77	28.73	41.38	73.12	78.93	70.28	11.54	10.12	11.38	22.13	20.21	50.57	37.99	40.57	40.32	31.28	34.77	40.38	32.16	32.13	29.54	82.62	48.23	83.87	20.45	17.29	19.95	27.39	20.97	18.73	27.49	33.96	30.47	16.88	20.03	19.18	12.92
ENSG00000076053	21.91	22.6	25.85	10.08	6.72	13.47	17.11	20.04	14.13	6.75	3.09	8.26	14.2	11.81	10.77	33.07	21.12	31.18	10.55	7.08	7.96	17.68	19.26	5.78	15.38	13.73	14.38	19.34	25.85	27.51	19.9	19.32	14.92	23.1	14.73	22.62	7.9	9.31	9	16.3	14.37	13.34	11.54	15.73	17.03	13.04	15.11	12.75	14.89
ENSG00000076067	7.24	7.08	6.79	4.68	2.97	4.04	0.25	0.26	0.15	10.74	2.58	6.32	12.02	16.17	21.22	13.42	11.78	15.36	10.25	7.07	4.01	4.75	4.55	1.62	16.46	14.25	11.17	15.1	12.11	8.15	11.72	13.14	8.24	24.23	14.05	25.16	15.72	12	12.27	2.37	3.08	2.13	15.05	18.8	17.42	23.14	16.61	12.88	12.91
ENSG00000076108	85.45	80.06	73.53	51.01	68.01	62.62	59.81	63.18	61.72	105.87	61.98	97.51	104.84	102.92	116.24	71.25	60.33	79.95	113.29	99.65	100.28	64.62	61.02	59.74	91.28	84.83	91.33	125.45	114.44	103.11	102.21	105.16	83.62	43.85	52.13	53.59	66.84	72.54	75.97	88.12	80.43	72.93	97.6	102.75	95	60.95	62.14	76.4	93.43
ENSG00000076201	29.91	31.71	31.52	23.47	24.92	21.43	21.22	24.21	20.46	24.98	18.79	28.76	45.57	32.33	51.04	51.18	51.39	53.69	60.25	58.06	55.94	36.69	34.16	44.46	46.32	38.45	41.87	50.49	42.83	27.49	40.92	44.09	38.44	57.17	64.05	64.54	40.44	48.67	56.75	16.16	27	18.3	39.44	41.13	42.2	37.91	44.15	51.97	29.21
ENSG00000076242	27.37	18.79	30.42	15.5	7.66	12.97	23.51	25.45	22.72	15.86	7.26	16.49	23.72	24.35	32.3	18.08	20.66	21.24	26	31.57	28.57	12.59	14.63	30.11	23.37	20.03	25.56	34.28	43.55	24.27	21.08	21.03	17.51	48.73	38.16	51.4	22.32	27.25	27.61	11.34	12.62	11.73	27.21	30.78	28.87	45.73	37.99	33.34	29.71
ENSG00000076248	51.78	46.1	47.77	38.4	26.72	37.58	100.78	91.16	73.73	40.65	35.79	52.19	29.64	37.42	39.35	42.12	32.82	42.68	46.31	43.3	47.94	39.97	42.42	71.8	33.62	39.86	38.52	66.17	63.73	35.67	41.48	39.13	42.08	17.03	16.34	18.76	29.13	36.98	37.14	38.2	36.42	36.88	30.78	31.45	30.17	42.96	45.1	41.2	49.18
ENSG00000076258	2.23	1.86	1.95	3.56	1.31	2.74	3.42	2.61	4.04	0.69	0.55	1.01	4.09	3.28	3.43	1.23	1.27	1.19	6.26	9.58	7.32	2.98	3.16	0.78	6.08	4.82	3.4	1.98	2.22	5.65	9.64	6.47	5.64	3.74	1.9	2.5	4.45	3.28	2.67	2.39	2.94	1.39	0.87	0.87	1.13	5.75	3.2	6.3	4.94
ENSG00000076321	8.15	13.19	9.01	17.68	14.5	12.46	5.87	6.24	6.36	9.33	6.31	11.6	9.82	12.6	12.45	12.32	13.51	13.61	10.66	11.93	12.14	12.31	12.55	11	19.28	15.27	20.98	8.13	10.81	12.88	10.96	11.36	10.21	16.75	13.81	16.35	10.41	12.69	13.97	8.59	6.35	9.42	8.87	12.98	12.54	30.01	36.78	43.51	11.56
ENSG00000076344	0.07	0.08	0.07	0	0	0	0	0.03	0	0	0	0	0.06	0.07	0.04	0.29	0.04	0.05	0	0.04	0.09	0	0	0.16	0.1	0.06	0.07	0.04	0.01	0	0.03	0.11	0.03	0.03	0.08	0	0.06	0.21	0.09	0.14	0.3	0.37	0.1	0.03	0.06	23.57	25.19	34.89	0
ENSG00000076351	21.07	15.84	19.9	22.46	24.45	20.77	17.86	14.33	11.66	9.1	7.72	14.41	5.82	4.2	6.35	24.48	26.62	28.25	30.57	28.17	24.66	22.41	21.7	20.4	8.73	7.55	10.65	28.22	29.35	22.33	16.91	21.8	18.33	0.39	0.26	0.93	46.51	52.43	50.91	13.42	13.41	18.56	31.23	36.91	19.81	45.23	38.62	47.05	14.74
ENSG00000076356	12.29	18.78	16.82	20.75	41.14	20.8	18.45	19.64	14.11	49.16	42.31	53.9	6.65	6.95	8.47	12.11	13.01	13.43	14.68	17.46	18.18	27.19	36.44	72.33	21.17	26.44	26.06	2.41	5.25	9.4	14.73	9.2	12.43	3.98	9.82	5.65	8.55	8.58	8.98	2.87	2.19	4.96	6.85	9.56	15.18	21.02	21.17	30.8	21.12
ENSG00000076382	47.07	53.65	52.39	41.64	47.17	45.63	50.49	49.21	39.46	79.08	46.35	86.39	17.4	21.81	24.36	78.26	35.85	73.38	76.52	67.57	71.57	67.81	66.75	82.91	26.8	27.58	41.04	82.5	74.34	93.79	96.51	97.66	92.47	26.93	30.04	32.11	86.25	91.19	114.54	44.93	46.24	38.24	53.38	44.59	47.56	66.98	66.73	71.26	44
ENSG00000076513	13.89	15.04	16.89	14.56	14.27	18.97	23.07	23.29	20.8	23.83	19.7	23.99	22.04	20.74	22.64	37	29.06	37.56	29.48	26.77	25.6	31.71	27.67	19.92	18.45	17	22.98	82.13	82.93	49.6	26.7	32.21	21.62	16.47	14.37	19.59	14.41	18.15	16.08	20.29	16.71	13.26	14.89	16.65	14.84	26.93	27.37	25.4	22.96
ENSG00000076554	28.72	75.81	54.24	165.21	201.06	158.23	23.74	22.29	23.23	37.42	52.49	42.74	74.75	57.45	63.89	190.57	189.07	154.23	31.26	39.18	32.55	55.18	67.2	48.08	152.08	160.7	95.88	53.61	57.63	91.53	164.34	147.53	142.92	0.08	0.01	0	43.29	69.38	75.88	47.33	45.27	42.44	57.08	66.73	68.41	26.18	44.95	28.56	22.17
ENSG00000076555	34.48	24.65	29.35	123.04	89.01	98.8	36.35	39.67	36.84	62.47	47.8	61.22	34.39	38.62	37.12	17.99	23.45	23.96	74.54	70.7	70.46	82.59	86.29	53.89	90.52	75.43	70.72	65.62	57.55	58.05	31.58	28.58	23.99	16.67	41.48	25.26	73.84	80.56	97.4	22.86	23.24	29.86	42.13	51.84	32.57	57.63	45.76	53.63	36.16
ENSG00000076604	51.78	42.02	48.91	46.47	68.91	54.08	71.12	83.92	80.32	49.73	42.27	79.99	49.92	51.49	50.9	115.24	84.28	111.86	109.78	102.21	108.8	60.18	54.51	60.7	73.8	70.69	60.36	49.85	49.8	57.89	83.25	84.81	74.36	24.48	41.45	30.75	67.38	87.76	83.9	62.82	76.59	65.45	74.42	87.6	68.72	86.64	92.2	100.51	48.98
ENSG00000076641	11.84	13.98	10.23	15.33	19.64	18.57	2.67	1.56	2.17	0.45	0.75	2.08	13.64	15.31	11.08	12.33	9.76	8.15	1.38	1.83	0.9	8.32	8.14	5	77.34	66.82	59.19	6.52	6.87	27.99	11.67	17.79	10.52	20.12	19.58	31.85	4.58	5.98	3.47	6.64	4.72	3.62	4.63	6.37	5.64	9.52	12.42	8.75	0.45
ENSG00000076650	25.6	24.36	25.28	6.2	7.07	6.84	9.12	8.95	8.64	14.09	9.27	14.56	3.45	5.29	5.35	11.36	8.81	10.47	16.51	16.34	13.96	20.34	20.83	21.87	8.39	7.31	8.42	8.99	11.45	10.94	10.3	9.38	9.22	3.92	4.51	4.43	22.64	21.18	19.95	8.2	7.45	8.36	6.93	7.56	8.42	9.4	8.16	8.01	14.67
ENSG00000076662	13.59	11.02	9.15	5.49	2.83	2.14	7.05	9.52	4.14	1.71	1.61	0.95	11.06	8.11	8.32	3.41	4.29	4.98	7.24	5.48	5.64	10.44	9.05	4.63	3.73	3.79	2.75	6.47	5.14	5.48	4.62	3.71	4.17	6.54	2.47	5.82	6.36	8.89	4.57	3.17	2.56	5.52	2.11	2.36	3.2	4.35	6.62	4.79	6.75
ENSG00000076685	23.5	23.54	26.2	28.06	23.55	35.44	31.29	25.5	24.94	7.24	7.71	13.46	21.61	23.89	17.49	57.45	55.32	58.19	38.34	37.77	32.56	31.05	26.47	12.6	23.86	28.72	21.68	44.55	38.63	43.21	16.4	17.26	15.72	26.77	18.91	24.83	24.19	23.61	18.91	22.63	22.61	19.3	8.28	13.67	10.46	43.12	43.78	38.7	52.74
ENSG00000076706	1.53	0.62	0.68	1.22	1.89	0.74	0	0.15	0	19.09	11.21	33.67	13.28	15.74	18.91	0.34	0.68	0.75	0.91	1.09	0.77	2.57	2.91	3.1	8.27	4.31	23.1	4.48	8.3	2.57	10.13	17.5	8.82	14.25	9.25	12.99	7.63	7.85	9.74	1.48	1.4	0.83	10.07	6.81	8.72	46.11	84.74	63.49	0.22
ENSG00000076716	0.25	0.27	0.24	0.82	0.41	0.69	0.02	0.01	0	0.57	0.36	0.45	0.01	0	0	0.65	0.92	0.58	0.22	0.09	0.04	1.43	0.82	0.28	0.01	0	0.01	1.01	1.85	3.47	3.19	3.72	3.29	13.21	9.82	16.64	0.12	0.26	0.35	0.64	0.52	0.82	0	0	0	2.06	1.67	1.89	0.02
ENSG00000076770	195.62	133.84	209.07	122.73	64.57	176.09	119.56	84.64	81.25	24.35	9.77	34.81	6.93	7.71	7.44	22.87	14.51	28.45	145.89	142.84	122.02	227.4	243.17	77.63	23.79	21.09	21.81	157.28	229.78	169.65	24.39	31.4	27.7	16.59	17.51	19.13	21.3	20.98	13.83	134.02	116.42	107.14	2.35	2.2	3.26	77.49	65.77	88.03	99.57
ENSG00000076826	57	50.8	52.87	12.78	19.47	15.47	21.14	27.36	25.67	22.48	18.88	26.74	10.63	11.46	11	27.41	19.09	20	86.24	76.75	102.09	22.28	29.8	37.83	41.03	34.35	31.51	34.93	38.69	30.4	10.59	15.28	10.22	0.06	0.01	0.35	16.63	18.7	27.38	22.81	20.54	28.43	4.51	6.22	3.45	8.33	12	11.18	32.32
ENSG00000076864	33.4	30.93	31.9	56.17	87.66	52.31	23.87	22.39	19.19	9.59	8.18	10.09	9.46	14.7	12.8	15.49	17.54	17.88	25.54	23.64	17.72	9.17	9.23	8.53	62.01	51.54	148.29	25.22	18.88	21.87	24.73	24.97	19.36	0.17	0.14	0.36	35.88	53.41	49.54	8.98	8.27	9.99	59.69	80.27	70.52	71.43	100.64	81.74	16.06
ENSG00000076924	29.99	30.87	27.7	7.37	12.39	5.64	10.46	13.04	12.86	23.08	13.72	29.07	18.13	18.26	18.92	14.32	10.36	10.47	20.25	21.23	21.34	12.29	15.25	16.57	20.91	19.54	18.72	21.53	23.74	14.1	14.37	14.09	12.23	23.17	23	30.74	9.6	16.48	17.98	10.82	8.85	14.19	12.25	11.75	10.75	21.8	26.87	27.94	14.05
ENSG00000076928	135.19	140.03	118.72	17.49	30.19	16.43	36.53	43	42.46	47.28	38.96	55.52	46.73	47.57	51.79	45.57	40.49	39.2	115.32	121.09	103.11	54.04	64.98	102.05	28.25	28.79	29.86	39.27	45.85	73.73	57.89	58.25	47.6	33.49	54.85	39.4	62.03	84.93	107.45	47.9	59.74	61.2	59.16	56.46	49.47	44.28	43.14	59.51	50.65
ENSG00000076944	58.46	60.14	54.44	19.71	43.5	15.62	7.7	7.63	7.87	3.85	1.24	2.27	50.71	43.84	66.82	38.18	41.73	33.71	70.03	67.81	64.89	29.87	30.81	55.18	131.43	106.33	103.73	49.08	38.28	51.14	32.73	37.13	33.41	0.54	0.67	0.85	16.29	25.44	34.01	34.16	38.54	37.44	33.09	45.74	30.97	47.99	60.77	68.12	21.42
ENSG00000076984	21.99	26.54	20	10.9	17.38	8.42	12.66	13.81	13.08	16.08	11.76	19.51	16.42	12.71	13.34	14.29	16.22	15.38	25.1	27.35	28.37	11.44	15.13	16.51	26.31	23.98	27.41	16.08	16.23	16.54	15.99	14.04	13.87	27.36	34.19	33.08	13.71	15.51	19.69	15.54	13.61	19.35	15.96	16.23	12.44	20.44	28.14	26.31	17.69
ENSG00000077009	0	0	0	0	0	0	0	0	0	0	0	0	0	0	0	0	0	0	0	0	0	0.21	0.19	0.18	0.75	0.09	0	0.27	0	0	0	0	0	0.11	0	0	0	0	0.27	0	0	0	0	0	0	0	0	0.18	0
ENSG00000077044	11.79	12.01	14.3	16.8	30.44	13.23	30.16	38.3	33.85	36.56	27.7	32.08	34.58	30.08	39.74	27.41	17.78	21.96	38.66	29.31	41.2	7.07	7.49	16.95	21.2	18.46	17.86	23.16	19.56	17.83	33.27	36.67	29.71	18.04	25.64	21.48	12.52	13.67	17.15	27.85	31.34	36.3	33.59	32.53	39.19	29.08	46.15	45.33	21.52
ENSG00000077063	0.02	0.04	0.04	1.79	2.47	1.72	0.01	0	0.02	0.15	0	0.63	24.98	13.25	19.08	6.14	7.86	6.31	0	0.04	0	4.63	5.1	6.11	8.19	6.95	7.04	0.77	0.38	0.48	0.82	2.9	1.88	10.01	17.28	13.95	1.15	0.57	0.79	0.04	0.23	0	0.21	0.06	0.08	21.73	22.15	27.43	0
ENSG00000077080	0.09	0	0.05	0	0	0.47	0.9	1.04	0.52	0	0	0	0	0	0	0	0	0	0	0.08	0.32	0.3	0.18	0.13	0.05	0	0	0.17	0.4	0	0	0	0	0	0	0.12	1.59	0.91	0.29	1.58	1.6	0.67	0	0	0	0.11	0	0	0.34
ENSG00000077092	0.92	0.37	1.37	0.85	1.96	1.13	1.33	0.62	1.7	0.23	0.44	0.52	5.94	5.2	6.34	12.43	14.67	15.07	1.68	1.46	1.23	0.8	1.02	0.12	9.21	7.02	7.02	0.86	1.27	0.33	19.22	19.49	18.26	9.38	4.43	8.48	6.94	8.52	6.55	1.21	0.74	0.67	1.18	2.16	1.81	1.12	1.25	1.29	2.91
ENSG00000077097	36.62	26.52	35.84	21.45	19.52	27.5	30.03	23.99	18.63	28.25	13.81	38.22	41.71	28.08	33.94	44.71	40.2	43.38	67.58	64.33	58.02	33.02	38.38	23.59	34.56	34.99	50.57	43.74	53.34	31.67	72.8	68.71	54.31	71.33	63.2	76.81	29.72	33.11	30.79	34.66	33.28	27.73	29.37	35.94	33.09	57.01	55.36	54.84	41.8
ENSG00000077147	45.73	47.98	43.01	59.54	39	63.95	45.65	49.07	42.15	11.63	11.75	21.15	44.48	32.98	41.19	140.46	138.6	144.4	63.3	53.72	58.69	44.17	56.93	27.54	70.28	67.32	63.59	65.36	67.65	81.53	52.31	42.35	48.35	42.9	32.9	51.24	39.54	37.16	38.39	61.88	53.26	57.68	26.39	45.48	36.82	39.7	56.39	39.13	69.29
ENSG00000077150	9.38	9.35	6.86	17.35	39.25	12.55	7.87	10.19	10.04	7.58	5.52	7.8	43	44.52	48.35	32.9	36.16	33.11	11.84	10.82	16.31	21.02	20.36	26.33	15.52	15.26	18.59	27.35	28.02	27.76	18.83	19.32	20.17	13.93	16.14	15.06	20.51	27	38.43	9.58	6.24	10.1	16.15	17.08	19.96	68.36	80.7	89.64	7.61
ENSG00000077152	9.51	11.69	15.76	25.92	14.96	31.97	18.77	15.89	12.34	11.59	10.89	20.06	8.14	9	7.7	13.14	9.44	11.81	15.59	12.51	15.72	12.28	10.97	6.94	15.21	13.82	17.35	17.25	19.66	19.62	20.07	22.31	18.64	26.35	19.08	25.77	33.22	34.34	26.83	17.83	13.94	11.46	9.23	12.21	11.26	31.56	28.03	27.16	21.85
ENSG00000077157	17.74	22.34	18.99	22.18	20.53	20.01	15	13.76	14.61	30.77	16.49	36.59	20.78	15.78	12.24	22.49	13.18	19.29	36.8	31.36	43.01	20.3	17.9	11.74	24.34	19.56	24.44	21	20.28	23.48	20.49	14.21	18.14	17.76	26.87	19.85	28.12	37.12	34.44	18.55	18.02	16.2	21.63	20.22	17.68	39.55	38.95	49.01	21.17
ENSG00000077232	47.59	41.84	45.21	23.2	31.48	30.57	42.31	42.07	32.45	25.22	19.13	38.03	93.8	94.09	111.23	42.49	53.19	52.43	53.48	47.46	43.81	16.33	17.67	14.39	57.74	56.74	58.22	37.55	30.28	25.52	18.54	21.67	15.57	78.96	49.51	90.05	97.6	119.51	116.32	49.02	40.3	35.25	32.71	46.29	40.96	68.71	89.5	67.6	38.41
ENSG00000077235	36.33	43	37.58	21.33	30.89	20.86	29.05	28.45	30.23	41.08	21.89	37.48	50.52	51.36	58.98	43.78	44.83	44.94	20.32	19.61	19.89	19.38	20.69	33.77	17.08	16.15	17.97	59.2	56.33	42.29	47.76	44.79	42.07	36.16	44.16	45.29	16.52	17.6	18.69	21.95	22.71	25.64	33.85	32.11	30.03	63.28	66.79	64.12	42.04
ENSG00000077238	18.45	15.3	14.46	14.09	27.76	9.98	17.94	21.77	21.17	15.53	13.13	13.25	40.15	29.05	52.48	27.88	23.38	21.27	32.66	35.98	31.95	40.61	51.47	48.84	19.04	14.49	13.55	32.44	31.37	41.71	21.34	25.88	20.6	49.45	55.88	55.58	17.25	19.01	27.63	14.53	15.15	11.54	89.51	69.37	77.64	51.15	64.02	66.07	24.2
ENSG00000077254	38.49	37.68	34.11	26.29	16.6	27.41	25.15	21.69	19.98	18.7	14.55	28.52	42.49	35.06	31.84	20.78	24.09	24.2	27.43	23.26	23.17	38.57	33.48	25.52	43.36	37.08	50.08	154.52	140.09	91.03	36.3	39.74	31.67	36.1	39.63	39.57	70.62	66.56	53.62	31.06	31.66	26.68	37.31	32.6	34.98	72.86	65.52	63.85	45.16
ENSG00000077264	4.2	4.82	4.29	0	0	0	0	0	0	71.44	22.35	63.66	12.61	10.16	14.62	9.42	8.16	10.79	1.57	0.94	0.8	0	0	0	1.46	2.42	0.75	3.42	5.11	5.67	0	0.03	0.03	0.06	0	0	0.02	0.37	0	0.12	0.04	0.09	4.14	2.7	2.46	4.51	2.99	6.48	0
ENSG00000077274	2.04	5.63	4.57	1.09	0.7	0.73	0	0.04	0.11	4.96	0.59	5.58	9.83	9.32	11.59	0.11	0.31	0.21	3.83	2.79	1.81	0	0	0	43.27	38.57	21.18	1.42	1.79	2.79	0.03	0.02	0.03	0.56	0.17	0.23	0	0	0	8.66	6.44	8.82	10.03	10.7	11.96	18.36	11.74	14.02	0.03
ENSG00000077279	0.1	1.01	1.08	0.06	0.17	0.07	0	0	0	5.38	8.81	5.49	0.43	0.39	0.52	0.07	0	0.01	0.4	0.59	0.37	0	0	0	0.5	0.45	0.07	0.15	0.21	3.23	0.05	0.01	0	0.03	0.05	0.15	0	0	0	0	0	0	0.16	0.35	0.2	0.16	0.07	0.01	0
ENSG00000077312	63.45	71.89	75.17	37.78	56.57	51.85	75.58	75.9	49.12	50.17	30.36	61.53	39.08	41.07	39.46	45.59	35.23	43.7	76.1	62.39	69.34	59	66.73	46.94	65.55	52.66	60.03	60.2	64.68	55.08	58.81	56.09	54.64	52.38	47.49	51.31	61.44	68.05	64.53	43.6	39.22	37.58	43.74	58.23	45.39	56.69	54.9	59.49	80.59
ENSG00000077327	0.23	0	0.3	0	0	0	0	0	0.27	1.31	0.66	2.12	6.14	8.98	4.94	0.97	1.66	0.7	3.21	3.01	1.87	1.61	0.92	0.9	0.34	0.15	0.11	7.41	6.52	1.5	3.99	2.97	3.34	0.15	0	0.03	0.14	0.38	0	5.32	3.05	5.49	0.09	0	0	0	0	0	0.75
ENSG00000077348	37.08	32.57	37.41	17.44	28.26	11.36	18.6	22.7	19.78	32.57	10.43	36.42	17.58	14.52	26.92	19.38	14.91	18.53	20.34	18.46	17.67	16.02	15.38	30.9	19.3	21.69	20.86	6.54	6.36	6.19	12.26	12.42	16.23	16.32	13.45	16.15	12.94	14.67	16.63	7.06	6.44	10.21	21.11	23.6	24.9	16.65	19.48	17.45	22
ENSG00000077380	33	38.22	36.8	24.91	26.72	24.48	25.12	27.66	22.47	25.83	12.37	28.22	67.06	66.38	60.08	30.73	31.23	38.59	36.8	39.85	35	29.23	34.03	28.41	66.44	57.01	74.85	39.19	42.84	44	44.16	35.66	39.64	84.03	83.2	90.44	149.16	201.26	192.61	36.59	42.47	34.94	42.74	61.37	42.72	79.94	61.44	65.07	28.59
ENSG00000077420	0	0	0	8.31	3.05	3.51	0	0.02	0.02	0.28	0	0	0.02	0.03	0.03	1.23	0.28	0.7	14.34	14.15	13.33	87.61	102.15	71.26	0	0	0.02	19.55	25.15	69.75	2.39	2.44	4.5	28.74	27.72	22.71	49.85	57.68	55	0.54	0.11	0.04	8.33	16.04	14.92	73.7	75.41	88.96	21.24
ENSG00000077454	24.91	23.36	22.58	16.16	33.13	12.66	14.46	15.11	14.45	10.91	11.31	10.67	26.46	21.95	28.26	20.6	25.09	21.62	29.49	29.34	30.08	36.31	35.58	54.49	12.63	11.64	14.19	35.68	29.38	33.24	14.6	21.25	13.75	15.89	29.08	17.07	11.33	16.9	20.82	23.02	28.11	27.1	15.66	17.93	18.4	5.43	8.52	7.1	18.81
ENSG00000077458	29.15	30.49	34.26	9.41	10.4	7.34	18.93	24.06	12.97	14.93	6.83	12.79	16.52	14.59	14.2	14.35	16.19	15.02	36.36	26.36	31.91	12.28	12.37	6.71	14.99	14.71	14.87	19.14	17.79	25.34	21.95	23.29	16.01	8.63	12.71	13.28	9.88	7.87	7.54	16.57	15.52	10.99	14.09	16.15	15.2	10.42	12.05	17.59	11.12
ENSG00000077463	12.32	12.4	14.26	6.64	16.18	5.16	5.64	6.11	6.1	8.71	7.41	9.68	15.69	14.37	18.4	12.67	12.32	11.06	15.76	15.53	13.75	10.49	10.5	16.08	11.37	10.74	9.31	8.96	9.21	7.95	10.13	9.39	9.04	23.21	23.31	21.31	8.45	11.51	14.99	8.52	7.7	9.61	17.66	12.86	14.18	21.98	24.75	27.35	7.63
ENSG00000077498	0.67	1.79	0.34	0	0	0	0	0	0	0.16	0.06	0	0	0	0	0	0	0	0	0	0	0.35	0.09	0	0	0	0	0	0	0	0	0.02	0.02	0.35	0	0.24	0	0	0	0.02	0	0.03	0	0	0	0	0	0	0
ENSG00000077514	9.33	9.52	12	5.28	4.79	6.82	31.4	27.23	15.56	14.59	19.13	23.29	15.83	13.34	14.22	11.1	9.47	12.95	16.82	13.55	17.12	10.19	8.36	7.35	16.35	12.05	16.55	20.87	17.4	13.97	26.62	27.7	22.6	16.82	18.62	17.64	7.49	10.25	10.56	16.35	15.71	14.13	13.64	12.59	14.74	32.52	31.99	44.96	11.32
ENSG00000077522	0.02	0.02	0.01	4.22	0.4	4.09	0	0	0	3.29	0.96	5.33	0.73	0.06	0.71	0	0	0.09	0.22	0.76	0.3	0.22	0.17	0.17	13.29	14.61	12.85	2.27	2.36	0.49	36.95	39.75	33.55	0	0.01	0.08	7.06	3.77	2.83	0.01	0.05	0.34	0.29	0.07	0.04	25.64	29.59	29.55	0.39
ENSG00000077549	106.69	119.29	140.88	82.3	105.41	79.49	79.25	77.4	65.64	31.2	33.22	46.72	95.82	84.16	118.89	79.03	65.18	70.39	42.2	45.03	36.93	79.81	82.01	90.19	70.31	72.12	113.17	224.3	223.65	162.46	57.86	61.54	58.84	304.76	254.1	341.24	56.2	62.12	62.81	53.63	53.86	53.09	57.87	73.21	72.7	142.96	162.37	131.03	93.88
ENSG00000077585	4.05	3.97	3.79	13.09	11.96	14.39	7.07	6.43	4.91	11.65	6.07	15.22	1	0.72	1.47	12.49	12.28	14.17	3.83	1.73	1.59	15.52	10.04	13.09	16.09	12.93	13.41	4.68	8.4	10.93	2.03	1.73	1.49	11.8	23.01	15.02	12.01	12.51	12.47	15.82	15.63	10.75	1.8	1.33	1.63	9.22	4.24	9.13	10.04
ENSG00000077616	16.05	13.57	13.59	2.21	2.39	3.06	13.21	14.68	13.54	6.01	2	5.13	1.53	1.19	0.51	0.66	0.76	0.74	1.07	0.42	0.67	0.71	1.13	0.27	1.02	0.73	0.74	10.45	11.47	7.11	3.14	4.01	1.91	0.56	0.46	0.82	1.04	0.87	0.69	23.44	32.11	15.19	0.5	0.48	0.91	6.3	3.77	5.31	18.93
ENSG00000077684	9.39	8.24	8.81	6.19	6.81	5.24	8.83	10.84	10.41	24.65	19.52	25.1	23.38	22.2	28.65	30.1	23.17	24.76	7.52	10.45	7.97	7.97	9.24	9.54	21.37	19.81	21.45	10.49	9.83	8.4	34.88	31.14	32.16	11.25	9.58	11.99	5.77	6.57	8.7	4.49	4	4.78	17.82	16.92	13.07	9.49	12.4	14.88	8.03
ENSG00000077713	3.73	2.9	3.16	8.33	6.81	10.91	6.33	6.18	5.48	3.14	1.4	3.33	7.59	6.69	8.36	6.92	6.39	8.58	11.5	9.9	8.31	7.53	6.53	8.91	14.65	13.71	11.19	12.71	11.07	11.89	9.63	10.69	9.47	11.17	5.8	10.83	19.64	19.66	18.85	6.44	6.79	6.29	4.17	6.65	6.12	12.72	12.18	15.5	6.18
ENSG00000077721	29.12	26.3	25.14	35.68	27.64	41.91	16.61	17.85	12.85	14.38	15.83	17.67	19.54	20.6	21.02	22.94	21.92	22.86	29.4	25.71	23.4	32.16	28.19	32.25	41.38	41.17	33.12	45.09	43.51	40.36	38.52	44.86	44.91	30.94	23.34	37.03	36.08	33.69	38.61	38.23	40.63	31.11	12.01	13.4	14.13	39.2	50.62	45.06	11.3
ENSG00000077782	14.73	30.41	23.65	47.36	108.78	64.26	17.95	24.59	27.39	18.3	19.22	24.43	0.72	0.3	0.99	2.72	2.94	2.57	80.9	99.16	61.92	23.6	29.7	40.12	61.66	44.39	66.86	1.66	3.58	7.56	0.13	0.24	1	407.18	418.62	454.79	1.2	3.37	4.73	10.56	15.66	12.11	0.78	0.94	0.84	35.59	48.92	34.28	5.55
ENSG00000077800	0.11	0.06	0.23	0	0.06	0.09	0.09	0.09	0.12	0.05	0	0	0.21	0	0	0	0	0	0.33	0.23	0.52	0.08	0.09	0	0	0	0	0.11	0	0	0	0	0	0	0	0	0	0	0.69	0.25	0	0.05	0	0	0	0	0	0	0.04
ENSG00000077935	0.58	0.31	0.51	0.63	0.19	0.56	0.91	1.08	1.15	0.22	0.18	0.33	5.27	4.65	4.34	0.39	0.25	0.3	0.45	0.85	0.58	0.13	0.18	0.08	0.19	0.22	0.68	2.42	3.92	1.59	1.92	1.49	0.83	0.3	0.59	0.15	0.2	0.2	0.23	0.36	0.41	0.15	4.55	6.01	5.8	0.23	0.1	0.28	7.56
ENSG00000077942	34.58	45.46	41.73	59.04	67.68	52.23	176.92	206.06	165.45	83.66	70.77	123.16	0.02	0.17	0	53.08	27.98	39.78	66.64	75.16	73.99	66.21	64.4	107.09	8.38	8.54	15.77	35	27.09	46.09	1.27	0.64	0.76	634.58	542.09	855.96	71.9	102.35	114.57	56.85	48.83	59.53	0.28	0.28	0.31	29.39	42.85	37.75	87.78
ENSG00000077943	0	0	0	0	0	0.02	0	0	0	0	0	0	0	0	0	0	0	0	0	0	0	0.4	0.41	0.11	0	0	0	0.01	0.1	0	0	0	0	0.03	0	0.02	0.11	0.14	0.01	0	0	0	0	0	0	0	0	0	0
ENSG00000077984	0	0.11	0.09	0	0.1	0.24	0.15	0.08	0.14	0	0	0.1	0	0	0	0	0	0.06	0	0	0	3.81	2.43	1.04	0.13	0.11	0	0.28	0.16	0.26	0.21	0	0	27.7	22.12	45.46	0.2	0.43	0.74	0.07	0.47	0.23	0	0.08	0	0.33	0	0.24	0.21
ENSG00000078018	1.49	1.37	1.52	37.24	26.43	53.98	0.03	0.03	0.14	3.59	6.02	6.02	5.36	5.04	1.94	3.98	4.15	4.26	0.33	0.18	0	0	0	0.06	70.78	69.05	48.66	3.56	5.07	0.67	15.39	24.31	23.2	12.9	10.34	17.44	123.95	111.46	108.08	6.37	7.06	3.56	6.01	8.11	3.66	52.26	36.72	45.05	0.52
ENSG00000078043	42.48	51.48	36.33	16.36	16.87	18.99	14.87	13.58	11.73	6.15	4.98	8.72	33.67	30.23	29.61	28.81	23.76	25.91	34.53	25.4	30.38	15.78	20.23	12.12	68.9	56.1	60.3	16.67	17.72	17.88	25.91	40.86	33.37	9.09	8.62	10.26	28.8	27.39	24.3	15.36	14.49	11.46	20.09	29.51	24.94	21.11	20.73	24.71	36.63
ENSG00000078053	0.05	0	0	0	0	0	0.03	0.02	0	0.06	0	0.14	0.04	0	0.24	0	0	0	0	0	0	1.02	0.85	0.58	0	0	0	0.43	1.09	0.09	0.05	0.02	0	29.09	35.38	35.36	1.07	1.11	1.15	0	0.09	0.08	0.04	0.02	0.04	0	0	0	0.07
ENSG00000078061	36.96	32.28	39.82	25.42	18.5	31.66	25.19	25.42	19.9	30.71	19.83	33.04	38.31	30.58	40.61	18.72	18.56	20.64	40.12	41.08	45.39	30.07	29.59	19.82	34.62	39.11	35.08	40.29	43.95	54.86	21.32	24.66	20.84	26.5	23.96	33.26	27.79	27.53	31.59	32.6	33.38	31.99	14.33	14.03	13.93	47.54	43.04	46.2	12.61
ENSG00000078070	28.43	22.47	26.41	28.2	18.44	23.2	8.9	13.11	9.74	20.58	12.12	13.74	30.15	18.5	30.54	32.4	25.78	32.63	28.49	24.82	27.82	32.13	31.85	26.2	45.61	42.73	50.11	70.38	73.2	48.99	88.69	87.03	81.51	8.1	6.63	6.12	20.39	25.19	18.63	11.19	10.43	13.04	23.09	26.15	25.78	51.12	51.3	65.58	11.66
ENSG00000078081	0.07	0.25	0.11	0.52	0.69	1.91	0.25	0.09	0	0	0	0	0.18	0.1	0.04	6.75	6.72	7.05	0.76	0.26	0.66	0.74	0.72	0.43	4.11	4.28	3.36	2.16	3.85	3.36	0.85	1.15	0.66	0.54	0	0.22	2.46	3.81	3.36	0.7	0.42	0.18	7.41	11.75	10.38	6.9	3.76	5.26	0.9
ENSG00000078098	0	0	0	0.25	0	0	0	0	0	0	0.18	0	8.5	8.13	7.64	0	0	0	0	0	0	0	0.1	0	1.47	0.61	1.92	0	0	0.69	0.04	0.22	0.37	164.37	111.93	150.76	0.56	0.3	0.51	0	0	0	1.84	1.66	1.53	0.06	0.06	0.57	0
ENSG00000078114	0	0.03	0.19	11.64	12.59	16.36	0.01	0	0	0.59	0.11	0.43	0	0	0.01	3.66	3.99	3.33	0.15	0	0.01	1.82	2.08	0.16	34.8	35.38	53.03	19.25	21.66	31.66	56.16	52.03	42.25	1.15	0.19	0.87	14.82	13.65	12.96	0.31	0.4	0.07	0.29	0.1	0.22	0	0.12	0	1.73
ENSG00000078124	3.06	3.66	6.21	5.87	5.85	9.07	2.39	2.62	2.53	1.52	3.3	2.45	8.56	8.08	7.78	5.35	7.39	5.66	8.72	10.17	8.46	8.99	6.92	3.04	6.48	5.46	8.24	15.93	14.52	17.93	8.62	11.98	10.17	12.06	11.65	13.96	6.44	7.37	6.22	5.3	3.88	4.96	4.36	6.36	3.67	15	12.74	12.84	2.52
ENSG00000078140	42.39	51.26	49.66	57.83	40.17	62.91	24.08	23.5	19.23	11.92	9.39	22.77	37.99	33.78	32.71	36.91	28.05	31.77	33.58	30.83	32.3	19.76	26.34	9.41	22.89	25.75	26.78	49.3	61.86	52.71	69.97	75.9	72.95	34.4	27.19	43.13	21.89	24.44	18.33	50.04	39.12	38.48	21.61	33.14	22.89	32.23	46.06	38.09	31.88
ENSG00000078142	33.32	30.73	29.05	7.64	12.8	12.63	20.97	17.03	16.7	8.98	4.07	10.02	34.47	29.63	29.42	16.2	15.46	19.09	37.27	32.38	26.43	21.61	19.46	16.49	18.86	17.21	17.96	13.47	14.43	16.35	25.48	31.58	25.94	10.91	9.69	8.27	24.21	19.11	23.63	22.14	21.23	17.95	22.55	24.68	23.04	36.54	28.27	30	37.77
ENSG00000078177	27.05	20.67	25.02	5.01	4.87	7.34	15.74	13.01	10.59	14.3	10.45	19.33	11.32	10.23	9.82	3.83	4.6	4.24	28.4	25.08	23.18	10.18	9.59	6.06	3.19	2.66	3.55	25.01	27.02	15.7	13.61	13.17	10.45	5.32	4.63	6.28	3.42	3.9	2.8	13.61	10.89	11.42	3.89	4.52	2.81	15.58	13.43	14.31	20.37
ENSG00000078237	4.15	3.78	5.36	6.42	3.89	6.96	0.61	0.57	0.14	1.45	1.77	5.86	5.55	5.44	10.65	5.61	9.46	6.64	5.39	5.54	5.62	4.42	5.22	4.67	7.04	9.99	7.9	16.64	10.85	4.22	2.07	3.89	3.66	7.68	5.2	8.54	11.76	12.17	12.37	10.16	6.17	9.84	2.89	5.86	4.19	11.68	7.95	13.46	1.82
ENSG00000078246	10.36	13.05	12.36	8.31	8.65	10.06	8.59	8.14	7.63	7.6	3.9	10.36	26.93	25.25	30.22	19.13	15.06	17.33	12.92	10.86	11.07	28.5	32.69	20.38	15.24	13.96	16.88	20.53	22.54	12.38	33.76	32.67	24.29	26.31	13.79	29.45	27.66	28.02	25.86	16.77	17.75	14.85	17.78	20.99	22.86	83.98	73.61	80.96	15.52
ENSG00000078269	26.24	28.19	33.11	15.09	32.05	14.31	33.22	40.28	32.16	17.38	16.44	22.36	9.12	6.83	11.33	20.33	15.56	20.21	34.45	32.03	30.79	16.42	17.51	20.51	15.79	18.12	16.69	20.37	23.04	18.89	18.15	19.84	18.61	28.53	25.48	25.18	21.12	19.45	23.23	20.6	21.33	25.9	22.38	23.94	23.96	31.51	33.3	30.69	38.13
ENSG00000078295	0	0	0	0	0	0	0	0	0	0.89	0.7	1.44	0	0	0.24	0	0.27	0	0	0	0	0	0.01	0	0	0	0	0	0	0	0	0	0	0.22	0	0.09	0	0	0	0.3	0.11	0.81	0	0	0	0	0.02	0.03	0
ENSG00000078304	53.65	50.99	49.17	74	57.04	81.69	40.21	43.46	28.81	33.68	29.52	32.19	41.34	49.43	43.05	32.72	31.78	35.14	74.66	62.31	62.76	186.92	153.48	60.04	96.96	87.15	88.52	76.79	73.64	59.36	67.5	65.37	55.6	107.14	102.51	116.46	54.53	49.51	47.05	45.35	39.79	33.77	65.91	71.21	72.45	52.5	52.18	51.01	30.38
ENSG00000078319	16.53	13.77	14.18	9.35	10.35	7.11	10.55	12.49	12.48	4.48	2.48	4.65	15.57	12.94	16.62	9.16	6.85	7.75	12.6	11.17	13.7	14.45	12.59	22.31	9.55	8.08	8.51	6.7	9.44	8.18	8.9	8.38	7.16	6.35	6.39	8.1	9.38	12.2	10.48	7.21	8.36	6.38	7.72	7.68	8.93	5.33	4.75	4.96	15.97
ENSG00000078328	0	0	0	0.56	0.18	0.46	1.93	1.68	0.79	0.99	0.45	1.92	0.03	0.07	0.07	0	0	0	0	0	0	0.66	0.62	0.08	0	0	0	0	0	0	0.66	0.85	0.2	0	0	0.09	0	0	0	0	0	0	0.12	0.25	0.21	0	0	0	0
ENSG00000078369	142.25	173.12	165.15	120.01	137.86	117.19	91.37	89.58	67.01	74.97	57.3	90.39	157.8	134.62	129.81	133.29	110.42	114.91	65.75	78.28	75.38	115.62	155.64	74.34	130.1	113.3	210.92	273.82	261.7	274.89	199.85	199.18	169.75	338.48	258.8	398.23	78.13	100.07	99.6	92.65	92.39	98.82	93.26	111.79	112.13	220.05	286.93	237.86	132.4
ENSG00000078399	4.2	4.46	3.15	0	0	0	0.1	0.05	0	0	0.13	0	3.86	5.24	6.09	28.95	28.94	30.55	0	0	0	2.25	2.74	2.05	0.4	0.32	0.73	13.62	20.76	27.92	2.4	1	1.51	0.05	1.14	0.29	2.16	1.41	1.81	0	0.17	0	0.46	0	0.1	0	0	0	0
ENSG00000078401	0.27	0.48	0.55	6.26	13.91	5.36	0.18	0.45	0.03	0.1	0.04	0.12	0.64	0.22	0.96	4.03	4.21	4.22	0.44	0.52	0.41	0.42	0.26	0.11	13.79	12.15	8.18	0.15	0.2	0.18	1.81	1.79	1.88	0.82	0.89	1.15	4.07	3.43	4.31	0.11	0.23	0.03	3.9	2.62	5.56	0.23	0.65	0.36	0.14
ENSG00000078403	18.53	17.35	15.81	21.78	26.36	24.1	63.46	55.53	54.36	34.67	20.41	39.41	48.14	35.81	40.66	22.06	19.63	22.33	36.96	35.83	36.14	25.06	28.39	14.63	35.8	34.34	42.4	30.93	36.24	28.59	51.41	43.74	44.02	36.85	49.12	40.93	26.8	27.03	28.01	21.1	14.27	21.99	24.64	23.92	23.47	23.67	17.64	23.39	42.29
ENSG00000078487	5.89	4.26	4.25	2.33	3.7	1.21	2.19	3.54	2.89	0.2	0.24	0.33	5.42	4.78	5.82	1.53	1.36	1.7	1.94	1.57	3.37	1.29	1.56	2.22	2.56	1.33	2.43	2.86	2.08	2.55	4.68	3.09	2.74	1.58	2.1	1.56	1.48	2.01	2.42	1.89	1.8	1.75	2.39	2.72	2.1	3.08	3.79	2.35	5.91
ENSG00000078549	0.29	0.04	0.21	0.01	0	0	0	0	0	0.06	0.49	0.15	0	0	0.05	0	0	0	0.01	0.09	0	0.58	0.39	0.32	0	0	0	6.71	6.3	0	0.18	0.02	0.01	0.18	0.19	0.23	0.01	0	0.01	0	0	0	0.59	0.38	0.39	0.05	0.16	0.02	0
ENSG00000078579	0.05	0.05	0	0	0	0.04	0.04	0.85	0.18	0	0	0	0.66	0.25	0.09	0	0	0	0	0	0	0.19	0.22	0.07	0	0	0	0	0.04	0.23	0	0	0	0	0	0	0	0	0	0.45	1.39	0.08	0	0	0	0	0	0	0.04
ENSG00000078589	0	0	0	0.19	0.12	0.22	0	0	0	0	0	0	0	0	0	0.22	0.23	0	0	0	0	0	0	0	0	0	0.37	0	0	0	0	0	0	0	0	0	0	0	0	0	0	0.21	0	0.42	0	0	0	0	0
ENSG00000078596	0	0	0	0	0	0	0	0	0	0.38	0.1	0	22.36	16.66	15.11	122.98	152.22	156.12	0	0	0	0.28	0.33	0.55	106.5	89.61	87.99	0	0	0.18	0	0	0	0.21	0.04	0.45	0	0	0	1.11	0.29	0.47	2.34	7.75	4.41	0	0	0	0
ENSG00000078618	89.34	84.17	83.03	75.65	75.99	93.36	35.19	37.68	30.14	58.8	40.75	72.06	62.83	71.31	71.8	38.65	43.49	46.26	44.48	41.32	52.47	64.02	65.92	67.1	81.48	85.35	96.72	101.85	136.46	114.62	77.58	73.48	81.12	79.28	81.6	86.67	43.15	43.99	51.83	49.1	42.7	41.69	52.83	52.92	55.8	93.25	98.5	100.84	62.2
ENSG00000078668	25.28	27.56	30.6	139.77	136.09	147.33	48.76	40.68	35.3	18.12	17.71	26.29	35.14	35.8	43.8	52.73	50.45	55.98	50.17	45.26	49.63	59.58	54.85	37.14	32.85	36.47	37.7	51.63	51.51	91.27	74.07	73.78	65.74	57.51	35.61	48.22	57.6	60.44	56.2	20.09	18.13	14.96	47.2	54.31	41.68	40.01	50.48	35.01	14.31
ENSG00000078674	85.22	62.99	78.36	37.83	29.33	36.9	79.92	72.1	65.28	69.22	49.49	77.72	81.56	72.63	58.66	93.11	74.14	93.16	147.78	138.43	141.18	105.29	113	71.92	29.15	29.3	36.08	57.98	65.33	160.66	68.41	64.59	51.09	75.96	85.79	72.99	49.29	68.15	51.6	36.64	37.34	32.93	150.4	181.29	161.6	58.52	55.32	59.31	49.81
ENSG00000078687	8.52	13.86	11.75	1.43	1.94	1.5	0.16	0.18	0.18	17.03	6.73	19.3	3.2	4.5	4.08	30.69	26.94	31.97	20.32	19.4	16.84	11.68	14.49	8.3	1.41	1.34	1.93	39.52	42.13	28.04	9.91	16.79	7.96	0.09	0.03	0.03	5.6	8.88	6.69	10.69	13.49	10.28	6.22	4.61	3.46	9.12	12.18	14.92	2.7
ENSG00000078699	15.75	16.83	17.61	6.94	6.8	7.58	12.76	12.63	11.7	14.31	16.34	18.37	15.31	16.03	17.8	8.56	7.59	9.71	14.9	14.33	11.49	14.04	13.27	11.5	15.42	12.04	14.92	19.31	20.48	21.52	11.82	10.35	8.2	14.64	15.42	15.16	39.35	38.61	39.45	23.29	18.85	19.9	6.65	5.8	6.67	38.89	32.48	37.82	12.84
ENSG00000078725	0	0	0	0	0	0	0	0.04	0	5.21	3.68	3.01	0	0	0	0.09	0	0	4.09	3.88	6.74	0.39	0.3	0.17	0	0	0	3.08	2.07	9.15	0	0	0	2	1.69	1.63	0	0	0	0	0.1	0	0.09	0.02	0.04	0	0	0	0.12
ENSG00000078747	46.11	58.14	59.78	29.97	22.82	34.77	59.11	57.83	58.86	38.38	27.36	58.76	38.79	47.54	36.22	36.02	33.3	35.05	45.18	38.15	36.19	51.31	58.44	19.86	39.15	34.55	34.11	48.07	52.07	48.76	48.29	45.87	46.48	38.12	34.31	35.66	41.09	44.35	47.6	43.89	56.28	42.71	16.75	19.3	20.1	64.93	46.03	44.53	53.33
ENSG00000078795	0.11	0.31	0.24	0	0.04	0.12	0.09	0.25	0.13	0.2	0	0.33	0.1	0.06	0.21	0.23	0.11	0.29	0.31	0.19	0.26	0.26	0.06	0.19	0.13	0.16	0.18	0.45	0.15	0.25	0.25	0.07	0.16	0	0.1	0.04	0.39	0.34	0.14	0.18	0.28	0.06	0.19	0.26	0.28	0.27	0.2	0.38	0.41
ENSG00000078804	22.67	13.71	19.35	31.13	31.64	33.9	19.61	15.47	15.86	2.93	3.2	4.15	23.55	25.8	23.25	54.2	43.97	51.96	7.61	7.83	6.12	72.68	64.13	42.86	21.87	19.3	13.25	30.86	30.54	39.79	25.53	26.91	15.8	21.64	17.77	25.04	23.21	20.86	21.02	14.82	14.54	14.62	3.69	5.51	4.41	18.59	15.52	19.92	30.23
ENSG00000078808	59.28	67.79	56.98	51.34	89.12	43.03	47.19	56.18	55.41	28.34	23.76	30.98	127.82	119.05	155.18	88.24	92.52	79.82	48.99	50.83	56.51	57.43	65.89	108.93	64.68	62.7	104.16	89.77	87.54	106.5	86.11	89.31	79.96	120.23	110.47	147.17	32.64	45.4	61.94	46.3	33.11	76.21	62.2	83.48	63.8	78.3	110.63	104.75	47.68
ENSG00000078814	9.27	7.17	9.55	4.1	4.16	3.69	4.38	4.84	2.41	7.62	4.92	9.58	4.58	3.3	3.62	1.67	1.76	1.78	10.62	9.43	12.19	4.99	3.33	5.27	6.25	4.73	4.23	7.31	6.09	7.81	2.2	1.8	1.73	4.16	5.47	4.71	4.75	3.2	4.71	7.08	10.85	6.54	6.1	5.13	3.76	8.83	6.18	10.43	4.05
ENSG00000078898	533.14	643.5	532.44	0.28	0.21	0.57	306.08	249.64	213.24	1.69	0.98	1.92	0	0	0	0	0	0	0.04	0.04	0.11	2.98	2.58	1.18	0	0.1	0	0	0.11	0	0	0	0	0	0	0	0	0.04	0	4.31	2.53	7.55	0	0	0	0	0	0	4.43
ENSG00000078900	1.36	0.99	1.07	0.57	1.32	0.45	0.46	0.88	0.4	0.25	0.14	0.46	0.67	0.68	0.59	0.21	0.06	0.3	0.3	0.31	0.19	3.48	3.69	5.13	0.26	0.14	1.13	8.38	8.31	12.16	1.81	1.17	1.44	0.22	0.01	0.13	5.25	8.8	9.53	3.66	5.15	5.73	1.28	4.23	1.96	18.4	14.48	18.79	1.2
ENSG00000078902	65.62	60.08	50.67	62.39	65.06	46.3	20.45	26.29	27.92	19.63	16.69	23.44	47.27	42.49	60.01	61.18	62.62	54.48	59.85	57.1	57.18	94.66	97.64	147.52	81.58	69.98	80.78	147.76	143.91	97.88	49.7	49.39	35.1	34.81	33.37	39.8	34.11	38.83	52.45	21.39	21.7	31.81	35.4	49.86	37	30.7	47.82	44.61	33.32
[truncated: 56,788 more rows]
[truncated: 17 more columns]

## Sheet: Mouse genes
gene_id	LI0050_318	LI0050_331	LI0050_353	LI0334_3696	LI0334_3709	LI0334_3735	LI0574_7091	LI0574_7106	LI0574_7172	LI0752_2547	LI0752_2578	LI0752_2589	LI0801_5695	LI0801_5722	LI0801_5727	LI1025_4116	LI1025_4122	LI1025_4126	LI1035_8209	LI1035_8213	LI1035_8229	LI1037_3763	LI1037_3772	LI1037_3773	LI1054_8250	LI1054_8262	LI1054_8267	LI1068_8923	LI1068_8928	LI1068_8950	LI2169_381	LI2169_398	LI2169_414	LI3205_4143	LI3205_4148	LI3205_4159	LI6293_2829	LI6293_2854	LI6293_2865	LI6610_432	LI6610_443	LI6610_453	LI6611_2881	LI6611_2899	LI6611_2906	LI6617_1730	LI6617_1752	LI6617_1759	LI6619_3793
[truncated: 18,169 more rows]
[truncated: 17 more columns]
