# Supplementary material for: Leveraging Network-Based Transcriptome Analysis from Mouse Tumor Models and Explainable Artificial Intelligence to Advance the Understanding of the Antitumor Activity of Lenvatinib
Source: Cancers (Basel). 2026 Mar 25;18(7):1067. doi: 10.3390/cancers18071067 (PMC13072315; doi:10.3390/cancers18071067)
Supplement: Supplementary file 1 [file cancers-18-01067-s001.zip › Eisai_TME_LEN-paper_TableS5.xlsx]

## Sheet: Sheet1
Table S5: Pathway enriched analysis of key network modules in Table 1
Network module name	Database	Term	Access ID	Hit/group count	p value	FDR	Genes
Drug response (baseline) N8	GO_MF	calcium-dependent protein binding	GO:0048306	6/10	3.32242e-10	1.2293e-08	ALG2, S100B, ANXA11, S100A4, S100A2, S100A6
	INTERPRO	S100/CaBP-9k-type, calcium binding, subdomain	IPR013787	4/10	2.61537e-07	3.79228e-06	S100B, S100A4, S100A2, S100A6
	INTERPRO	EF-hand domain	IPR002048	4/10	0.000141955	0.00102918	S100B, S100A4, S100A2, S100A6
	WIKIPATHWAYS	Vitamin D receptor pathway	WP2877	3/6	0.0044074	0.0793332	S100A4, S100A2, S100A6
	GO_CC	perinuclear region of cytoplasm	GO:0048471	4/9	0.00236286	0.0850628	ALG2, S100B, S100A4, S100A6
Drug response (baseline) N19	GO_BP	nerve growth factor signaling pathway	GO:0038180	4/7	4.65103e-09	4.0464e-07	NTF4, BDNF, SORT1, NGF
	GO_BP	regulation of neuron differentiation	GO:0045664	3/7	3.91259e-05	0.000850988	NTF4, BDNF, NGF
	GO_BP	peripheral nervous system development	GO:0007422	3/7	3.20396e-05	0.000850988	NTF4, BDNF, NGF
	KEGG	Neurotrophin signaling pathway	hsa04722	4/7	5.03684e-05	0.000956999	NTF4, BDNF, SORT1, NGF
	GO_BP	neuron projection morphogenesis	GO:0048812	3/7	0.000163335	0.00284203	NTF4, BDNF, NGF
	GO_BP	positive regulation of peptidyl-serine phosphorylation	GO:0033138	3/7	0.000334648	0.0036393	NTF4, BDNF, NGF
	GO_BP	modulation of synaptic transmission	GO:0050804	3/7	0.000286188	0.0036393	NTF4, BDNF, NGF
	GO_BP	memory	GO:0007613	3/7	0.000313422	0.0036393	NTF4, BDNF, NGF
	GO_BP	transmembrane receptor protein tyrosine kinase signaling pathway	GO:0007169	3/7	0.000724356	0.0070021	NTF4, BDNF, NGF
	GO_CC	dendrite	GO:0030425	4/7	0.000208623	0.00792768	DRD4, NTF4, BDNF, NGF
	GO_BP	negative regulation of neuron apoptotic process	GO:0043524	3/7	0.00102292	0.00889942	NTF4, BDNF, NGF
	GO_CC	synaptic vesicle	GO:0008021	3/7	0.000579695	0.0110142	NTF4, BDNF, NGF
	GO_CC	axon	GO:0030424	3/7	0.00462325	0.0439209	NTF4, BDNF, NGF
	REACTOME	Signaling by NTRKs	R-HSA-166520	3/7	0.00213632	0.0523856	NTF4, BDNF, NGF
	WIKIPATHWAYS	Brain-derived neurotrophic factor (BDNF) signaling pathway	WP2380	3/5	0.00159866	0.0575519	BDNF, SORT1, NGF
	WIKIPATHWAYS	MAPK signaling pathway	WP382	3/5	0.00464237	0.0835627	NTF4, BDNF, NGF
	KEGG	Ras signaling pathway	hsa04014	3/7	0.0104903	0.0996576	NTF4, BDNF, NGF
	REACTOME	Class A/1 (Rhodopsin-like receptors)	R-HSA-373076	3/7	0.0127693	0.0931642	DRD4, NTS, NLN
Drug response (baseline) N40	KEGG	Wnt signaling pathway	hsa04310	5/5	1.63027e-07	1.63027e-07	RSPO4, LGR4, LGR6, LGR5, RSPO2
	REACTOME	TCF dependent signaling in response to WNT	R-HSA-201681	5/5	1.92269e-07	1.92269e-07	RSPO4, LGR4, LGR6, LGR5, RSPO2
	GO_BP	positive regulation of canonical Wnt signaling pathway	GO:0090263	4/5	1.24188e-06	5.2159e-05	LGR4, LGR6, LGR5, RSPO2
	UP_SEQ_FEATURE	N-linked (GlcNAc...) asparagine	CARBOHYD	5/5	0.00211842	0.00211842	RSPO4, LGR4, LGR6, LGR5, RSPO2
	UP_KW_PTM	Disulfide bond	KW-1015	5/5	0.00545233	0.016357	RSPO4, LGR4, LGR6, LGR5, RSPO2
	UP_KW_PTM	Glycoprotein	KW-0325	5/5	0.0128362	0.0192544	RSPO4, LGR4, LGR6, LGR5, RSPO2
	GO_MF	heparin binding	GO:0008201	3/5	0.00052435	0.00176144	RSPO4, LGR6, RSPO2
	INTERPRO	Glycoprotein hormone receptor	IPR002131	3/5	4.91801e-07	9.83602e-07	LGR4, LGR6, LGR5
	GO_MF	protein-hormone receptor activity	GO:0016500	3/5	4.99763e-07	3.9981e-06	LGR4, LGR6, LGR5
	INTERPRO	Leucine-rich repeat-containing N-terminal	IPR000372	3/5	4.85221e-05	4.85221e-05	LGR4, LGR6, LGR5
	GO_MF	transmembrane signaling receptor activity	GO:0004888	3/5	0.00066054	0.00176144	LGR4, LGR6, LGR5
	INTERPRO	G protein-coupled receptor, rhodopsin-like	IPR000276	3/5	0.00853514	0.00853514	LGR4, LGR6, LGR5
	UP_KW_MOLECULAR_FUNCTION	Transducer	KW-0807	3/5	0.0329984	0.0329984	LGR4, LGR6, LGR5
Cancer Progression (4T1) N17	WIKIPATHWAYS	p53 transcriptional gene network	WP4963	3/7	0.0017577	0.0421849	PRKAB1, SIVA1, PRKAG2
	WIKIPATHWAYS	Nonalcoholic fatty liver disease	WP4396	3/7	0.00451748	0.0542098	PRKAB1, UQCRQ, PRKAG2
Drug response (baseline) N2	UP_KW_BIOLOGICAL_PROCESS	Transcription regulation	KW-0805	8/12	0.00275549	0.0197402	PROX1, NR3C2, NR5A2, LBH, PPARGC1A, PAWR, NR5A1, HNF4A
	INTERPRO	Zinc finger, nuclear hormone receptor-type	IPR001628	4/14	3.65977e-06	5.13886e-05	NR3C2, NR5A2, NR5A1, HNF4A
	REACTOME	Nuclear Receptor transcription pathway	R-HSA-383280	4/9	5.47451e-06	0.000443436	NR3C2, NR5A2, NR5A1, HNF4A
	REACTOME	SUMOylation of intracellular receptors	R-HSA-4090294	3/9	0.000198976	0.00530022	NR3C2, NR5A2, NR5A1
	REACTOME	SUMO E3 ligases SUMOylate target proteins	R-HSA-3108232	4/9	0.00023796	0.00530022	NR3C2, NR5A2, PPARGC1A, NR5A1
	GO_BP	regulation of circadian rhythm	GO:0042752	3/14	0.000836615	0.0798967	PROX1, PPARGC1A, HNF4A
Drug response (baseline) N28	REACTOME	Interleukin-1 family signaling	R-HSA-446652	6/6	4.85786e-10	1.70025e-08	IL1R1, IL1RAP, IL1B, IL1R2, IL1RL2, IL1RN
	INTERPRO	Toll/interleukin-1 receptor homology (TIR) domain	IPR000157	3/6	1.91355e-05	0.000102056	IL1R1, IL1RAP, IL1RL2
	GO_BP	positive regulation of interleukin-6 production	GO:0032755	3/6	0.000285277	0.00877226	IL1RAP, IL1B, IL1RL2
	REACTOME	Interleukin-10 signaling	R-HSA-6783783	4/6	7.24995e-07	6.3437e-06	IL1R1, IL1B, IL1R2, IL1RN
	WIKIPATHWAYS	Signal transduction through IL1R	WP4496	4/6	4.95411e-07	1.38715e-05	IL1R1, IL1RAP, IL1B, IL1RN
	KEGG	Hematopoietic cell lineage	hsa04640	3/6	0.00128673	0.0131527	IL1R1, IL1B, IL1R2
	GO_BP	Inflammatory response	GO:0006954	5/6	1.22046e-06	7.50584e-05	IL1R1, IL1RAP, IL1B, IL1RL2, IL1RN
	KEGG	Inflammatory mediator regulation of TRP channels	hsa04750	3/6	0.00126103	0.0131527	IL1R1, IL1RAP, IL1B
	GO_BP	Immune response	GO:0006955	5/6	2.31828e-06	9.50495e-05	IL1R1, IL1RAP, IL1B, IL1R2, IL1RN
	KEGG	Th17 cell differentiation	hsa04659	3/6	0.00152938	0.0131527	IL1R1, IL1RAP, IL1B
	UP_SEQ_FEATURE	N-linked (GlcNAc...) asparagine	CARBOHYD	5/6	0.00877497	0.0438749	IL1R1, IL1RAP, IL1R2, IL1RL2, IL1RN
	KEGG	Amoebiasis	hsa05146	3/6	0.00136534	0.0131527	IL1R1, IL1B, IL1R2
	KEGG	Fluid shear stress and atherosclerosis	hsa05418	3/6	0.00252025	0.0180618	IL1R1, IL1B, IL1R2
	WIKIPATHWAYS	Neuroinflammation and glutamatergic signaling	WP5083	3/6	0.00249293	0.0349011	IL1R1, IL1B, IL1R2
	WIKIPATHWAYS	MAPK signaling pathway	WP382	3/6	0.0075926	0.0708643	IL1R1, IL1B, IL1R2
	GO_MF	NAD(P)+ nucleosidase activity	GO:0050135	3/6	6.65555e-06	3.66055e-05	IL1R1, IL1RAP, IL1RL2
	GO_MF	NAD+ nucleotidase, cyclic ADP-ribose generating	GO:0061809	3/6	6.65555e-06	3.66055e-05	IL1R1, IL1RAP, IL1RL2
	WIKIPATHWAYS	2q13 copy number variation syndrome	WP5222	5/6	1.24406e-08	6.96672e-07	IL1R1, IL1RAP, IL1B, IL1RL2, IL1RN
Drug response (baseline) N38	INTERPRO	Semaphorin/CD100 antigen	IPR001627	4/5	1.86881e-08	2.80322e-07	SEMA6A, PLXNA2, SEMA3A, PLXNA4
	GO_BP	semaphorin-plexin signaling pathway	GO:0071526	4/5	2.32199e-08	1.55574e-06	SEMA6A, PLXNA2, SEMA3A, PLXNA4
	REACTOME	Sema3A PAK dependent Axon repulsion	R-HSA-399954	3/5	1.18623e-05	5.33804e-05	PLXNA2, SEMA3A, PLXNA4
	REACTOME	Sema3A-Plexin repulsion signaling by inhibiting Integrin adhesion	R-HSA-399955	3/5	8.99777e-06	5.33804e-05	PLXNA2, SEMA3A, PLXNA4
	REACTOME	CRMPs in Sema3A signaling	R-HSA-399956	3/5	1.18623e-05	5.33804e-05	PLXNA2, SEMA3A, PLXNA4
	WIKIPATHWAYS	NRP1-triggered signaling pathways in pancreatic cancer	WP5144	3/4	0.000113101	0.000452404	PLXNA2, SEMA3A, PLXNA4
	KEGG	Axon guidance	hsa04360	4/4	9.37134e-06	9.37134e-06	SEMA6A, PLXNA2, SEMA3A, PLXNA4
	REACTOME	Nervous system development	R-HSA-9675108	4/5	0.000553479	0.00142323	SEMA6A, PLXNA2, SEMA3A, PLXNA4
	UP_SEQ_FEATURE	N-linked (GlcNAc...) asparagine	CARBOHYD	5/5	0.00211842	0.00925521	SEMA6A, PLXNA2, SEMA3A, CEMIP, PLXNA4
	UP_KW_PTM	Glycoprotein	KW-0325	5/5	0.0128362	0.0513449	SEMA6A, PLXNA2, SEMA3A, CEMIP, PLXNA4
	INTERPRO	WD40/YVTN repeat-like-containing domain	IPR015943	4/5	2.56427e-05	9.61603e-05	SEMA6A, PLXNA2, SEMA3A, PLXNA4
Drug response (non-treatment) N1	WIKIPATHWAYS	IL-18 signaling pathway	WP4754	5/8	3.0869e-05	0.000571077	MMP3, MMP2, TIMP3, ADAMTS5, TIMP1
	WIKIPATHWAYS	IL-24 Signaling pathway	WP5413	3/8	0.0209667	0.096971	MMP3, MMP2, TIMP1
	REACTOME	Interleukin-4 and Interleukin-13 signaling	R-HSA-6785807	3/8	0.00193912	0.0213303	MMP3, MMP2, TIMP1
	REACTOME	Degradation of the extracellular matrix	R-HSA-1474228	4/8	6.7871e-05	0.00298632	MMP3, MMP2, ADAMTS5, TIMP1
	GO_BP	aging	GO:0007568	3/8	0.00116074	0.0473003	ACE, MMP2, TIMP1
	WIKIPATHWAYS	ACE inhibitor pathway	WP554	3/8	7.51104e-05	0.000926362	AGTR2, BDKRB2, ACE
	UP_KW_PTM	Disulfide bond	KW-1015	8/8	0.000109183	0.000873468	AGTR2, MMP3, BDKRB2, ACE, MMP2, TIMP3, ADAMTS5, TIMP1
	UP_SEQ_FEATURE	N-linked (GlcNAc...) asparagine	CARBOHYD	6/8	0.00644405	0.0701725	AGTR2, BDKRB2, ACE, MMP2, ADAMTS5, TIMP1
Cancer Progression (BNL) N3	GO_CC	filopodium	GO:0030175	3/6	0.000154416	0.00764478	FGD4, ACTA1, DMD
	GO_CC	lamellipodium	GO:0030027	3/6	0.000861048	0.0157859	FGD4, ACTA1, DMD
	UP_KW_CELLULAR_COMPONENT	Cytoskeleton	KW-0206	4/6	0.00431586	0.0474745	FGD4, ACTA1, PGM5, DMD
	GO_MF	actin binding	GO:0003779	3/6	0.00314234	0.0817007	FGD4, DNASE1, DMD
Cancer Progression (4T1) N18	UP_KW_CELLULAR_COMPONENT	Golgi apparatus	KW-0333	4/7	0.00285209	0.0456335	DBI, GOLPH3, CLASP2, MYO18A
	UP_KW_PTM	Phosphoprotein	KW-0597	9/9	0.0148518	0.074259	DBI, GOLPH3, PPP1R3B, CLASP2, CDC42BPB, PLEC, PYGM, MYO18A, NIPSNAP1
Cancer Progression (4T1) N32	KEGG	Purine metabolism	hsa00230	3/4	0.000655138	0.00280623	NME2, AK2, NME1
	REACTOME	Azathioprine ADME	R-HSA-9748787	3/5	2.72569e-05	0.000472207	ABCC5, NME2, NME1
Cancer Progression (4T1) N50	WIKIPATHWAYS	Intraflagellar transport proteins binding to dynein	WP4532	3/3	9.28427e-06	4.64214e-05	DYNC1LI1, DYNLT3, DYNC1LI2
	GO_CC	cytoplasmic dynein complex	GO:0005868	3/6	1.18312e-05	0.00040226	DYNC1LI1, DYNLT3, DYNC1LI2
	KEGG	Salmonella infection	hsa05132	3/4	0.00246507	0.00616267	DYNC1LI1, DYNLT3, DYNC1LI2
	KEGG	Motor proteins	hsa04814	3/4	0.00148579	0.00616267	DYNC1LI1, DYNLT3, DYNC1LI2
	GO_BP	microtubule-based movement	GO:0007018	3/6	0.000204943	0.00881253	DYNC1LI1, DYNLT3, DYNC1LI2
	UP_KW_CELLULAR_COMPONENT	Cytoskeleton	KW-0206	4/6	0.00431586	0.0158248	DMTN, DYNC1LI1, DYNLT3, DYNC1LI2
	GO_CC	kinetochore	GO:0000776	3/6	0.000601673	0.0102284	DYNC1LI1, DYNLT3, DYNC1LI2
	UP_KW_CELLULAR_COMPONENT	Microtubule	KW-0493	3/6	0.00267479	0.0147113	DYNC1LI1, DYNLT3, DYNC1LI2
	GO_CC	centrosome	GO:0005813	3/6	0.00733748	0.0831581	DYNC1LI1, DYNC1LI2, PROCR
Cancer Progression (EMT6) N5	GO_CC	junctional sarcoplasmic reticulum membrane	GO:0014701	3/6	2.10701e-06	8.84944e-05	ASPH, TRDN, RYR1
	GO_CC	endoplasmic reticulum	GO:0005783	4/6	0.00168253	0.0235554	ASPH, F10, TRDN, TFPI
	REACTOME	Ion homeostasis	R-HSA-5578775	3/5	0.000151496	0.0034844	ASPH, TRDN, RYR1
	REACTOME	Cardiac conduction	R-HSA-5576891	3/5	0.000842708	0.00646076	ASPH, TRDN, RYR1
	REACTOME	Muscle contraction	R-HSA-397014	3/5	0.00201995	0.00774315	ASPH, TRDN, RYR1
	REACTOME	Stimuli-sensing channels	R-HSA-2672351	3/5	0.000575307	0.00646076	ASPH, TRDN, RYR1
	KEGG	Calcium signaling pathway	hsa04020	3/5	0.00498956	0.0498956	ASPH, TRDN, RYR1
